# Supplementary material for: From word models to executable models of signaling networks using automated assembly
Source: Mol Syst Biol. 2017 Nov 24;13(11):954. doi: 10.15252/msb.20177651 (PMC5731347; doi:10.15252/msb.20177651)
Supplement: Supplementary file 2 — Model Files EV1 [file MSB-13-954-s002.zip]

Archive with 59 entries (58 files):
- MEMI1.0.bngl
- MEMI1.0.kappa
- MEMI1.0.py
- MEMI1.0.sbml
- MEMI1.0.txt
- MEMI1.1.bngl
- MEMI1.1.kappa
- MEMI1.1.py
- MEMI1.1.sbml
- MEMI1.1_from_1.0.txt
- MEMI1.2.bngl
- MEMI1.2.kappa
- MEMI1.2.py
- MEMI1.2.sbml
- MEMI1.2_from_1.1.txt
- notebook1_indra_statements.ipynb
- notebook2_model_complexity.ipynb
- POMI1.0.bngl
- POMI1.0.kappa
- POMI1.0.py
- POMI1.0.sbml
- POMI1.0.txt
- ras_pathway.sif
- ras_pathway.txt
- ras_pathway_bn.txt
- ras_pathway_extension.sif
- ras_pathway_extension.txt
- ras_pathway_extension_bn.txt
- README.txt
- __MACOSX/
- __MACOSX/._MEMI1.0.bngl
- __MACOSX/._MEMI1.0.kappa
- __MACOSX/._MEMI1.0.py
- __MACOSX/._MEMI1.0.sbml
- __MACOSX/._MEMI1.0.txt
- __MACOSX/._MEMI1.1.bngl
- __MACOSX/._MEMI1.1.kappa
- __MACOSX/._MEMI1.1.py
- __MACOSX/._MEMI1.1.sbml
- __MACOSX/._MEMI1.1_from_1.0.txt
- __MACOSX/._MEMI1.2.bngl
- __MACOSX/._MEMI1.2.kappa
- __MACOSX/._MEMI1.2.py
- __MACOSX/._MEMI1.2.sbml
- __MACOSX/._MEMI1.2_from_1.1.txt
- __MACOSX/._notebook1_indra_statements.ipynb
- __MACOSX/._notebook2_model_complexity.ipynb
- __MACOSX/._POMI1.0.bngl
- __MACOSX/._POMI1.0.kappa
- __MACOSX/._POMI1.0.py
- __MACOSX/._POMI1.0.sbml
- __MACOSX/._POMI1.0.txt
- __MACOSX/._ras_pathway.sif
- __MACOSX/._ras_pathway.txt
- __MACOSX/._ras_pathway_bn.txt
- __MACOSX/._ras_pathway_extension.sif
- __MACOSX/._ras_pathway_extension.txt
- __MACOSX/._ras_pathway_extension_bn.txt
- __MACOSX/._README.txt
