# Supplementary material for: From word models to executable models of signaling networks using automated assembly
Source: Mol Syst Biol. 2017 Nov 24;13(11):954. doi: 10.15252/msb.20177651 (PMC5731347; doi:10.15252/msb.20177651)
Supplement: Supplementary file 2 — Model Files EV1 [file MSB-13-954-s002.zip › MEMI1.0.py]

# exported from PySB model 'None'

from pysb import Model, Monomer, Parameter, Expression, Compartment, Rule, Observable, Initial, MatchOnce, Annotation, ANY, WILD

Model()

Monomer(u'VEMURAFENIB', [u'map3k'])
Monomer(u'PPP2CA', [u'map2k'])
Monomer(u'DUSP6', [u'mapk'])
Monomer(u'EGFR', [u'egfr_ligand', u'erbb', u'grb2'])
Monomer(u'MEK', [u'mapk', u'phospho', u'ppp2', u'map3k'], {u'phospho': [u'u', u'p']})
Monomer(u'GTP', [u'ras'])
Monomer(u'SOS', [u'grb2', u'ras', u'mapk'])
Monomer(u'GRB2', [u'erbb', u'sos'])
Monomer(u'BRAF', [u'ras', u'V600', u'vemurafenib', u'map2k'], {u'V600': [u'WT', u'E']})
Monomer(u'ERK', [u'map2k', u'phospho', u'sos', u'dusp'], {u'phospho': [u'u', u'p']})
Monomer(u'EGF', [u'erbb'])
Monomer(u'RAS', [u'map3k', u'sos', u'gtp'])

Parameter(u'kf_ee_bind_1', 1)
Parameter(u'kr_ee_bind_1', 0.1)
Parameter(u'kf_ee_bind_2', 1)
Parameter(u'kr_ee_bind_2', 0.1)
Parameter(u'kf_eg_bind_1', 1)
Parameter(u'kr_eg_bind_1', 0.1)
Parameter(u'kf_gs_bind_1', 1)
Parameter(u'kr_gs_bind_1', 0.1)
Parameter(u'kf_sr_bind_1', 1)
Parameter(u'kr_sr_bind_1', 50)
Parameter(u'kf_rg_bind_1', 50)
Parameter(u'kr_rg_bind_1', 0.5)
Parameter(u'kf_rb_bind_1', 1)
Parameter(u'kr_rb_bind_1', 0.5)
Parameter(u'kf_vb_bind_1', 10)
Parameter(u'kr_vb_bind_1', 1)
Parameter(u'kf_pm_bind_1', 1)
Parameter(u'kr_pm_bind_1', 0.001)
Parameter(u'kc_pm_dephosphorylation_1', 10)
Parameter(u'kf_me_bind_1', 1)
Parameter(u'kr_me_bind_1', 0.1)
Parameter(u'kc_me_phosphorylation_1', 10)
Parameter(u'kf_de_bind_1', 1)
Parameter(u'kr_de_bind_1', 0.001)
Parameter(u'kc_de_dephosphorylation_1', 10)
Parameter(u'kf_bm_bind_1', 1)
Parameter(u'kr_bm_bind_1', 0.1)
Parameter(u'kc_bm_phosphorylation_1', 3)
Parameter(u'VEMURAFENIB_0', 0)
Parameter(u'PPP2CA_0', 100000.0)
Parameter(u'DUSP6_0', 1000.0)
Parameter(u'EGFR_0', 100000.0)
Parameter(u'MEK_0', 100000.0)
Parameter(u'GTP_0', 10000000.0)
Parameter(u'SOS_0', 1000.0)
Parameter(u'GRB2_0', 100000.0)
Parameter(u'BRAF_0', 0)
Parameter(u'ERK_0', 100000.0)
Parameter(u'EGF_0', 10000.0)
Parameter(u'RAS_0', 200000.0)
Parameter(u'BRAF_mut_0', 100000.0)

Observable('ERK_p', ERK(phospho=u'p'))
Observable('Vem_free', VEMURAFENIB(map3k=None))
Observable('RAS_active', RAS(gtp=ANY))
Observable('BRAF_active', BRAF(vemurafenib=None))
Observable('EGF_free', EGF(erbb=None))

Rule(u'EGF_EGFR_bind', EGF(erbb=None) + EGFR(egfr_ligand=None) >> EGF(erbb=1) % EGFR(egfr_ligand=1), kf_ee_bind_1)
Rule(u'EGF_EGFR_dissociate', EGF(erbb=1) % EGFR(egfr_ligand=1) >> EGF(erbb=None) + EGFR(egfr_ligand=None), kr_ee_bind_1)
Rule(u'EGFR_EGF_EGFR_EGF_bind', EGFR(egfr_ligand=ANY, erbb=None) + EGFR(egfr_ligand=ANY, erbb=None) >> EGFR(egfr_ligand=ANY, erbb=1) % EGFR(egfr_ligand=ANY, erbb=1), kf_ee_bind_2)
Rule(u'EGFR_EGFR_dissociate', EGFR(erbb=1) % EGFR(erbb=1) >> EGFR(erbb=None) + EGFR(erbb=None), kr_ee_bind_2)
Rule(u'EGFR_EGFR_GRB2_bind', EGFR(erbb=ANY, grb2=None) + GRB2(erbb=None) >> EGFR(erbb=ANY, grb2=1) % GRB2(erbb=1), kf_eg_bind_1)
Rule(u'EGFR_GRB2_dissociate', EGFR(grb2=1) % GRB2(erbb=1) >> EGFR(grb2=None) + GRB2(erbb=None), kr_eg_bind_1)
Rule(u'GRB2_EGFR_SOS_bind', GRB2(erbb=ANY, sos=None) + SOS(grb2=None) >> GRB2(erbb=ANY, sos=1) % SOS(grb2=1), kf_gs_bind_1)
Rule(u'GRB2_SOS_dissociate', GRB2(sos=1) % SOS(grb2=1) >> GRB2(sos=None) + SOS(grb2=None), kr_gs_bind_1)
Rule(u'SOS_GRB2_RAS_nBRAF_bind', SOS(grb2=ANY, ras=None) + RAS(map3k=None, sos=None) >> SOS(grb2=ANY, ras=1) % RAS(map3k=None, sos=1), kf_sr_bind_1)
Rule(u'SOS_RAS_dissociate', SOS(ras=1) % RAS(sos=1) >> SOS(ras=None) + RAS(sos=None), kr_sr_bind_1)
Rule(u'RAS_SOS_GTP_bind', RAS(sos=ANY, gtp=None) + GTP(ras=None) >> RAS(sos=ANY, gtp=1) % GTP(ras=1), kf_rg_bind_1)
Rule(u'RAS_GTP_dissociate', RAS(gtp=1) % GTP(ras=1) >> RAS(gtp=None) + GTP(ras=None), kr_rg_bind_1)
Rule(u'RAS_GTP_nSOS_BRAF_V600E_bind', RAS(map3k=None, sos=None, gtp=ANY) + BRAF(ras=None, V600=u'E') >> RAS(map3k=1, sos=None, gtp=ANY) % BRAF(ras=1, V600=u'E'), kf_rb_bind_1)
Rule(u'RAS_BRAF_V600E_dissociate', RAS(map3k=1) % BRAF(ras=1, V600=u'E') >> RAS(map3k=None) + BRAF(ras=None, V600=u'E'), kr_rb_bind_1)
Rule(u'VEMURAFENIB_BRAF_V600E_bind', VEMURAFENIB(map3k=None) + BRAF(V600=u'E', vemurafenib=None) >> VEMURAFENIB(map3k=1) % BRAF(V600=u'E', vemurafenib=1), kf_vb_bind_1)
Rule(u'VEMURAFENIB_BRAF_V600E_dissociate', VEMURAFENIB(map3k=1) % BRAF(V600=u'E', vemurafenib=1) >> VEMURAFENIB(map3k=None) + BRAF(V600=u'E', vemurafenib=None), kr_vb_bind_1)
Rule(u'PPP2CA_dephosphorylation_bind_MEK_nERK_phospho', PPP2CA(map2k=None) + MEK(mapk=None, phospho=u'p', ppp2=None) >> PPP2CA(map2k=1) % MEK(mapk=None, phospho=u'p', ppp2=1), kf_pm_bind_1)
Rule(u'PPP2CA_dephosphorylation_MEK_nERK_phospho', PPP2CA(map2k=1) % MEK(mapk=None, phospho=u'p', ppp2=1) >> PPP2CA(map2k=None) + MEK(mapk=None, phospho=u'u', ppp2=None), kc_pm_dephosphorylation_1)
Rule(u'PPP2CA_dissoc_MEK', PPP2CA(map2k=1) % MEK(ppp2=1) >> PPP2CA(map2k=None) + MEK(ppp2=None), kr_pm_bind_1)
Rule(u'MEK_phospho_nPPP2CA_phosphorylation_bind_ERK_phospho', MEK(mapk=None, phospho=(u'p', WILD), ppp2=None) + ERK(map2k=None, phospho=u'u') >> MEK(mapk=1, phospho=(u'p', WILD), ppp2=None) % ERK(map2k=1, phospho=u'u'), kf_me_bind_1)
Rule(u'MEK_phospho_nPPP2CA_phosphorylation_ERK_phospho', MEK(mapk=1, phospho=(u'p', WILD), ppp2=None) % ERK(map2k=1, phospho=u'u') >> MEK(mapk=None, phospho=(u'p', WILD), ppp2=None) + ERK(map2k=None, phospho=u'p'), kc_me_phosphorylation_1)
Rule(u'MEK_dissoc_ERK', MEK(mapk=1) % ERK(map2k=1) >> MEK(mapk=None) + ERK(map2k=None), kr_me_bind_1)
Rule(u'DUSP6_dephosphorylation_bind_ERK_nSOS_phospho', DUSP6(mapk=None) + ERK(phospho=u'p', sos=None, dusp=None) >> DUSP6(mapk=1) % ERK(phospho=u'p', sos=None, dusp=1), kf_de_bind_1)
Rule(u'DUSP6_dephosphorylation_ERK_nSOS_phospho', DUSP6(mapk=1) % ERK(phospho=u'p', sos=None, dusp=1) >> DUSP6(mapk=None) + ERK(phospho=u'u', sos=None, dusp=None), kc_de_dephosphorylation_1)
Rule(u'DUSP6_dissoc_ERK', DUSP6(mapk=1) % ERK(dusp=1) >> DUSP6(mapk=None) + ERK(dusp=None), kr_de_bind_1)
Rule(u'BRAF_V600E_nVEMURAFENIB_phosphorylation_bind_MEK_phospho', BRAF(V600=u'E', vemurafenib=None, map2k=None) + MEK(phospho=u'u', map3k=None) >> BRAF(V600=u'E', vemurafenib=None, map2k=1) % MEK(phospho=u'u', map3k=1), kf_bm_bind_1)
Rule(u'BRAF_V600E_nVEMURAFENIB_phosphorylation_MEK_phospho', BRAF(V600=u'E', vemurafenib=None, map2k=1) % MEK(phospho=u'u', map3k=1) >> BRAF(V600=u'E', vemurafenib=None, map2k=None) + MEK(phospho=u'p', map3k=None), kc_bm_phosphorylation_1)
Rule(u'BRAF_V600E_dissoc_MEK', BRAF(V600=u'E', map2k=1) % MEK(map3k=1) >> BRAF(V600=u'E', map2k=None) + MEK(map3k=None), kr_bm_bind_1)

Initial(VEMURAFENIB(map3k=None), VEMURAFENIB_0)
Initial(PPP2CA(map2k=None), PPP2CA_0)
Initial(DUSP6(mapk=None), DUSP6_0)
Initial(EGFR(egfr_ligand=None, erbb=None, grb2=None), EGFR_0)
Initial(MEK(mapk=None, phospho=u'u', ppp2=None, map3k=None), MEK_0)
Initial(GTP(ras=None), GTP_0)
Initial(SOS(grb2=None, ras=None, mapk=None), SOS_0)
Initial(GRB2(erbb=None, sos=None), GRB2_0)
Initial(BRAF(ras=None, V600=u'WT', vemurafenib=None, map2k=None), BRAF_0)
Initial(ERK(map2k=None, phospho=u'u', sos=None, dusp=None), ERK_0)
Initial(EGF(erbb=None), EGF_0)
Initial(RAS(map3k=None, sos=None, gtp=None), RAS_0)
Initial(BRAF(ras=None, V600=u'E', vemurafenib=None, map2k=None), BRAF_mut_0)

Annotation(VEMURAFENIB, u'http://identifiers.org/chebi/63637', u'is')
Annotation(PPP2CA, u'http://identifiers.org/ncit/C34080', u'is')
Annotation(PPP2CA, u'http://identifiers.org/uniprot/P67775', u'is')
Annotation(PPP2CA, u'http://identifiers.org/hgnc/HGNC:9299', u'is')
Annotation(DUSP6, u'http://identifiers.org/ncit/C106026', u'is')
Annotation(DUSP6, u'http://identifiers.org/uniprot/Q16828', u'is')
Annotation(DUSP6, u'http://identifiers.org/hgnc/HGNC:3072', u'is')
Annotation(EGFR, u'http://identifiers.org/ncit/C17068', u'is')
Annotation(EGFR, u'http://identifiers.org/uniprot/P00533', u'is')
Annotation(EGFR, u'http://identifiers.org/hgnc/HGNC:3236', u'is')
Annotation(MEK, u'http://sorger.med.harvard.edu/indra/entities/MEK', u'is')
Annotation(GTP, u'http://identifiers.org/chebi/15996', u'is')
Annotation(SOS, u'http://sorger.med.harvard.edu/indra/entities/SOS', u'is')
Annotation(GRB2, u'http://identifiers.org/ncit/C26222', u'is')
Annotation(GRB2, u'http://identifiers.org/uniprot/P62993', u'is')
Annotation(GRB2, u'http://identifiers.org/hgnc/HGNC:4566', u'is')
Annotation(BRAF, u'http://identifiers.org/ncit/C17476', u'is')
Annotation(BRAF, u'http://identifiers.org/uniprot/P15056', u'is')
Annotation(BRAF, u'http://identifiers.org/hgnc/HGNC:1097', u'is')
Annotation(ERK, u'http://identifiers.org/ncit/C26360', u'is')
Annotation(ERK, u'http://sorger.med.harvard.edu/indra/entities/ERK', u'is')
Annotation(EGF, u'http://identifiers.org/ncit/C20425', u'is')
Annotation(EGF, u'http://identifiers.org/uniprot/P01133', u'is')
Annotation(EGF, u'http://identifiers.org/hgnc/HGNC:3229', u'is')
Annotation(RAS, u'http://identifiers.org/ncit/C17061', u'is')
Annotation(RAS, u'http://sorger.med.harvard.edu/indra/entities/RAS', u'is')
Annotation(EGF_EGFR_bind, u'EGF', u'rule_has_subject')
Annotation(EGF_EGFR_bind, u'EGF', u'rule_has_object')
Annotation(EGF_EGFR_bind, u'EGFR', u'rule_has_subject')
Annotation(EGF_EGFR_bind, u'EGFR', u'rule_has_object')
Annotation(EGF_EGFR_bind, u'c77e5854-f85c-496d-86a3-0eff46b8757d', u'from_indra_statement')
Annotation(EGF_EGFR_dissociate, u'EGF', u'rule_has_subject')
Annotation(EGF_EGFR_dissociate, u'EGF', u'rule_has_object')
Annotation(EGF_EGFR_dissociate, u'EGFR', u'rule_has_subject')
Annotation(EGF_EGFR_dissociate, u'EGFR', u'rule_has_object')
Annotation(EGF_EGFR_dissociate, u'c77e5854-f85c-496d-86a3-0eff46b8757d', u'from_indra_statement')
Annotation(EGFR_EGF_EGFR_EGF_bind, u'EGFR', u'rule_has_subject')
Annotation(EGFR_EGF_EGFR_EGF_bind, u'EGFR', u'rule_has_object')
Annotation(EGFR_EGF_EGFR_EGF_bind, u'EGFR', u'rule_has_subject')
Annotation(EGFR_EGF_EGFR_EGF_bind, u'EGFR', u'rule_has_object')
Annotation(EGFR_EGF_EGFR_EGF_bind, u'6887c753-77bd-4a09-853d-a4b87ce80a2a', u'from_indra_statement')
Annotation(EGFR_EGFR_dissociate, u'EGFR', u'rule_has_subject')
Annotation(EGFR_EGFR_dissociate, u'EGFR', u'rule_has_object')
Annotation(EGFR_EGFR_dissociate, u'EGFR', u'rule_has_subject')
Annotation(EGFR_EGFR_dissociate, u'EGFR', u'rule_has_object')
Annotation(EGFR_EGFR_dissociate, u'6887c753-77bd-4a09-853d-a4b87ce80a2a', u'from_indra_statement')
Annotation(EGFR_EGFR_GRB2_bind, u'EGFR', u'rule_has_subject')
Annotation(EGFR_EGFR_GRB2_bind, u'EGFR', u'rule_has_object')
Annotation(EGFR_EGFR_GRB2_bind, u'GRB2', u'rule_has_subject')
Annotation(EGFR_EGFR_GRB2_bind, u'GRB2', u'rule_has_object')
Annotation(EGFR_EGFR_GRB2_bind, u'db59e428-fcaa-4310-a9d5-bf28c296533b', u'from_indra_statement')
Annotation(EGFR_GRB2_dissociate, u'EGFR', u'rule_has_subject')
Annotation(EGFR_GRB2_dissociate, u'EGFR', u'rule_has_object')
Annotation(EGFR_GRB2_dissociate, u'GRB2', u'rule_has_subject')
Annotation(EGFR_GRB2_dissociate, u'GRB2', u'rule_has_object')
Annotation(EGFR_GRB2_dissociate, u'db59e428-fcaa-4310-a9d5-bf28c296533b', u'from_indra_statement')
Annotation(GRB2_EGFR_SOS_bind, u'GRB2', u'rule_has_subject')
Annotation(GRB2_EGFR_SOS_bind, u'GRB2', u'rule_has_object')
Annotation(GRB2_EGFR_SOS_bind, u'SOS', u'rule_has_subject')
Annotation(GRB2_EGFR_SOS_bind, u'SOS', u'rule_has_object')
Annotation(GRB2_EGFR_SOS_bind, u'78f8f40d-2ccf-48b7-969a-39a49ce82858', u'from_indra_statement')
Annotation(GRB2_SOS_dissociate, u'GRB2', u'rule_has_subject')
Annotation(GRB2_SOS_dissociate, u'GRB2', u'rule_has_object')
Annotation(GRB2_SOS_dissociate, u'SOS', u'rule_has_subject')
Annotation(GRB2_SOS_dissociate, u'SOS', u'rule_has_object')
Annotation(GRB2_SOS_dissociate, u'78f8f40d-2ccf-48b7-969a-39a49ce82858', u'from_indra_statement')
Annotation(SOS_GRB2_RAS_nBRAF_bind, u'SOS', u'rule_has_subject')
Annotation(SOS_GRB2_RAS_nBRAF_bind, u'SOS', u'rule_has_object')
Annotation(SOS_GRB2_RAS_nBRAF_bind, u'RAS', u'rule_has_subject')
Annotation(SOS_GRB2_RAS_nBRAF_bind, u'RAS', u'rule_has_object')
Annotation(SOS_GRB2_RAS_nBRAF_bind, u'cf361b8a-6466-488d-99d3-6e18d093facd', u'from_indra_statement')
Annotation(SOS_RAS_dissociate, u'SOS', u'rule_has_subject')
Annotation(SOS_RAS_dissociate, u'SOS', u'rule_has_object')
Annotation(SOS_RAS_dissociate, u'RAS', u'rule_has_subject')
Annotation(SOS_RAS_dissociate, u'RAS', u'rule_has_object')
Annotation(SOS_RAS_dissociate, u'cf361b8a-6466-488d-99d3-6e18d093facd', u'from_indra_statement')
Annotation(RAS_SOS_GTP_bind, u'RAS', u'rule_has_subject')
Annotation(RAS_SOS_GTP_bind, u'RAS', u'rule_has_object')
Annotation(RAS_SOS_GTP_bind, u'GTP', u'rule_has_subject')
Annotation(RAS_SOS_GTP_bind, u'GTP', u'rule_has_object')
Annotation(RAS_SOS_GTP_bind, u'7f07a5b3-0bde-4a64-a7c2-5ff7000c0721', u'from_indra_statement')
Annotation(RAS_GTP_dissociate, u'RAS', u'rule_has_subject')
Annotation(RAS_GTP_dissociate, u'RAS', u'rule_has_object')
Annotation(RAS_GTP_dissociate, u'GTP', u'rule_has_subject')
Annotation(RAS_GTP_dissociate, u'GTP', u'rule_has_object')
Annotation(RAS_GTP_dissociate, u'7f07a5b3-0bde-4a64-a7c2-5ff7000c0721', u'from_indra_statement')
Annotation(RAS_GTP_nSOS_BRAF_V600E_bind, u'RAS', u'rule_has_subject')
Annotation(RAS_GTP_nSOS_BRAF_V600E_bind, u'RAS', u'rule_has_object')
Annotation(RAS_GTP_nSOS_BRAF_V600E_bind, u'BRAF', u'rule_has_subject')
Annotation(RAS_GTP_nSOS_BRAF_V600E_bind, u'BRAF', u'rule_has_object')
Annotation(RAS_GTP_nSOS_BRAF_V600E_bind, u'798d8302-8d65-4095-a1d8-67e119feddb3', u'from_indra_statement')
Annotation(RAS_BRAF_V600E_dissociate, u'RAS', u'rule_has_subject')
Annotation(RAS_BRAF_V600E_dissociate, u'RAS', u'rule_has_object')
Annotation(RAS_BRAF_V600E_dissociate, u'BRAF', u'rule_has_subject')
Annotation(RAS_BRAF_V600E_dissociate, u'BRAF', u'rule_has_object')
Annotation(RAS_BRAF_V600E_dissociate, u'798d8302-8d65-4095-a1d8-67e119feddb3', u'from_indra_statement')
Annotation(VEMURAFENIB_BRAF_V600E_bind, u'VEMURAFENIB', u'rule_has_subject')
Annotation(VEMURAFENIB_BRAF_V600E_bind, u'VEMURAFENIB', u'rule_has_object')
Annotation(VEMURAFENIB_BRAF_V600E_bind, u'BRAF', u'rule_has_subject')
Annotation(VEMURAFENIB_BRAF_V600E_bind, u'BRAF', u'rule_has_object')
Annotation(VEMURAFENIB_BRAF_V600E_bind, u'7914f701-cf75-45ab-8c93-a6c1d355d8ef', u'from_indra_statement')
Annotation(VEMURAFENIB_BRAF_V600E_dissociate, u'VEMURAFENIB', u'rule_has_subject')
Annotation(VEMURAFENIB_BRAF_V600E_dissociate, u'VEMURAFENIB', u'rule_has_object')
Annotation(VEMURAFENIB_BRAF_V600E_dissociate, u'BRAF', u'rule_has_subject')
Annotation(VEMURAFENIB_BRAF_V600E_dissociate, u'BRAF', u'rule_has_object')
Annotation(VEMURAFENIB_BRAF_V600E_dissociate, u'7914f701-cf75-45ab-8c93-a6c1d355d8ef', u'from_indra_statement')
Annotation(PPP2CA_dephosphorylation_bind_MEK_nERK_phospho, u'bedb2150-5ab3-4059-a614-aae0e00609ec', u'from_indra_statement')
Annotation(PPP2CA_dephosphorylation_MEK_nERK_phospho, u'PPP2CA', u'rule_has_subject')
Annotation(PPP2CA_dephosphorylation_MEK_nERK_phospho, u'MEK', u'rule_has_object')
Annotation(PPP2CA_dephosphorylation_MEK_nERK_phospho, u'bedb2150-5ab3-4059-a614-aae0e00609ec', u'from_indra_statement')
Annotation(PPP2CA_dissoc_MEK, u'bedb2150-5ab3-4059-a614-aae0e00609ec', u'from_indra_statement')
Annotation(MEK_phospho_nPPP2CA_phosphorylation_bind_ERK_phospho, u'1e6766e4-650c-4654-85a6-2491c7280bd4', u'from_indra_statement')
Annotation(MEK_phospho_nPPP2CA_phosphorylation_ERK_phospho, u'MEK', u'rule_has_subject')
Annotation(MEK_phospho_nPPP2CA_phosphorylation_ERK_phospho, u'ERK', u'rule_has_object')
Annotation(MEK_phospho_nPPP2CA_phosphorylation_ERK_phospho, u'1e6766e4-650c-4654-85a6-2491c7280bd4', u'from_indra_statement')
Annotation(MEK_dissoc_ERK, u'1e6766e4-650c-4654-85a6-2491c7280bd4', u'from_indra_statement')
Annotation(DUSP6_dephosphorylation_bind_ERK_nSOS_phospho, u'7f6c1b66-6c8d-4b21-b894-7d77fd8e764e', u'from_indra_statement')
Annotation(DUSP6_dephosphorylation_ERK_nSOS_phospho, u'DUSP6', u'rule_has_subject')
Annotation(DUSP6_dephosphorylation_ERK_nSOS_phospho, u'ERK', u'rule_has_object')
Annotation(DUSP6_dephosphorylation_ERK_nSOS_phospho, u'7f6c1b66-6c8d-4b21-b894-7d77fd8e764e', u'from_indra_statement')
Annotation(DUSP6_dissoc_ERK, u'7f6c1b66-6c8d-4b21-b894-7d77fd8e764e', u'from_indra_statement')
Annotation(BRAF_V600E_nVEMURAFENIB_phosphorylation_bind_MEK_phospho, u'89061bd1-f374-4685-8ca6-96ff7e9b8a59', u'from_indra_statement')
Annotation(BRAF_V600E_nVEMURAFENIB_phosphorylation_MEK_phospho, u'BRAF', u'rule_has_subject')
Annotation(BRAF_V600E_nVEMURAFENIB_phosphorylation_MEK_phospho, u'MEK', u'rule_has_object')
Annotation(BRAF_V600E_nVEMURAFENIB_phosphorylation_MEK_phospho, u'89061bd1-f374-4685-8ca6-96ff7e9b8a59', u'from_indra_statement')
Annotation(BRAF_V600E_dissoc_MEK, u'89061bd1-f374-4685-8ca6-96ff7e9b8a59', u'from_indra_statement')
