# Supplementary material for: From word models to executable models of signaling networks using automated assembly
Source: Mol Syst Biol. 2017 Nov 24;13(11):954. doi: 10.15252/msb.20177651 (PMC5731347; doi:10.15252/msb.20177651)
Supplement: Supplementary file 2 — Model Files EV1 [file MSB-13-954-s002.zip › MEMI1.0.sbml]

<?xml version="1.0" encoding="UTF-8"?>
    <sbml xmlns="http://www.sbml.org/sbml/level2" level="2" version="1">
        <model name="None">
            <listOfCompartments>
                <compartment id="default" name="default" spatialDimensions="3" size="1"/>
            </listOfCompartments>
            <listOfSpecies>
            <species id="__s0" metaid="metaid_0" name="VEMURAFENIB(map3k=None)" compartment="default" initialAmount="0">
                <annotation>
                    <rdf:RDF xmlns:rdf="http://www.w3.org/1999/02/22-rdf-syntax-ns#" xmlns:bqbiol="http://biomodels.net/biology-qualifiers/" xmlns:bqmodel="http://biomodels.net/model-qualifiers/">
                        <rdf:Description rdf:about="#metaid_0">
                            <bqbiol:is>
                                <rdf:Bag>
                                    <rdf:li rdf:resource="http://identifiers.org/chebi/63637" />
                                </rdf:Bag>
                            </bqbiol:is>
                        </rdf:Description>
                    </rdf:RDF>
                </annotation>
            </species>
            <species id="__s1" metaid="metaid_1" name="PPP2CA(map2k=None)" compartment="default" initialAmount="100000">
                <annotation>
                    <rdf:RDF xmlns:rdf="http://www.w3.org/1999/02/22-rdf-syntax-ns#" xmlns:bqbiol="http://biomodels.net/biology-qualifiers/" xmlns:bqmodel="http://biomodels.net/model-qualifiers/">
                        <rdf:Description rdf:about="#metaid_1">
                            <bqbiol:is>
                                <rdf:Bag>
                                    <rdf:li rdf:resource="http://identifiers.org/ncit/C34080" />
                                    <rdf:li rdf:resource="http://identifiers.org/uniprot/P67775" />
                                    <rdf:li rdf:resource="http://identifiers.org/hgnc/HGNC:9299" />
                                </rdf:Bag>
                            </bqbiol:is>
                        </rdf:Description>
                    </rdf:RDF>
                </annotation>
            </species>
            <species id="__s2" metaid="metaid_2" name="DUSP6(mapk=None)" compartment="default" initialAmount="1000">
                <annotation>
                    <rdf:RDF xmlns:rdf="http://www.w3.org/1999/02/22-rdf-syntax-ns#" xmlns:bqbiol="http://biomodels.net/biology-qualifiers/" xmlns:bqmodel="http://biomodels.net/model-qualifiers/">
                        <rdf:Description rdf:about="#metaid_2">
                            <bqbiol:is>
                                <rdf:Bag>
                                    <rdf:li rdf:resource="http://identifiers.org/ncit/C106026" />
                                    <rdf:li rdf:resource="http://identifiers.org/uniprot/Q16828" />
                                    <rdf:li rdf:resource="http://identifiers.org/hgnc/HGNC:3072" />
                                </rdf:Bag>
                            </bqbiol:is>
                        </rdf:Description>
                    </rdf:RDF>
                </annotation>
            </species>
            <species id="__s3" metaid="metaid_3" name="EGFR(egfr_ligand=None, erbb=None, grb2=None)" compartment="default" initialAmount="100000">
                <annotation>
                    <rdf:RDF xmlns:rdf="http://www.w3.org/1999/02/22-rdf-syntax-ns#" xmlns:bqbiol="http://biomodels.net/biology-qualifiers/" xmlns:bqmodel="http://biomodels.net/model-qualifiers/">
                        <rdf:Description rdf:about="#metaid_3">
                            <bqbiol:is>
                                <rdf:Bag>
                                    <rdf:li rdf:resource="http://identifiers.org/ncit/C17068" />
                                    <rdf:li rdf:resource="http://identifiers.org/uniprot/P00533" />
                                    <rdf:li rdf:resource="http://identifiers.org/hgnc/HGNC:3236" />
                                </rdf:Bag>
                            </bqbiol:is>
                        </rdf:Description>
                    </rdf:RDF>
                </annotation>
            </species>
            <species id="__s4" metaid="metaid_4" name="MEK(mapk=None, phospho='u', ppp2=None, map3k=None)" compartment="default" initialAmount="100000">
                <annotation>
                    <rdf:RDF xmlns:rdf="http://www.w3.org/1999/02/22-rdf-syntax-ns#" xmlns:bqbiol="http://biomodels.net/biology-qualifiers/" xmlns:bqmodel="http://biomodels.net/model-qualifiers/">
                        <rdf:Description rdf:about="#metaid_4">
                            <bqbiol:is>
                                <rdf:Bag>
                                    <rdf:li rdf:resource="http://sorger.med.harvard.edu/indra/entities/MEK" />
                                </rdf:Bag>
                            </bqbiol:is>
                        </rdf:Description>
                    </rdf:RDF>
                </annotation>
            </species>
            <species id="__s5" metaid="metaid_5" name="GTP(ras=None)" compartment="default" initialAmount="10000000">
                <annotation>
                    <rdf:RDF xmlns:rdf="http://www.w3.org/1999/02/22-rdf-syntax-ns#" xmlns:bqbiol="http://biomodels.net/biology-qualifiers/" xmlns:bqmodel="http://biomodels.net/model-qualifiers/">
                        <rdf:Description rdf:about="#metaid_5">
                            <bqbiol:is>
                                <rdf:Bag>
                                    <rdf:li rdf:resource="http://identifiers.org/chebi/15996" />
                                </rdf:Bag>
                            </bqbiol:is>
                        </rdf:Description>
                    </rdf:RDF>
                </annotation>
            </species>
            <species id="__s6" metaid="metaid_6" name="SOS(grb2=None, ras=None, mapk=None)" compartment="default" initialAmount="1000">
                <annotation>
                    <rdf:RDF xmlns:rdf="http://www.w3.org/1999/02/22-rdf-syntax-ns#" xmlns:bqbiol="http://biomodels.net/biology-qualifiers/" xmlns:bqmodel="http://biomodels.net/model-qualifiers/">
                        <rdf:Description rdf:about="#metaid_6">
                            <bqbiol:is>
                                <rdf:Bag>
                                    <rdf:li rdf:resource="http://sorger.med.harvard.edu/indra/entities/SOS" />
                                </rdf:Bag>
                            </bqbiol:is>
                        </rdf:Description>
                    </rdf:RDF>
                </annotation>
            </species>
            <species id="__s7" metaid="metaid_7" name="GRB2(erbb=None, sos=None)" compartment="default" initialAmount="100000">
                <annotation>
                    <rdf:RDF xmlns:rdf="http://www.w3.org/1999/02/22-rdf-syntax-ns#" xmlns:bqbiol="http://biomodels.net/biology-qualifiers/" xmlns:bqmodel="http://biomodels.net/model-qualifiers/">
                        <rdf:Description rdf:about="#metaid_7">
                            <bqbiol:is>
                                <rdf:Bag>
                                    <rdf:li rdf:resource="http://identifiers.org/ncit/C26222" />
                                    <rdf:li rdf:resource="http://identifiers.org/uniprot/P62993" />
                                    <rdf:li rdf:resource="http://identifiers.org/hgnc/HGNC:4566" />
                                </rdf:Bag>
                            </bqbiol:is>
                        </rdf:Description>
                    </rdf:RDF>
                </annotation>
            </species>
            <species id="__s8" metaid="metaid_8" name="BRAF(ras=None, V600='WT', vemurafenib=None, map2k=None)" compartment="default" initialAmount="0">
                <annotation>
                    <rdf:RDF xmlns:rdf="http://www.w3.org/1999/02/22-rdf-syntax-ns#" xmlns:bqbiol="http://biomodels.net/biology-qualifiers/" xmlns:bqmodel="http://biomodels.net/model-qualifiers/">
                        <rdf:Description rdf:about="#metaid_8">
                            <bqbiol:is>
                                <rdf:Bag>
                                    <rdf:li rdf:resource="http://identifiers.org/ncit/C17476" />
                                    <rdf:li rdf:resource="http://identifiers.org/uniprot/P15056" />
                                    <rdf:li rdf:resource="http://identifiers.org/hgnc/HGNC:1097" />
                                </rdf:Bag>
                            </bqbiol:is>
                        </rdf:Description>
                    </rdf:RDF>
                </annotation>
            </species>
            <species id="__s9" metaid="metaid_9" name="ERK(map2k=None, phospho='u', sos=None, dusp=None)" compartment="default" initialAmount="100000">
                <annotation>
                    <rdf:RDF xmlns:rdf="http://www.w3.org/1999/02/22-rdf-syntax-ns#" xmlns:bqbiol="http://biomodels.net/biology-qualifiers/" xmlns:bqmodel="http://biomodels.net/model-qualifiers/">
                        <rdf:Description rdf:about="#metaid_9">
                            <bqbiol:is>
                                <rdf:Bag>
                                    <rdf:li rdf:resource="http://identifiers.org/ncit/C26360" />
                                    <rdf:li rdf:resource="http://sorger.med.harvard.edu/indra/entities/ERK" />
                                </rdf:Bag>
                            </bqbiol:is>
                        </rdf:Description>
                    </rdf:RDF>
                </annotation>
            </species>
            <species id="__s10" metaid="metaid_10" name="EGF(erbb=None)" compartment="default" initialAmount="10000">
                <annotation>
                    <rdf:RDF xmlns:rdf="http://www.w3.org/1999/02/22-rdf-syntax-ns#" xmlns:bqbiol="http://biomodels.net/biology-qualifiers/" xmlns:bqmodel="http://biomodels.net/model-qualifiers/">
                        <rdf:Description rdf:about="#metaid_10">
                            <bqbiol:is>
                                <rdf:Bag>
                                    <rdf:li rdf:resource="http://identifiers.org/ncit/C20425" />
                                    <rdf:li rdf:resource="http://identifiers.org/uniprot/P01133" />
                                    <rdf:li rdf:resource="http://identifiers.org/hgnc/HGNC:3229" />
                                </rdf:Bag>
                            </bqbiol:is>
                        </rdf:Description>
                    </rdf:RDF>
                </annotation>
            </species>
            <species id="__s11" metaid="metaid_11" name="RAS(map3k=None, sos=None, gtp=None)" compartment="default" initialAmount="200000">
                <annotation>
                    <rdf:RDF xmlns:rdf="http://www.w3.org/1999/02/22-rdf-syntax-ns#" xmlns:bqbiol="http://biomodels.net/biology-qualifiers/" xmlns:bqmodel="http://biomodels.net/model-qualifiers/">
                        <rdf:Description rdf:about="#metaid_11">
                            <bqbiol:is>
                                <rdf:Bag>
                                    <rdf:li rdf:resource="http://identifiers.org/ncit/C17061" />
                                    <rdf:li rdf:resource="http://sorger.med.harvard.edu/indra/entities/RAS" />
                                </rdf:Bag>
                            </bqbiol:is>
                        </rdf:Description>
                    </rdf:RDF>
                </annotation>
            </species>
            <species id="__s12" metaid="metaid_12" name="BRAF(ras=None, V600='E', vemurafenib=None, map2k=None)" compartment="default" initialAmount="100000">
                <annotation>
                    <rdf:RDF xmlns:rdf="http://www.w3.org/1999/02/22-rdf-syntax-ns#" xmlns:bqbiol="http://biomodels.net/biology-qualifiers/" xmlns:bqmodel="http://biomodels.net/model-qualifiers/">
                        <rdf:Description rdf:about="#metaid_12">
                            <bqbiol:is>
                                <rdf:Bag>
                                    <rdf:li rdf:resource="http://identifiers.org/ncit/C17476" />
                                    <rdf:li rdf:resource="http://identifiers.org/uniprot/P15056" />
                                    <rdf:li rdf:resource="http://identifiers.org/hgnc/HGNC:1097" />
                                </rdf:Bag>
                            </bqbiol:is>
                        </rdf:Description>
                    </rdf:RDF>
                </annotation>
            </species>
            <species id="__s13" metaid="metaid_13" name="EGF(erbb=1) ._br_EGFR(egfr_ligand=1, erbb=None, grb2=None)" compartment="default" initialAmount="0">
                <annotation>
                    <rdf:RDF xmlns:rdf="http://www.w3.org/1999/02/22-rdf-syntax-ns#" xmlns:bqbiol="http://biomodels.net/biology-qualifiers/" xmlns:bqmodel="http://biomodels.net/model-qualifiers/">
                        <rdf:Description rdf:about="#metaid_13">
                            <bqbiol:hasPart>
                                <rdf:Bag>
                                    <rdf:li rdf:resource="http://identifiers.org/ncit/C20425" />
                                    <rdf:li rdf:resource="http://identifiers.org/uniprot/P01133" />
                                    <rdf:li rdf:resource="http://identifiers.org/hgnc/HGNC:3229" />
                                    <rdf:li rdf:resource="http://identifiers.org/ncit/C17068" />
                                    <rdf:li rdf:resource="http://identifiers.org/uniprot/P00533" />
                                    <rdf:li rdf:resource="http://identifiers.org/hgnc/HGNC:3236" />
                                </rdf:Bag>
                            </bqbiol:hasPart>
                        </rdf:Description>
                    </rdf:RDF>
                </annotation>
            </species>
            <species id="__s14" metaid="metaid_14" name="BRAF(ras=None, V600='E', vemurafenib=1, map2k=None) ._br_VEMURAFENIB(map3k=1)" compartment="default" initialAmount="0">
                <annotation>
                    <rdf:RDF xmlns:rdf="http://www.w3.org/1999/02/22-rdf-syntax-ns#" xmlns:bqbiol="http://biomodels.net/biology-qualifiers/" xmlns:bqmodel="http://biomodels.net/model-qualifiers/">
                        <rdf:Description rdf:about="#metaid_14">
                            <bqbiol:hasPart>
                                <rdf:Bag>
                                    <rdf:li rdf:resource="http://identifiers.org/chebi/63637" />
                                    <rdf:li rdf:resource="http://identifiers.org/ncit/C17476" />
                                    <rdf:li rdf:resource="http://identifiers.org/uniprot/P15056" />
                                    <rdf:li rdf:resource="http://identifiers.org/hgnc/HGNC:1097" />
                                </rdf:Bag>
                            </bqbiol:hasPart>
                        </rdf:Description>
                    </rdf:RDF>
                </annotation>
            </species>
            <species id="__s15" metaid="metaid_15" name="BRAF(ras=None, V600='E', vemurafenib=None, map2k=1) ._br_MEK(mapk=None, phospho='u', ppp2=None, map3k=1)" compartment="default" initialAmount="0">
                <annotation>
                    <rdf:RDF xmlns:rdf="http://www.w3.org/1999/02/22-rdf-syntax-ns#" xmlns:bqbiol="http://biomodels.net/biology-qualifiers/" xmlns:bqmodel="http://biomodels.net/model-qualifiers/">
                        <rdf:Description rdf:about="#metaid_15">
                            <bqbiol:hasPart>
                                <rdf:Bag>
                                    <rdf:li rdf:resource="http://identifiers.org/ncit/C17476" />
                                    <rdf:li rdf:resource="http://identifiers.org/uniprot/P15056" />
                                    <rdf:li rdf:resource="http://identifiers.org/hgnc/HGNC:1097" />
                                    <rdf:li rdf:resource="http://sorger.med.harvard.edu/indra/entities/MEK" />
                                </rdf:Bag>
                            </bqbiol:hasPart>
                        </rdf:Description>
                    </rdf:RDF>
                </annotation>
            </species>
            <species id="__s16" metaid="metaid_16" name="EGF(erbb=1) ._br_EGF(erbb=2) ._br_EGFR(egfr_ligand=1, erbb=3, grb2=None) ._br_EGFR(egfr_ligand=2, erbb=3, grb2=None)" compartment="default" initialAmount="0">
                <annotation>
                    <rdf:RDF xmlns:rdf="http://www.w3.org/1999/02/22-rdf-syntax-ns#" xmlns:bqbiol="http://biomodels.net/biology-qualifiers/" xmlns:bqmodel="http://biomodels.net/model-qualifiers/">
                        <rdf:Description rdf:about="#metaid_16">
                            <bqbiol:hasPart>
                                <rdf:Bag>
                                    <rdf:li rdf:resource="http://identifiers.org/ncit/C20425" />
                                    <rdf:li rdf:resource="http://identifiers.org/uniprot/P01133" />
                                    <rdf:li rdf:resource="http://identifiers.org/hgnc/HGNC:3229" />
                                    <rdf:li rdf:resource="http://identifiers.org/ncit/C17068" />
                                    <rdf:li rdf:resource="http://identifiers.org/uniprot/P00533" />
                                    <rdf:li rdf:resource="http://identifiers.org/hgnc/HGNC:3236" />
                                </rdf:Bag>
                            </bqbiol:hasPart>
                        </rdf:Description>
                    </rdf:RDF>
                </annotation>
            </species>
            <species id="__s17" metaid="metaid_17" name="BRAF(ras=None, V600='E', vemurafenib=2, map2k=1) ._br_MEK(mapk=None, phospho='u', ppp2=None, map3k=1) ._br_VEMURAFENIB(map3k=2)" compartment="default" initialAmount="0">
                <annotation>
                    <rdf:RDF xmlns:rdf="http://www.w3.org/1999/02/22-rdf-syntax-ns#" xmlns:bqbiol="http://biomodels.net/biology-qualifiers/" xmlns:bqmodel="http://biomodels.net/model-qualifiers/">
                        <rdf:Description rdf:about="#metaid_17">
                            <bqbiol:hasPart>
                                <rdf:Bag>
                                    <rdf:li rdf:resource="http://identifiers.org/chebi/63637" />
                                    <rdf:li rdf:resource="http://identifiers.org/ncit/C17476" />
                                    <rdf:li rdf:resource="http://identifiers.org/uniprot/P15056" />
                                    <rdf:li rdf:resource="http://identifiers.org/hgnc/HGNC:1097" />
                                    <rdf:li rdf:resource="http://sorger.med.harvard.edu/indra/entities/MEK" />
                                </rdf:Bag>
                            </bqbiol:hasPart>
                        </rdf:Description>
                    </rdf:RDF>
                </annotation>
            </species>
            <species id="__s18" metaid="metaid_18" name="MEK(mapk=None, phospho='p', ppp2=None, map3k=None)" compartment="default" initialAmount="0">
                <annotation>
                    <rdf:RDF xmlns:rdf="http://www.w3.org/1999/02/22-rdf-syntax-ns#" xmlns:bqbiol="http://biomodels.net/biology-qualifiers/" xmlns:bqmodel="http://biomodels.net/model-qualifiers/">
                        <rdf:Description rdf:about="#metaid_18">
                            <bqbiol:is>
                                <rdf:Bag>
                                    <rdf:li rdf:resource="http://sorger.med.harvard.edu/indra/entities/MEK" />
                                </rdf:Bag>
                            </bqbiol:is>
                        </rdf:Description>
                    </rdf:RDF>
                </annotation>
            </species>
            <species id="__s19" metaid="metaid_19" name="EGF(erbb=1) ._br_EGFR(egfr_ligand=1, erbb=2, grb2=None) ._br_EGFR(egfr_ligand=None, erbb=2, grb2=None)" compartment="default" initialAmount="0">
                <annotation>
                    <rdf:RDF xmlns:rdf="http://www.w3.org/1999/02/22-rdf-syntax-ns#" xmlns:bqbiol="http://biomodels.net/biology-qualifiers/" xmlns:bqmodel="http://biomodels.net/model-qualifiers/">
                        <rdf:Description rdf:about="#metaid_19">
                            <bqbiol:hasPart>
                                <rdf:Bag>
                                    <rdf:li rdf:resource="http://identifiers.org/ncit/C20425" />
                                    <rdf:li rdf:resource="http://identifiers.org/uniprot/P01133" />
                                    <rdf:li rdf:resource="http://identifiers.org/hgnc/HGNC:3229" />
                                    <rdf:li rdf:resource="http://identifiers.org/ncit/C17068" />
                                    <rdf:li rdf:resource="http://identifiers.org/uniprot/P00533" />
                                    <rdf:li rdf:resource="http://identifiers.org/hgnc/HGNC:3236" />
                                </rdf:Bag>
                            </bqbiol:hasPart>
                        </rdf:Description>
                    </rdf:RDF>
                </annotation>
            </species>
            <species id="__s20" metaid="metaid_20" name="EGF(erbb=1) ._br_EGF(erbb=2) ._br_EGFR(egfr_ligand=1, erbb=3, grb2=4) ._br_EGFR(egfr_ligand=2, erbb=3, grb2=None) ._br_GRB2(erbb=4, sos=None)" compartment="default" initialAmount="0">
                <annotation>
                    <rdf:RDF xmlns:rdf="http://www.w3.org/1999/02/22-rdf-syntax-ns#" xmlns:bqbiol="http://biomodels.net/biology-qualifiers/" xmlns:bqmodel="http://biomodels.net/model-qualifiers/">
                        <rdf:Description rdf:about="#metaid_20">
                            <bqbiol:hasPart>
                                <rdf:Bag>
                                    <rdf:li rdf:resource="http://identifiers.org/ncit/C26222" />
                                    <rdf:li rdf:resource="http://identifiers.org/uniprot/P62993" />
                                    <rdf:li rdf:resource="http://identifiers.org/hgnc/HGNC:4566" />
                                    <rdf:li rdf:resource="http://identifiers.org/ncit/C20425" />
                                    <rdf:li rdf:resource="http://identifiers.org/uniprot/P01133" />
                                    <rdf:li rdf:resource="http://identifiers.org/hgnc/HGNC:3229" />
                                    <rdf:li rdf:resource="http://identifiers.org/ncit/C17068" />
                                    <rdf:li rdf:resource="http://identifiers.org/uniprot/P00533" />
                                    <rdf:li rdf:resource="http://identifiers.org/hgnc/HGNC:3236" />
                                </rdf:Bag>
                            </bqbiol:hasPart>
                        </rdf:Description>
                    </rdf:RDF>
                </annotation>
            </species>
            <species id="__s21" metaid="metaid_21" name="MEK(mapk=None, phospho='p', ppp2=1, map3k=None) ._br_PPP2CA(map2k=1)" compartment="default" initialAmount="0">
                <annotation>
                    <rdf:RDF xmlns:rdf="http://www.w3.org/1999/02/22-rdf-syntax-ns#" xmlns:bqbiol="http://biomodels.net/biology-qualifiers/" xmlns:bqmodel="http://biomodels.net/model-qualifiers/">
                        <rdf:Description rdf:about="#metaid_21">
                            <bqbiol:hasPart>
                                <rdf:Bag>
                                    <rdf:li rdf:resource="http://sorger.med.harvard.edu/indra/entities/MEK" />
                                    <rdf:li rdf:resource="http://identifiers.org/ncit/C34080" />
                                    <rdf:li rdf:resource="http://identifiers.org/uniprot/P67775" />
                                    <rdf:li rdf:resource="http://identifiers.org/hgnc/HGNC:9299" />
                                </rdf:Bag>
                            </bqbiol:hasPart>
                        </rdf:Description>
                    </rdf:RDF>
                </annotation>
            </species>
            <species id="__s22" metaid="metaid_22" name="ERK(map2k=1, phospho='u', sos=None, dusp=None) ._br_MEK(mapk=1, phospho='p', ppp2=None, map3k=None)" compartment="default" initialAmount="0">
                <annotation>
                    <rdf:RDF xmlns:rdf="http://www.w3.org/1999/02/22-rdf-syntax-ns#" xmlns:bqbiol="http://biomodels.net/biology-qualifiers/" xmlns:bqmodel="http://biomodels.net/model-qualifiers/">
                        <rdf:Description rdf:about="#metaid_22">
                            <bqbiol:hasPart>
                                <rdf:Bag>
                                    <rdf:li rdf:resource="http://identifiers.org/ncit/C26360" />
                                    <rdf:li rdf:resource="http://sorger.med.harvard.edu/indra/entities/ERK" />
                                    <rdf:li rdf:resource="http://sorger.med.harvard.edu/indra/entities/MEK" />
                                </rdf:Bag>
                            </bqbiol:hasPart>
                        </rdf:Description>
                    </rdf:RDF>
                </annotation>
            </species>
            <species id="__s23" metaid="metaid_23" name="EGFR(egfr_ligand=None, erbb=1, grb2=None) ._br_EGFR(egfr_ligand=None, erbb=1, grb2=None)" compartment="default" initialAmount="0">
                <annotation>
                    <rdf:RDF xmlns:rdf="http://www.w3.org/1999/02/22-rdf-syntax-ns#" xmlns:bqbiol="http://biomodels.net/biology-qualifiers/" xmlns:bqmodel="http://biomodels.net/model-qualifiers/">
                        <rdf:Description rdf:about="#metaid_23">
                            <bqbiol:hasPart>
                                <rdf:Bag>
                                    <rdf:li rdf:resource="http://identifiers.org/ncit/C17068" />
                                    <rdf:li rdf:resource="http://identifiers.org/uniprot/P00533" />
                                    <rdf:li rdf:resource="http://identifiers.org/hgnc/HGNC:3236" />
                                </rdf:Bag>
                            </bqbiol:hasPart>
                        </rdf:Description>
                    </rdf:RDF>
                </annotation>
            </species>
            <species id="__s24" metaid="metaid_24" name="EGF(erbb=1) ._br_EGFR(egfr_ligand=1, erbb=2, grb2=None) ._br_EGFR(egfr_ligand=None, erbb=2, grb2=3) ._br_GRB2(erbb=3, sos=None)" compartment="default" initialAmount="0">
                <annotation>
                    <rdf:RDF xmlns:rdf="http://www.w3.org/1999/02/22-rdf-syntax-ns#" xmlns:bqbiol="http://biomodels.net/biology-qualifiers/" xmlns:bqmodel="http://biomodels.net/model-qualifiers/">
                        <rdf:Description rdf:about="#metaid_24">
                            <bqbiol:hasPart>
                                <rdf:Bag>
                                    <rdf:li rdf:resource="http://identifiers.org/ncit/C26222" />
                                    <rdf:li rdf:resource="http://identifiers.org/uniprot/P62993" />
                                    <rdf:li rdf:resource="http://identifiers.org/hgnc/HGNC:4566" />
                                    <rdf:li rdf:resource="http://identifiers.org/ncit/C20425" />
                                    <rdf:li rdf:resource="http://identifiers.org/uniprot/P01133" />
                                    <rdf:li rdf:resource="http://identifiers.org/hgnc/HGNC:3229" />
                                    <rdf:li rdf:resource="http://identifiers.org/ncit/C17068" />
                                    <rdf:li rdf:resource="http://identifiers.org/uniprot/P00533" />
                                    <rdf:li rdf:resource="http://identifiers.org/hgnc/HGNC:3236" />
                                </rdf:Bag>
                            </bqbiol:hasPart>
                        </rdf:Description>
                    </rdf:RDF>
                </annotation>
            </species>
            <species id="__s25" metaid="metaid_25" name="EGF(erbb=1) ._br_EGFR(egfr_ligand=1, erbb=2, grb2=3) ._br_EGFR(egfr_ligand=None, erbb=2, grb2=None) ._br_GRB2(erbb=3, sos=None)" compartment="default" initialAmount="0">
                <annotation>
                    <rdf:RDF xmlns:rdf="http://www.w3.org/1999/02/22-rdf-syntax-ns#" xmlns:bqbiol="http://biomodels.net/biology-qualifiers/" xmlns:bqmodel="http://biomodels.net/model-qualifiers/">
                        <rdf:Description rdf:about="#metaid_25">
                            <bqbiol:hasPart>
                                <rdf:Bag>
                                    <rdf:li rdf:resource="http://identifiers.org/ncit/C26222" />
                                    <rdf:li rdf:resource="http://identifiers.org/uniprot/P62993" />
                                    <rdf:li rdf:resource="http://identifiers.org/hgnc/HGNC:4566" />
                                    <rdf:li rdf:resource="http://identifiers.org/ncit/C20425" />
                                    <rdf:li rdf:resource="http://identifiers.org/uniprot/P01133" />
                                    <rdf:li rdf:resource="http://identifiers.org/hgnc/HGNC:3229" />
                                    <rdf:li rdf:resource="http://identifiers.org/ncit/C17068" />
                                    <rdf:li rdf:resource="http://identifiers.org/uniprot/P00533" />
                                    <rdf:li rdf:resource="http://identifiers.org/hgnc/HGNC:3236" />
                                </rdf:Bag>
                            </bqbiol:hasPart>
                        </rdf:Description>
                    </rdf:RDF>
                </annotation>
            </species>
            <species id="__s26" metaid="metaid_26" name="EGF(erbb=1) ._br_EGFR(egfr_ligand=1, erbb=None, grb2=2) ._br_GRB2(erbb=2, sos=None)" compartment="default" initialAmount="0">
                <annotation>
                    <rdf:RDF xmlns:rdf="http://www.w3.org/1999/02/22-rdf-syntax-ns#" xmlns:bqbiol="http://biomodels.net/biology-qualifiers/" xmlns:bqmodel="http://biomodels.net/model-qualifiers/">
                        <rdf:Description rdf:about="#metaid_26">
                            <bqbiol:hasPart>
                                <rdf:Bag>
                                    <rdf:li rdf:resource="http://identifiers.org/ncit/C26222" />
                                    <rdf:li rdf:resource="http://identifiers.org/uniprot/P62993" />
                                    <rdf:li rdf:resource="http://identifiers.org/hgnc/HGNC:4566" />
                                    <rdf:li rdf:resource="http://identifiers.org/ncit/C20425" />
                                    <rdf:li rdf:resource="http://identifiers.org/uniprot/P01133" />
                                    <rdf:li rdf:resource="http://identifiers.org/hgnc/HGNC:3229" />
                                    <rdf:li rdf:resource="http://identifiers.org/ncit/C17068" />
                                    <rdf:li rdf:resource="http://identifiers.org/uniprot/P00533" />
                                    <rdf:li rdf:resource="http://identifiers.org/hgnc/HGNC:3236" />
                                </rdf:Bag>
                            </bqbiol:hasPart>
                        </rdf:Description>
                    </rdf:RDF>
                </annotation>
            </species>
            <species id="__s27" metaid="metaid_27" name="EGF(erbb=1) ._br_EGF(erbb=2) ._br_EGFR(egfr_ligand=1, erbb=3, grb2=4) ._br_EGFR(egfr_ligand=2, erbb=3, grb2=5) ._br_GRB2(erbb=4, sos=None) ._br_GRB2(erbb=5, sos=None)" compartment="default" initialAmount="0">
                <annotation>
                    <rdf:RDF xmlns:rdf="http://www.w3.org/1999/02/22-rdf-syntax-ns#" xmlns:bqbiol="http://biomodels.net/biology-qualifiers/" xmlns:bqmodel="http://biomodels.net/model-qualifiers/">
                        <rdf:Description rdf:about="#metaid_27">
                            <bqbiol:hasPart>
                                <rdf:Bag>
                                    <rdf:li rdf:resource="http://identifiers.org/ncit/C26222" />
                                    <rdf:li rdf:resource="http://identifiers.org/uniprot/P62993" />
                                    <rdf:li rdf:resource="http://identifiers.org/hgnc/HGNC:4566" />
                                    <rdf:li rdf:resource="http://identifiers.org/ncit/C20425" />
                                    <rdf:li rdf:resource="http://identifiers.org/uniprot/P01133" />
                                    <rdf:li rdf:resource="http://identifiers.org/hgnc/HGNC:3229" />
                                    <rdf:li rdf:resource="http://identifiers.org/ncit/C17068" />
                                    <rdf:li rdf:resource="http://identifiers.org/uniprot/P00533" />
                                    <rdf:li rdf:resource="http://identifiers.org/hgnc/HGNC:3236" />
                                </rdf:Bag>
                            </bqbiol:hasPart>
                        </rdf:Description>
                    </rdf:RDF>
                </annotation>
            </species>
            <species id="__s28" metaid="metaid_28" name="EGF(erbb=1) ._br_EGF(erbb=2) ._br_EGFR(egfr_ligand=1, erbb=3, grb2=4) ._br_EGFR(egfr_ligand=2, erbb=3, grb2=None) ._br_GRB2(erbb=4, sos=5) ._br_SOS(grb2=5, ras=None, mapk=None)" compartment="default" initialAmount="0">
                <annotation>
                    <rdf:RDF xmlns:rdf="http://www.w3.org/1999/02/22-rdf-syntax-ns#" xmlns:bqbiol="http://biomodels.net/biology-qualifiers/" xmlns:bqmodel="http://biomodels.net/model-qualifiers/">
                        <rdf:Description rdf:about="#metaid_28">
                            <bqbiol:hasPart>
                                <rdf:Bag>
                                    <rdf:li rdf:resource="http://identifiers.org/ncit/C26222" />
                                    <rdf:li rdf:resource="http://identifiers.org/uniprot/P62993" />
                                    <rdf:li rdf:resource="http://identifiers.org/hgnc/HGNC:4566" />
                                    <rdf:li rdf:resource="http://identifiers.org/ncit/C20425" />
                                    <rdf:li rdf:resource="http://identifiers.org/uniprot/P01133" />
                                    <rdf:li rdf:resource="http://identifiers.org/hgnc/HGNC:3229" />
                                    <rdf:li rdf:resource="http://sorger.med.harvard.edu/indra/entities/SOS" />
                                    <rdf:li rdf:resource="http://identifiers.org/ncit/C17068" />
                                    <rdf:li rdf:resource="http://identifiers.org/uniprot/P00533" />
                                    <rdf:li rdf:resource="http://identifiers.org/hgnc/HGNC:3236" />
                                </rdf:Bag>
                            </bqbiol:hasPart>
                        </rdf:Description>
                    </rdf:RDF>
                </annotation>
            </species>
            <species id="__s29" metaid="metaid_29" name="ERK(map2k=None, phospho='p', sos=None, dusp=None)" compartment="default" initialAmount="0">
                <annotation>
                    <rdf:RDF xmlns:rdf="http://www.w3.org/1999/02/22-rdf-syntax-ns#" xmlns:bqbiol="http://biomodels.net/biology-qualifiers/" xmlns:bqmodel="http://biomodels.net/model-qualifiers/">
                        <rdf:Description rdf:about="#metaid_29">
                            <bqbiol:is>
                                <rdf:Bag>
                                    <rdf:li rdf:resource="http://identifiers.org/ncit/C26360" />
                                    <rdf:li rdf:resource="http://sorger.med.harvard.edu/indra/entities/ERK" />
                                </rdf:Bag>
                            </bqbiol:is>
                        </rdf:Description>
                    </rdf:RDF>
                </annotation>
            </species>
            <species id="__s30" metaid="metaid_30" name="EGFR(egfr_ligand=None, erbb=1, grb2=2) ._br_EGFR(egfr_ligand=None, erbb=1, grb2=None) ._br_GRB2(erbb=2, sos=None)" compartment="default" initialAmount="0">
                <annotation>
                    <rdf:RDF xmlns:rdf="http://www.w3.org/1999/02/22-rdf-syntax-ns#" xmlns:bqbiol="http://biomodels.net/biology-qualifiers/" xmlns:bqmodel="http://biomodels.net/model-qualifiers/">
                        <rdf:Description rdf:about="#metaid_30">
                            <bqbiol:hasPart>
                                <rdf:Bag>
                                    <rdf:li rdf:resource="http://identifiers.org/ncit/C17068" />
                                    <rdf:li rdf:resource="http://identifiers.org/uniprot/P00533" />
                                    <rdf:li rdf:resource="http://identifiers.org/hgnc/HGNC:3236" />
                                    <rdf:li rdf:resource="http://identifiers.org/ncit/C26222" />
                                    <rdf:li rdf:resource="http://identifiers.org/uniprot/P62993" />
                                    <rdf:li rdf:resource="http://identifiers.org/hgnc/HGNC:4566" />
                                </rdf:Bag>
                            </bqbiol:hasPart>
                        </rdf:Description>
                    </rdf:RDF>
                </annotation>
            </species>
            <species id="__s31" metaid="metaid_31" name="EGFR(egfr_ligand=None, erbb=None, grb2=1) ._br_GRB2(erbb=1, sos=None)" compartment="default" initialAmount="0">
                <annotation>
                    <rdf:RDF xmlns:rdf="http://www.w3.org/1999/02/22-rdf-syntax-ns#" xmlns:bqbiol="http://biomodels.net/biology-qualifiers/" xmlns:bqmodel="http://biomodels.net/model-qualifiers/">
                        <rdf:Description rdf:about="#metaid_31">
                            <bqbiol:hasPart>
                                <rdf:Bag>
                                    <rdf:li rdf:resource="http://identifiers.org/ncit/C17068" />
                                    <rdf:li rdf:resource="http://identifiers.org/uniprot/P00533" />
                                    <rdf:li rdf:resource="http://identifiers.org/hgnc/HGNC:3236" />
                                    <rdf:li rdf:resource="http://identifiers.org/ncit/C26222" />
                                    <rdf:li rdf:resource="http://identifiers.org/uniprot/P62993" />
                                    <rdf:li rdf:resource="http://identifiers.org/hgnc/HGNC:4566" />
                                </rdf:Bag>
                            </bqbiol:hasPart>
                        </rdf:Description>
                    </rdf:RDF>
                </annotation>
            </species>
            <species id="__s32" metaid="metaid_32" name="EGF(erbb=1) ._br_EGFR(egfr_ligand=1, erbb=2, grb2=3) ._br_EGFR(egfr_ligand=None, erbb=2, grb2=4) ._br_GRB2(erbb=4, sos=None) ._br_GRB2(erbb=3, sos=None)" compartment="default" initialAmount="0">
                <annotation>
                    <rdf:RDF xmlns:rdf="http://www.w3.org/1999/02/22-rdf-syntax-ns#" xmlns:bqbiol="http://biomodels.net/biology-qualifiers/" xmlns:bqmodel="http://biomodels.net/model-qualifiers/">
                        <rdf:Description rdf:about="#metaid_32">
                            <bqbiol:hasPart>
                                <rdf:Bag>
                                    <rdf:li rdf:resource="http://identifiers.org/ncit/C26222" />
                                    <rdf:li rdf:resource="http://identifiers.org/uniprot/P62993" />
                                    <rdf:li rdf:resource="http://identifiers.org/hgnc/HGNC:4566" />
                                    <rdf:li rdf:resource="http://identifiers.org/ncit/C20425" />
                                    <rdf:li rdf:resource="http://identifiers.org/uniprot/P01133" />
                                    <rdf:li rdf:resource="http://identifiers.org/hgnc/HGNC:3229" />
                                    <rdf:li rdf:resource="http://identifiers.org/ncit/C17068" />
                                    <rdf:li rdf:resource="http://identifiers.org/uniprot/P00533" />
                                    <rdf:li rdf:resource="http://identifiers.org/hgnc/HGNC:3236" />
                                </rdf:Bag>
                            </bqbiol:hasPart>
                        </rdf:Description>
                    </rdf:RDF>
                </annotation>
            </species>
            <species id="__s33" metaid="metaid_33" name="EGF(erbb=1) ._br_EGFR(egfr_ligand=1, erbb=2, grb2=None) ._br_EGFR(egfr_ligand=None, erbb=2, grb2=3) ._br_GRB2(erbb=3, sos=4) ._br_SOS(grb2=4, ras=None, mapk=None)" compartment="default" initialAmount="0">
                <annotation>
                    <rdf:RDF xmlns:rdf="http://www.w3.org/1999/02/22-rdf-syntax-ns#" xmlns:bqbiol="http://biomodels.net/biology-qualifiers/" xmlns:bqmodel="http://biomodels.net/model-qualifiers/">
                        <rdf:Description rdf:about="#metaid_33">
                            <bqbiol:hasPart>
                                <rdf:Bag>
                                    <rdf:li rdf:resource="http://identifiers.org/ncit/C26222" />
                                    <rdf:li rdf:resource="http://identifiers.org/uniprot/P62993" />
                                    <rdf:li rdf:resource="http://identifiers.org/hgnc/HGNC:4566" />
                                    <rdf:li rdf:resource="http://identifiers.org/ncit/C20425" />
                                    <rdf:li rdf:resource="http://identifiers.org/uniprot/P01133" />
                                    <rdf:li rdf:resource="http://identifiers.org/hgnc/HGNC:3229" />
                                    <rdf:li rdf:resource="http://sorger.med.harvard.edu/indra/entities/SOS" />
                                    <rdf:li rdf:resource="http://identifiers.org/ncit/C17068" />
                                    <rdf:li rdf:resource="http://identifiers.org/uniprot/P00533" />
                                    <rdf:li rdf:resource="http://identifiers.org/hgnc/HGNC:3236" />
                                </rdf:Bag>
                            </bqbiol:hasPart>
                        </rdf:Description>
                    </rdf:RDF>
                </annotation>
            </species>
            <species id="__s34" metaid="metaid_34" name="EGF(erbb=1) ._br_EGFR(egfr_ligand=1, erbb=2, grb2=3) ._br_EGFR(egfr_ligand=None, erbb=2, grb2=None) ._br_GRB2(erbb=3, sos=4) ._br_SOS(grb2=4, ras=None, mapk=None)" compartment="default" initialAmount="0">
                <annotation>
                    <rdf:RDF xmlns:rdf="http://www.w3.org/1999/02/22-rdf-syntax-ns#" xmlns:bqbiol="http://biomodels.net/biology-qualifiers/" xmlns:bqmodel="http://biomodels.net/model-qualifiers/">
                        <rdf:Description rdf:about="#metaid_34">
                            <bqbiol:hasPart>
                                <rdf:Bag>
                                    <rdf:li rdf:resource="http://identifiers.org/ncit/C26222" />
                                    <rdf:li rdf:resource="http://identifiers.org/uniprot/P62993" />
                                    <rdf:li rdf:resource="http://identifiers.org/hgnc/HGNC:4566" />
                                    <rdf:li rdf:resource="http://identifiers.org/ncit/C20425" />
                                    <rdf:li rdf:resource="http://identifiers.org/uniprot/P01133" />
                                    <rdf:li rdf:resource="http://identifiers.org/hgnc/HGNC:3229" />
                                    <rdf:li rdf:resource="http://sorger.med.harvard.edu/indra/entities/SOS" />
                                    <rdf:li rdf:resource="http://identifiers.org/ncit/C17068" />
                                    <rdf:li rdf:resource="http://identifiers.org/uniprot/P00533" />
                                    <rdf:li rdf:resource="http://identifiers.org/hgnc/HGNC:3236" />
                                </rdf:Bag>
                            </bqbiol:hasPart>
                        </rdf:Description>
                    </rdf:RDF>
                </annotation>
            </species>
            <species id="__s35" metaid="metaid_35" name="EGF(erbb=1) ._br_EGFR(egfr_ligand=1, erbb=None, grb2=2) ._br_GRB2(erbb=2, sos=3) ._br_SOS(grb2=3, ras=None, mapk=None)" compartment="default" initialAmount="0">
                <annotation>
                    <rdf:RDF xmlns:rdf="http://www.w3.org/1999/02/22-rdf-syntax-ns#" xmlns:bqbiol="http://biomodels.net/biology-qualifiers/" xmlns:bqmodel="http://biomodels.net/model-qualifiers/">
                        <rdf:Description rdf:about="#metaid_35">
                            <bqbiol:hasPart>
                                <rdf:Bag>
                                    <rdf:li rdf:resource="http://identifiers.org/ncit/C26222" />
                                    <rdf:li rdf:resource="http://identifiers.org/uniprot/P62993" />
                                    <rdf:li rdf:resource="http://identifiers.org/hgnc/HGNC:4566" />
                                    <rdf:li rdf:resource="http://identifiers.org/ncit/C20425" />
                                    <rdf:li rdf:resource="http://identifiers.org/uniprot/P01133" />
                                    <rdf:li rdf:resource="http://identifiers.org/hgnc/HGNC:3229" />
                                    <rdf:li rdf:resource="http://sorger.med.harvard.edu/indra/entities/SOS" />
                                    <rdf:li rdf:resource="http://identifiers.org/ncit/C17068" />
                                    <rdf:li rdf:resource="http://identifiers.org/uniprot/P00533" />
                                    <rdf:li rdf:resource="http://identifiers.org/hgnc/HGNC:3236" />
                                </rdf:Bag>
                            </bqbiol:hasPart>
                        </rdf:Description>
                    </rdf:RDF>
                </annotation>
            </species>
            <species id="__s36" metaid="metaid_36" name="EGF(erbb=1) ._br_EGF(erbb=2) ._br_EGFR(egfr_ligand=1, erbb=3, grb2=4) ._br_EGFR(egfr_ligand=2, erbb=3, grb2=5) ._br_GRB2(erbb=4, sos=6) ._br_GRB2(erbb=5, sos=None) ._br_SOS(grb2=6, ras=None, mapk=None)" compartment="default" initialAmount="0">
                <annotation>
                    <rdf:RDF xmlns:rdf="http://www.w3.org/1999/02/22-rdf-syntax-ns#" xmlns:bqbiol="http://biomodels.net/biology-qualifiers/" xmlns:bqmodel="http://biomodels.net/model-qualifiers/">
                        <rdf:Description rdf:about="#metaid_36">
                            <bqbiol:hasPart>
                                <rdf:Bag>
                                    <rdf:li rdf:resource="http://identifiers.org/ncit/C26222" />
                                    <rdf:li rdf:resource="http://identifiers.org/uniprot/P62993" />
                                    <rdf:li rdf:resource="http://identifiers.org/hgnc/HGNC:4566" />
                                    <rdf:li rdf:resource="http://identifiers.org/ncit/C20425" />
                                    <rdf:li rdf:resource="http://identifiers.org/uniprot/P01133" />
                                    <rdf:li rdf:resource="http://identifiers.org/hgnc/HGNC:3229" />
                                    <rdf:li rdf:resource="http://sorger.med.harvard.edu/indra/entities/SOS" />
                                    <rdf:li rdf:resource="http://identifiers.org/ncit/C17068" />
                                    <rdf:li rdf:resource="http://identifiers.org/uniprot/P00533" />
                                    <rdf:li rdf:resource="http://identifiers.org/hgnc/HGNC:3236" />
                                </rdf:Bag>
                            </bqbiol:hasPart>
                        </rdf:Description>
                    </rdf:RDF>
                </annotation>
            </species>
            <species id="__s37" metaid="metaid_37" name="GRB2(erbb=None, sos=1) ._br_SOS(grb2=1, ras=None, mapk=None)" compartment="default" initialAmount="0">
                <annotation>
                    <rdf:RDF xmlns:rdf="http://www.w3.org/1999/02/22-rdf-syntax-ns#" xmlns:bqbiol="http://biomodels.net/biology-qualifiers/" xmlns:bqmodel="http://biomodels.net/model-qualifiers/">
                        <rdf:Description rdf:about="#metaid_37">
                            <bqbiol:hasPart>
                                <rdf:Bag>
                                    <rdf:li rdf:resource="http://identifiers.org/ncit/C26222" />
                                    <rdf:li rdf:resource="http://identifiers.org/uniprot/P62993" />
                                    <rdf:li rdf:resource="http://identifiers.org/hgnc/HGNC:4566" />
                                    <rdf:li rdf:resource="http://sorger.med.harvard.edu/indra/entities/SOS" />
                                </rdf:Bag>
                            </bqbiol:hasPart>
                        </rdf:Description>
                    </rdf:RDF>
                </annotation>
            </species>
            <species id="__s38" metaid="metaid_38" name="EGF(erbb=1) ._br_EGF(erbb=2) ._br_EGFR(egfr_ligand=1, erbb=3, grb2=4) ._br_EGFR(egfr_ligand=2, erbb=3, grb2=None) ._br_GRB2(erbb=4, sos=5) ._br_RAS(map3k=None, sos=6, gtp=None) ._br_SOS(grb2=5, ras=6, mapk=None)" compartment="default" initialAmount="0">
                <annotation>
                    <rdf:RDF xmlns:rdf="http://www.w3.org/1999/02/22-rdf-syntax-ns#" xmlns:bqbiol="http://biomodels.net/biology-qualifiers/" xmlns:bqmodel="http://biomodels.net/model-qualifiers/">
                        <rdf:Description rdf:about="#metaid_38">
                            <bqbiol:hasPart>
                                <rdf:Bag>
                                    <rdf:li rdf:resource="http://identifiers.org/ncit/C17061" />
                                    <rdf:li rdf:resource="http://sorger.med.harvard.edu/indra/entities/RAS" />
                                    <rdf:li rdf:resource="http://identifiers.org/ncit/C26222" />
                                    <rdf:li rdf:resource="http://identifiers.org/uniprot/P62993" />
                                    <rdf:li rdf:resource="http://identifiers.org/hgnc/HGNC:4566" />
                                    <rdf:li rdf:resource="http://identifiers.org/ncit/C20425" />
                                    <rdf:li rdf:resource="http://identifiers.org/uniprot/P01133" />
                                    <rdf:li rdf:resource="http://identifiers.org/hgnc/HGNC:3229" />
                                    <rdf:li rdf:resource="http://sorger.med.harvard.edu/indra/entities/SOS" />
                                    <rdf:li rdf:resource="http://identifiers.org/ncit/C17068" />
                                    <rdf:li rdf:resource="http://identifiers.org/uniprot/P00533" />
                                    <rdf:li rdf:resource="http://identifiers.org/hgnc/HGNC:3236" />
                                </rdf:Bag>
                            </bqbiol:hasPart>
                        </rdf:Description>
                    </rdf:RDF>
                </annotation>
            </species>
            <species id="__s39" metaid="metaid_39" name="DUSP6(mapk=1) ._br_ERK(map2k=None, phospho='p', sos=None, dusp=1)" compartment="default" initialAmount="0">
                <annotation>
                    <rdf:RDF xmlns:rdf="http://www.w3.org/1999/02/22-rdf-syntax-ns#" xmlns:bqbiol="http://biomodels.net/biology-qualifiers/" xmlns:bqmodel="http://biomodels.net/model-qualifiers/">
                        <rdf:Description rdf:about="#metaid_39">
                            <bqbiol:hasPart>
                                <rdf:Bag>
                                    <rdf:li rdf:resource="http://identifiers.org/ncit/C106026" />
                                    <rdf:li rdf:resource="http://identifiers.org/uniprot/Q16828" />
                                    <rdf:li rdf:resource="http://identifiers.org/hgnc/HGNC:3072" />
                                    <rdf:li rdf:resource="http://identifiers.org/ncit/C26360" />
                                    <rdf:li rdf:resource="http://sorger.med.harvard.edu/indra/entities/ERK" />
                                </rdf:Bag>
                            </bqbiol:hasPart>
                        </rdf:Description>
                    </rdf:RDF>
                </annotation>
            </species>
            <species id="__s40" metaid="metaid_40" name="EGFR(egfr_ligand=None, erbb=1, grb2=2) ._br_EGFR(egfr_ligand=None, erbb=1, grb2=3) ._br_GRB2(erbb=3, sos=None) ._br_GRB2(erbb=2, sos=None)" compartment="default" initialAmount="0">
                <annotation>
                    <rdf:RDF xmlns:rdf="http://www.w3.org/1999/02/22-rdf-syntax-ns#" xmlns:bqbiol="http://biomodels.net/biology-qualifiers/" xmlns:bqmodel="http://biomodels.net/model-qualifiers/">
                        <rdf:Description rdf:about="#metaid_40">
                            <bqbiol:hasPart>
                                <rdf:Bag>
                                    <rdf:li rdf:resource="http://identifiers.org/ncit/C17068" />
                                    <rdf:li rdf:resource="http://identifiers.org/uniprot/P00533" />
                                    <rdf:li rdf:resource="http://identifiers.org/hgnc/HGNC:3236" />
                                    <rdf:li rdf:resource="http://identifiers.org/ncit/C26222" />
                                    <rdf:li rdf:resource="http://identifiers.org/uniprot/P62993" />
                                    <rdf:li rdf:resource="http://identifiers.org/hgnc/HGNC:4566" />
                                </rdf:Bag>
                            </bqbiol:hasPart>
                        </rdf:Description>
                    </rdf:RDF>
                </annotation>
            </species>
            <species id="__s41" metaid="metaid_41" name="EGFR(egfr_ligand=None, erbb=1, grb2=2) ._br_EGFR(egfr_ligand=None, erbb=1, grb2=None) ._br_GRB2(erbb=2, sos=3) ._br_SOS(grb2=3, ras=None, mapk=None)" compartment="default" initialAmount="0">
                <annotation>
                    <rdf:RDF xmlns:rdf="http://www.w3.org/1999/02/22-rdf-syntax-ns#" xmlns:bqbiol="http://biomodels.net/biology-qualifiers/" xmlns:bqmodel="http://biomodels.net/model-qualifiers/">
                        <rdf:Description rdf:about="#metaid_41">
                            <bqbiol:hasPart>
                                <rdf:Bag>
                                    <rdf:li rdf:resource="http://sorger.med.harvard.edu/indra/entities/SOS" />
                                    <rdf:li rdf:resource="http://identifiers.org/ncit/C17068" />
                                    <rdf:li rdf:resource="http://identifiers.org/uniprot/P00533" />
                                    <rdf:li rdf:resource="http://identifiers.org/hgnc/HGNC:3236" />
                                    <rdf:li rdf:resource="http://identifiers.org/ncit/C26222" />
                                    <rdf:li rdf:resource="http://identifiers.org/uniprot/P62993" />
                                    <rdf:li rdf:resource="http://identifiers.org/hgnc/HGNC:4566" />
                                </rdf:Bag>
                            </bqbiol:hasPart>
                        </rdf:Description>
                    </rdf:RDF>
                </annotation>
            </species>
            <species id="__s42" metaid="metaid_42" name="EGFR(egfr_ligand=None, erbb=None, grb2=1) ._br_GRB2(erbb=1, sos=2) ._br_SOS(grb2=2, ras=None, mapk=None)" compartment="default" initialAmount="0">
                <annotation>
                    <rdf:RDF xmlns:rdf="http://www.w3.org/1999/02/22-rdf-syntax-ns#" xmlns:bqbiol="http://biomodels.net/biology-qualifiers/" xmlns:bqmodel="http://biomodels.net/model-qualifiers/">
                        <rdf:Description rdf:about="#metaid_42">
                            <bqbiol:hasPart>
                                <rdf:Bag>
                                    <rdf:li rdf:resource="http://sorger.med.harvard.edu/indra/entities/SOS" />
                                    <rdf:li rdf:resource="http://identifiers.org/ncit/C17068" />
                                    <rdf:li rdf:resource="http://identifiers.org/uniprot/P00533" />
                                    <rdf:li rdf:resource="http://identifiers.org/hgnc/HGNC:3236" />
                                    <rdf:li rdf:resource="http://identifiers.org/ncit/C26222" />
                                    <rdf:li rdf:resource="http://identifiers.org/uniprot/P62993" />
                                    <rdf:li rdf:resource="http://identifiers.org/hgnc/HGNC:4566" />
                                </rdf:Bag>
                            </bqbiol:hasPart>
                        </rdf:Description>
                    </rdf:RDF>
                </annotation>
            </species>
            <species id="__s43" metaid="metaid_43" name="EGF(erbb=1) ._br_EGFR(egfr_ligand=1, erbb=2, grb2=3) ._br_EGFR(egfr_ligand=None, erbb=2, grb2=4) ._br_GRB2(erbb=4, sos=5) ._br_GRB2(erbb=3, sos=None) ._br_SOS(grb2=5, ras=None, mapk=None)" compartment="default" initialAmount="0">
                <annotation>
                    <rdf:RDF xmlns:rdf="http://www.w3.org/1999/02/22-rdf-syntax-ns#" xmlns:bqbiol="http://biomodels.net/biology-qualifiers/" xmlns:bqmodel="http://biomodels.net/model-qualifiers/">
                        <rdf:Description rdf:about="#metaid_43">
                            <bqbiol:hasPart>
                                <rdf:Bag>
                                    <rdf:li rdf:resource="http://identifiers.org/ncit/C26222" />
                                    <rdf:li rdf:resource="http://identifiers.org/uniprot/P62993" />
                                    <rdf:li rdf:resource="http://identifiers.org/hgnc/HGNC:4566" />
                                    <rdf:li rdf:resource="http://identifiers.org/ncit/C20425" />
                                    <rdf:li rdf:resource="http://identifiers.org/uniprot/P01133" />
                                    <rdf:li rdf:resource="http://identifiers.org/hgnc/HGNC:3229" />
                                    <rdf:li rdf:resource="http://sorger.med.harvard.edu/indra/entities/SOS" />
                                    <rdf:li rdf:resource="http://identifiers.org/ncit/C17068" />
                                    <rdf:li rdf:resource="http://identifiers.org/uniprot/P00533" />
                                    <rdf:li rdf:resource="http://identifiers.org/hgnc/HGNC:3236" />
                                </rdf:Bag>
                            </bqbiol:hasPart>
                        </rdf:Description>
                    </rdf:RDF>
                </annotation>
            </species>
            <species id="__s44" metaid="metaid_44" name="EGF(erbb=1) ._br_EGFR(egfr_ligand=1, erbb=2, grb2=3) ._br_EGFR(egfr_ligand=None, erbb=2, grb2=4) ._br_GRB2(erbb=3, sos=5) ._br_GRB2(erbb=4, sos=None) ._br_SOS(grb2=5, ras=None, mapk=None)" compartment="default" initialAmount="0">
                <annotation>
                    <rdf:RDF xmlns:rdf="http://www.w3.org/1999/02/22-rdf-syntax-ns#" xmlns:bqbiol="http://biomodels.net/biology-qualifiers/" xmlns:bqmodel="http://biomodels.net/model-qualifiers/">
                        <rdf:Description rdf:about="#metaid_44">
                            <bqbiol:hasPart>
                                <rdf:Bag>
                                    <rdf:li rdf:resource="http://identifiers.org/ncit/C26222" />
                                    <rdf:li rdf:resource="http://identifiers.org/uniprot/P62993" />
                                    <rdf:li rdf:resource="http://identifiers.org/hgnc/HGNC:4566" />
                                    <rdf:li rdf:resource="http://identifiers.org/ncit/C20425" />
                                    <rdf:li rdf:resource="http://identifiers.org/uniprot/P01133" />
                                    <rdf:li rdf:resource="http://identifiers.org/hgnc/HGNC:3229" />
                                    <rdf:li rdf:resource="http://sorger.med.harvard.edu/indra/entities/SOS" />
                                    <rdf:li rdf:resource="http://identifiers.org/ncit/C17068" />
                                    <rdf:li rdf:resource="http://identifiers.org/uniprot/P00533" />
                                    <rdf:li rdf:resource="http://identifiers.org/hgnc/HGNC:3236" />
                                </rdf:Bag>
                            </bqbiol:hasPart>
                        </rdf:Description>
                    </rdf:RDF>
                </annotation>
            </species>
            <species id="__s45" metaid="metaid_45" name="EGF(erbb=1) ._br_EGFR(egfr_ligand=1, erbb=2, grb2=None) ._br_EGFR(egfr_ligand=None, erbb=2, grb2=3) ._br_GRB2(erbb=3, sos=4) ._br_RAS(map3k=None, sos=5, gtp=None) ._br_SOS(grb2=4, ras=5, mapk=None)" compartment="default" initialAmount="0">
                <annotation>
                    <rdf:RDF xmlns:rdf="http://www.w3.org/1999/02/22-rdf-syntax-ns#" xmlns:bqbiol="http://biomodels.net/biology-qualifiers/" xmlns:bqmodel="http://biomodels.net/model-qualifiers/">
                        <rdf:Description rdf:about="#metaid_45">
                            <bqbiol:hasPart>
                                <rdf:Bag>
                                    <rdf:li rdf:resource="http://identifiers.org/ncit/C17061" />
                                    <rdf:li rdf:resource="http://sorger.med.harvard.edu/indra/entities/RAS" />
                                    <rdf:li rdf:resource="http://identifiers.org/ncit/C26222" />
                                    <rdf:li rdf:resource="http://identifiers.org/uniprot/P62993" />
                                    <rdf:li rdf:resource="http://identifiers.org/hgnc/HGNC:4566" />
                                    <rdf:li rdf:resource="http://identifiers.org/ncit/C20425" />
                                    <rdf:li rdf:resource="http://identifiers.org/uniprot/P01133" />
                                    <rdf:li rdf:resource="http://identifiers.org/hgnc/HGNC:3229" />
                                    <rdf:li rdf:resource="http://sorger.med.harvard.edu/indra/entities/SOS" />
                                    <rdf:li rdf:resource="http://identifiers.org/ncit/C17068" />
                                    <rdf:li rdf:resource="http://identifiers.org/uniprot/P00533" />
                                    <rdf:li rdf:resource="http://identifiers.org/hgnc/HGNC:3236" />
                                </rdf:Bag>
                            </bqbiol:hasPart>
                        </rdf:Description>
                    </rdf:RDF>
                </annotation>
            </species>
            <species id="__s46" metaid="metaid_46" name="EGF(erbb=1) ._br_EGFR(egfr_ligand=1, erbb=2, grb2=3) ._br_EGFR(egfr_ligand=None, erbb=2, grb2=None) ._br_GRB2(erbb=3, sos=4) ._br_RAS(map3k=None, sos=5, gtp=None) ._br_SOS(grb2=4, ras=5, mapk=None)" compartment="default" initialAmount="0">
                <annotation>
                    <rdf:RDF xmlns:rdf="http://www.w3.org/1999/02/22-rdf-syntax-ns#" xmlns:bqbiol="http://biomodels.net/biology-qualifiers/" xmlns:bqmodel="http://biomodels.net/model-qualifiers/">
                        <rdf:Description rdf:about="#metaid_46">
                            <bqbiol:hasPart>
                                <rdf:Bag>
                                    <rdf:li rdf:resource="http://identifiers.org/ncit/C17061" />
                                    <rdf:li rdf:resource="http://sorger.med.harvard.edu/indra/entities/RAS" />
                                    <rdf:li rdf:resource="http://identifiers.org/ncit/C26222" />
                                    <rdf:li rdf:resource="http://identifiers.org/uniprot/P62993" />
                                    <rdf:li rdf:resource="http://identifiers.org/hgnc/HGNC:4566" />
                                    <rdf:li rdf:resource="http://identifiers.org/ncit/C20425" />
                                    <rdf:li rdf:resource="http://identifiers.org/uniprot/P01133" />
                                    <rdf:li rdf:resource="http://identifiers.org/hgnc/HGNC:3229" />
                                    <rdf:li rdf:resource="http://sorger.med.harvard.edu/indra/entities/SOS" />
                                    <rdf:li rdf:resource="http://identifiers.org/ncit/C17068" />
                                    <rdf:li rdf:resource="http://identifiers.org/uniprot/P00533" />
                                    <rdf:li rdf:resource="http://identifiers.org/hgnc/HGNC:3236" />
                                </rdf:Bag>
                            </bqbiol:hasPart>
                        </rdf:Description>
                    </rdf:RDF>
                </annotation>
            </species>
            <species id="__s47" metaid="metaid_47" name="EGF(erbb=1) ._br_EGF(erbb=2) ._br_EGFR(egfr_ligand=1, erbb=3, grb2=4) ._br_EGFR(egfr_ligand=2, erbb=3, grb2=5) ._br_GRB2(erbb=4, sos=6) ._br_GRB2(erbb=5, sos=7) ._br_SOS(grb2=6, ras=None, mapk=None) ._br_SOS(grb2=7, ras=None, mapk=None)" compartment="default" initialAmount="0">
                <annotation>
                    <rdf:RDF xmlns:rdf="http://www.w3.org/1999/02/22-rdf-syntax-ns#" xmlns:bqbiol="http://biomodels.net/biology-qualifiers/" xmlns:bqmodel="http://biomodels.net/model-qualifiers/">
                        <rdf:Description rdf:about="#metaid_47">
                            <bqbiol:hasPart>
                                <rdf:Bag>
                                    <rdf:li rdf:resource="http://identifiers.org/ncit/C26222" />
                                    <rdf:li rdf:resource="http://identifiers.org/uniprot/P62993" />
                                    <rdf:li rdf:resource="http://identifiers.org/hgnc/HGNC:4566" />
                                    <rdf:li rdf:resource="http://identifiers.org/ncit/C20425" />
                                    <rdf:li rdf:resource="http://identifiers.org/uniprot/P01133" />
                                    <rdf:li rdf:resource="http://identifiers.org/hgnc/HGNC:3229" />
                                    <rdf:li rdf:resource="http://sorger.med.harvard.edu/indra/entities/SOS" />
                                    <rdf:li rdf:resource="http://identifiers.org/ncit/C17068" />
                                    <rdf:li rdf:resource="http://identifiers.org/uniprot/P00533" />
                                    <rdf:li rdf:resource="http://identifiers.org/hgnc/HGNC:3236" />
                                </rdf:Bag>
                            </bqbiol:hasPart>
                        </rdf:Description>
                    </rdf:RDF>
                </annotation>
            </species>
            <species id="__s48" metaid="metaid_48" name="EGF(erbb=1) ._br_EGFR(egfr_ligand=1, erbb=None, grb2=2) ._br_GRB2(erbb=2, sos=3) ._br_RAS(map3k=None, sos=4, gtp=None) ._br_SOS(grb2=3, ras=4, mapk=None)" compartment="default" initialAmount="0">
                <annotation>
                    <rdf:RDF xmlns:rdf="http://www.w3.org/1999/02/22-rdf-syntax-ns#" xmlns:bqbiol="http://biomodels.net/biology-qualifiers/" xmlns:bqmodel="http://biomodels.net/model-qualifiers/">
                        <rdf:Description rdf:about="#metaid_48">
                            <bqbiol:hasPart>
                                <rdf:Bag>
                                    <rdf:li rdf:resource="http://identifiers.org/ncit/C17061" />
                                    <rdf:li rdf:resource="http://sorger.med.harvard.edu/indra/entities/RAS" />
                                    <rdf:li rdf:resource="http://identifiers.org/ncit/C26222" />
                                    <rdf:li rdf:resource="http://identifiers.org/uniprot/P62993" />
                                    <rdf:li rdf:resource="http://identifiers.org/hgnc/HGNC:4566" />
                                    <rdf:li rdf:resource="http://identifiers.org/ncit/C20425" />
                                    <rdf:li rdf:resource="http://identifiers.org/uniprot/P01133" />
                                    <rdf:li rdf:resource="http://identifiers.org/hgnc/HGNC:3229" />
                                    <rdf:li rdf:resource="http://sorger.med.harvard.edu/indra/entities/SOS" />
                                    <rdf:li rdf:resource="http://identifiers.org/ncit/C17068" />
                                    <rdf:li rdf:resource="http://identifiers.org/uniprot/P00533" />
                                    <rdf:li rdf:resource="http://identifiers.org/hgnc/HGNC:3236" />
                                </rdf:Bag>
                            </bqbiol:hasPart>
                        </rdf:Description>
                    </rdf:RDF>
                </annotation>
            </species>
            <species id="__s49" metaid="metaid_49" name="EGFR(egfr_ligand=None, erbb=1, grb2=2) ._br_EGFR(egfr_ligand=None, erbb=1, grb2=3) ._br_GRB2(erbb=3, sos=4) ._br_GRB2(erbb=2, sos=None) ._br_SOS(grb2=4, ras=None, mapk=None)" compartment="default" initialAmount="0">
                <annotation>
                    <rdf:RDF xmlns:rdf="http://www.w3.org/1999/02/22-rdf-syntax-ns#" xmlns:bqbiol="http://biomodels.net/biology-qualifiers/" xmlns:bqmodel="http://biomodels.net/model-qualifiers/">
                        <rdf:Description rdf:about="#metaid_49">
                            <bqbiol:hasPart>
                                <rdf:Bag>
                                    <rdf:li rdf:resource="http://sorger.med.harvard.edu/indra/entities/SOS" />
                                    <rdf:li rdf:resource="http://identifiers.org/ncit/C17068" />
                                    <rdf:li rdf:resource="http://identifiers.org/uniprot/P00533" />
                                    <rdf:li rdf:resource="http://identifiers.org/hgnc/HGNC:3236" />
                                    <rdf:li rdf:resource="http://identifiers.org/ncit/C26222" />
                                    <rdf:li rdf:resource="http://identifiers.org/uniprot/P62993" />
                                    <rdf:li rdf:resource="http://identifiers.org/hgnc/HGNC:4566" />
                                </rdf:Bag>
                            </bqbiol:hasPart>
                        </rdf:Description>
                    </rdf:RDF>
                </annotation>
            </species>
            <species id="__s50" metaid="metaid_50" name="EGF(erbb=1) ._br_EGFR(egfr_ligand=1, erbb=2, grb2=3) ._br_EGFR(egfr_ligand=None, erbb=2, grb2=4) ._br_GRB2(erbb=4, sos=5) ._br_GRB2(erbb=3, sos=6) ._br_SOS(grb2=5, ras=None, mapk=None) ._br_SOS(grb2=6, ras=None, mapk=None)" compartment="default" initialAmount="0">
                <annotation>
                    <rdf:RDF xmlns:rdf="http://www.w3.org/1999/02/22-rdf-syntax-ns#" xmlns:bqbiol="http://biomodels.net/biology-qualifiers/" xmlns:bqmodel="http://biomodels.net/model-qualifiers/">
                        <rdf:Description rdf:about="#metaid_50">
                            <bqbiol:hasPart>
                                <rdf:Bag>
                                    <rdf:li rdf:resource="http://identifiers.org/ncit/C26222" />
                                    <rdf:li rdf:resource="http://identifiers.org/uniprot/P62993" />
                                    <rdf:li rdf:resource="http://identifiers.org/hgnc/HGNC:4566" />
                                    <rdf:li rdf:resource="http://identifiers.org/ncit/C20425" />
                                    <rdf:li rdf:resource="http://identifiers.org/uniprot/P01133" />
                                    <rdf:li rdf:resource="http://identifiers.org/hgnc/HGNC:3229" />
                                    <rdf:li rdf:resource="http://sorger.med.harvard.edu/indra/entities/SOS" />
                                    <rdf:li rdf:resource="http://identifiers.org/ncit/C17068" />
                                    <rdf:li rdf:resource="http://identifiers.org/uniprot/P00533" />
                                    <rdf:li rdf:resource="http://identifiers.org/hgnc/HGNC:3236" />
                                </rdf:Bag>
                            </bqbiol:hasPart>
                        </rdf:Description>
                    </rdf:RDF>
                </annotation>
            </species>
            <species id="__s51" metaid="metaid_51" name="EGF(erbb=1) ._br_EGF(erbb=2) ._br_EGFR(egfr_ligand=1, erbb=3, grb2=4) ._br_EGFR(egfr_ligand=2, erbb=3, grb2=5) ._br_GRB2(erbb=4, sos=6) ._br_GRB2(erbb=5, sos=None) ._br_RAS(map3k=None, sos=7, gtp=None) ._br_SOS(grb2=6, ras=7, mapk=None)" compartment="default" initialAmount="0">
                <annotation>
                    <rdf:RDF xmlns:rdf="http://www.w3.org/1999/02/22-rdf-syntax-ns#" xmlns:bqbiol="http://biomodels.net/biology-qualifiers/" xmlns:bqmodel="http://biomodels.net/model-qualifiers/">
                        <rdf:Description rdf:about="#metaid_51">
                            <bqbiol:hasPart>
                                <rdf:Bag>
                                    <rdf:li rdf:resource="http://identifiers.org/ncit/C17061" />
                                    <rdf:li rdf:resource="http://sorger.med.harvard.edu/indra/entities/RAS" />
                                    <rdf:li rdf:resource="http://identifiers.org/ncit/C26222" />
                                    <rdf:li rdf:resource="http://identifiers.org/uniprot/P62993" />
                                    <rdf:li rdf:resource="http://identifiers.org/hgnc/HGNC:4566" />
                                    <rdf:li rdf:resource="http://identifiers.org/ncit/C20425" />
                                    <rdf:li rdf:resource="http://identifiers.org/uniprot/P01133" />
                                    <rdf:li rdf:resource="http://identifiers.org/hgnc/HGNC:3229" />
                                    <rdf:li rdf:resource="http://sorger.med.harvard.edu/indra/entities/SOS" />
                                    <rdf:li rdf:resource="http://identifiers.org/ncit/C17068" />
                                    <rdf:li rdf:resource="http://identifiers.org/uniprot/P00533" />
                                    <rdf:li rdf:resource="http://identifiers.org/hgnc/HGNC:3236" />
                                </rdf:Bag>
                            </bqbiol:hasPart>
                        </rdf:Description>
                    </rdf:RDF>
                </annotation>
            </species>
            <species id="__s52" metaid="metaid_52" name="EGF(erbb=1) ._br_EGF(erbb=2) ._br_EGFR(egfr_ligand=1, erbb=3, grb2=4) ._br_EGFR(egfr_ligand=2, erbb=3, grb2=5) ._br_GRB2(erbb=4, sos=6) ._br_GRB2(erbb=5, sos=7) ._br_RAS(map3k=None, sos=8, gtp=None) ._br_SOS(grb2=6, ras=8, mapk=None) ._br_SOS(grb2=7, ras=None, mapk=None)" compartment="default" initialAmount="0">
                <annotation>
                    <rdf:RDF xmlns:rdf="http://www.w3.org/1999/02/22-rdf-syntax-ns#" xmlns:bqbiol="http://biomodels.net/biology-qualifiers/" xmlns:bqmodel="http://biomodels.net/model-qualifiers/">
                        <rdf:Description rdf:about="#metaid_52">
                            <bqbiol:hasPart>
                                <rdf:Bag>
                                    <rdf:li rdf:resource="http://identifiers.org/ncit/C17061" />
                                    <rdf:li rdf:resource="http://sorger.med.harvard.edu/indra/entities/RAS" />
                                    <rdf:li rdf:resource="http://identifiers.org/ncit/C26222" />
                                    <rdf:li rdf:resource="http://identifiers.org/uniprot/P62993" />
                                    <rdf:li rdf:resource="http://identifiers.org/hgnc/HGNC:4566" />
                                    <rdf:li rdf:resource="http://identifiers.org/ncit/C20425" />
                                    <rdf:li rdf:resource="http://identifiers.org/uniprot/P01133" />
                                    <rdf:li rdf:resource="http://identifiers.org/hgnc/HGNC:3229" />
                                    <rdf:li rdf:resource="http://sorger.med.harvard.edu/indra/entities/SOS" />
                                    <rdf:li rdf:resource="http://identifiers.org/ncit/C17068" />
                                    <rdf:li rdf:resource="http://identifiers.org/uniprot/P00533" />
                                    <rdf:li rdf:resource="http://identifiers.org/hgnc/HGNC:3236" />
                                </rdf:Bag>
                            </bqbiol:hasPart>
                        </rdf:Description>
                    </rdf:RDF>
                </annotation>
            </species>
            <species id="__s53" metaid="metaid_53" name="GRB2(erbb=None, sos=1) ._br_RAS(map3k=None, sos=2, gtp=None) ._br_SOS(grb2=1, ras=2, mapk=None)" compartment="default" initialAmount="0">
                <annotation>
                    <rdf:RDF xmlns:rdf="http://www.w3.org/1999/02/22-rdf-syntax-ns#" xmlns:bqbiol="http://biomodels.net/biology-qualifiers/" xmlns:bqmodel="http://biomodels.net/model-qualifiers/">
                        <rdf:Description rdf:about="#metaid_53">
                            <bqbiol:hasPart>
                                <rdf:Bag>
                                    <rdf:li rdf:resource="http://identifiers.org/ncit/C17061" />
                                    <rdf:li rdf:resource="http://sorger.med.harvard.edu/indra/entities/RAS" />
                                    <rdf:li rdf:resource="http://identifiers.org/ncit/C26222" />
                                    <rdf:li rdf:resource="http://identifiers.org/uniprot/P62993" />
                                    <rdf:li rdf:resource="http://identifiers.org/hgnc/HGNC:4566" />
                                    <rdf:li rdf:resource="http://sorger.med.harvard.edu/indra/entities/SOS" />
                                </rdf:Bag>
                            </bqbiol:hasPart>
                        </rdf:Description>
                    </rdf:RDF>
                </annotation>
            </species>
            <species id="__s54" metaid="metaid_54" name="RAS(map3k=None, sos=1, gtp=None) ._br_SOS(grb2=None, ras=1, mapk=None)" compartment="default" initialAmount="0">
                <annotation>
                    <rdf:RDF xmlns:rdf="http://www.w3.org/1999/02/22-rdf-syntax-ns#" xmlns:bqbiol="http://biomodels.net/biology-qualifiers/" xmlns:bqmodel="http://biomodels.net/model-qualifiers/">
                        <rdf:Description rdf:about="#metaid_54">
                            <bqbiol:hasPart>
                                <rdf:Bag>
                                    <rdf:li rdf:resource="http://identifiers.org/ncit/C17061" />
                                    <rdf:li rdf:resource="http://sorger.med.harvard.edu/indra/entities/RAS" />
                                    <rdf:li rdf:resource="http://sorger.med.harvard.edu/indra/entities/SOS" />
                                </rdf:Bag>
                            </bqbiol:hasPart>
                        </rdf:Description>
                    </rdf:RDF>
                </annotation>
            </species>
            <species id="__s55" metaid="metaid_55" name="EGF(erbb=1) ._br_EGF(erbb=2) ._br_EGFR(egfr_ligand=1, erbb=3, grb2=4) ._br_EGFR(egfr_ligand=2, erbb=3, grb2=None) ._br_GRB2(erbb=4, sos=5) ._br_GTP(ras=6) ._br_RAS(map3k=None, sos=7, gtp=6) ._br_SOS(grb2=5, ras=7, mapk=None)" compartment="default" initialAmount="0">
                <annotation>
                    <rdf:RDF xmlns:rdf="http://www.w3.org/1999/02/22-rdf-syntax-ns#" xmlns:bqbiol="http://biomodels.net/biology-qualifiers/" xmlns:bqmodel="http://biomodels.net/model-qualifiers/">
                        <rdf:Description rdf:about="#metaid_55">
                            <bqbiol:hasPart>
                                <rdf:Bag>
                                    <rdf:li rdf:resource="http://identifiers.org/chebi/15996" />
                                    <rdf:li rdf:resource="http://identifiers.org/ncit/C17061" />
                                    <rdf:li rdf:resource="http://sorger.med.harvard.edu/indra/entities/RAS" />
                                    <rdf:li rdf:resource="http://sorger.med.harvard.edu/indra/entities/SOS" />
                                    <rdf:li rdf:resource="http://identifiers.org/ncit/C26222" />
                                    <rdf:li rdf:resource="http://identifiers.org/uniprot/P62993" />
                                    <rdf:li rdf:resource="http://identifiers.org/hgnc/HGNC:4566" />
                                    <rdf:li rdf:resource="http://identifiers.org/ncit/C20425" />
                                    <rdf:li rdf:resource="http://identifiers.org/uniprot/P01133" />
                                    <rdf:li rdf:resource="http://identifiers.org/hgnc/HGNC:3229" />
                                    <rdf:li rdf:resource="http://identifiers.org/ncit/C17068" />
                                    <rdf:li rdf:resource="http://identifiers.org/uniprot/P00533" />
                                    <rdf:li rdf:resource="http://identifiers.org/hgnc/HGNC:3236" />
                                </rdf:Bag>
                            </bqbiol:hasPart>
                        </rdf:Description>
                    </rdf:RDF>
                </annotation>
            </species>
            <species id="__s56" metaid="metaid_56" name="EGFR(egfr_ligand=None, erbb=1, grb2=2) ._br_EGFR(egfr_ligand=None, erbb=1, grb2=None) ._br_GRB2(erbb=2, sos=3) ._br_RAS(map3k=None, sos=4, gtp=None) ._br_SOS(grb2=3, ras=4, mapk=None)" compartment="default" initialAmount="0">
                <annotation>
                    <rdf:RDF xmlns:rdf="http://www.w3.org/1999/02/22-rdf-syntax-ns#" xmlns:bqbiol="http://biomodels.net/biology-qualifiers/" xmlns:bqmodel="http://biomodels.net/model-qualifiers/">
                        <rdf:Description rdf:about="#metaid_56">
                            <bqbiol:hasPart>
                                <rdf:Bag>
                                    <rdf:li rdf:resource="http://identifiers.org/ncit/C17061" />
                                    <rdf:li rdf:resource="http://sorger.med.harvard.edu/indra/entities/RAS" />
                                    <rdf:li rdf:resource="http://sorger.med.harvard.edu/indra/entities/SOS" />
                                    <rdf:li rdf:resource="http://identifiers.org/ncit/C17068" />
                                    <rdf:li rdf:resource="http://identifiers.org/uniprot/P00533" />
                                    <rdf:li rdf:resource="http://identifiers.org/hgnc/HGNC:3236" />
                                    <rdf:li rdf:resource="http://identifiers.org/ncit/C26222" />
                                    <rdf:li rdf:resource="http://identifiers.org/uniprot/P62993" />
                                    <rdf:li rdf:resource="http://identifiers.org/hgnc/HGNC:4566" />
                                </rdf:Bag>
                            </bqbiol:hasPart>
                        </rdf:Description>
                    </rdf:RDF>
                </annotation>
            </species>
            <species id="__s57" metaid="metaid_57" name="EGFR(egfr_ligand=None, erbb=None, grb2=1) ._br_GRB2(erbb=1, sos=2) ._br_RAS(map3k=None, sos=3, gtp=None) ._br_SOS(grb2=2, ras=3, mapk=None)" compartment="default" initialAmount="0">
                <annotation>
                    <rdf:RDF xmlns:rdf="http://www.w3.org/1999/02/22-rdf-syntax-ns#" xmlns:bqbiol="http://biomodels.net/biology-qualifiers/" xmlns:bqmodel="http://biomodels.net/model-qualifiers/">
                        <rdf:Description rdf:about="#metaid_57">
                            <bqbiol:hasPart>
                                <rdf:Bag>
                                    <rdf:li rdf:resource="http://identifiers.org/ncit/C17061" />
                                    <rdf:li rdf:resource="http://sorger.med.harvard.edu/indra/entities/RAS" />
                                    <rdf:li rdf:resource="http://sorger.med.harvard.edu/indra/entities/SOS" />
                                    <rdf:li rdf:resource="http://identifiers.org/ncit/C17068" />
                                    <rdf:li rdf:resource="http://identifiers.org/uniprot/P00533" />
                                    <rdf:li rdf:resource="http://identifiers.org/hgnc/HGNC:3236" />
                                    <rdf:li rdf:resource="http://identifiers.org/ncit/C26222" />
                                    <rdf:li rdf:resource="http://identifiers.org/uniprot/P62993" />
                                    <rdf:li rdf:resource="http://identifiers.org/hgnc/HGNC:4566" />
                                </rdf:Bag>
                            </bqbiol:hasPart>
                        </rdf:Description>
                    </rdf:RDF>
                </annotation>
            </species>
            <species id="__s58" metaid="metaid_58" name="EGFR(egfr_ligand=None, erbb=1, grb2=2) ._br_EGFR(egfr_ligand=None, erbb=1, grb2=3) ._br_GRB2(erbb=3, sos=4) ._br_GRB2(erbb=2, sos=5) ._br_SOS(grb2=4, ras=None, mapk=None) ._br_SOS(grb2=5, ras=None, mapk=None)" compartment="default" initialAmount="0">
                <annotation>
                    <rdf:RDF xmlns:rdf="http://www.w3.org/1999/02/22-rdf-syntax-ns#" xmlns:bqbiol="http://biomodels.net/biology-qualifiers/" xmlns:bqmodel="http://biomodels.net/model-qualifiers/">
                        <rdf:Description rdf:about="#metaid_58">
                            <bqbiol:hasPart>
                                <rdf:Bag>
                                    <rdf:li rdf:resource="http://sorger.med.harvard.edu/indra/entities/SOS" />
                                    <rdf:li rdf:resource="http://identifiers.org/ncit/C17068" />
                                    <rdf:li rdf:resource="http://identifiers.org/uniprot/P00533" />
                                    <rdf:li rdf:resource="http://identifiers.org/hgnc/HGNC:3236" />
                                    <rdf:li rdf:resource="http://identifiers.org/ncit/C26222" />
                                    <rdf:li rdf:resource="http://identifiers.org/uniprot/P62993" />
                                    <rdf:li rdf:resource="http://identifiers.org/hgnc/HGNC:4566" />
                                </rdf:Bag>
                            </bqbiol:hasPart>
                        </rdf:Description>
                    </rdf:RDF>
                </annotation>
            </species>
            <species id="__s59" metaid="metaid_59" name="EGF(erbb=1) ._br_EGFR(egfr_ligand=1, erbb=2, grb2=3) ._br_EGFR(egfr_ligand=None, erbb=2, grb2=4) ._br_GRB2(erbb=4, sos=5) ._br_GRB2(erbb=3, sos=None) ._br_RAS(map3k=None, sos=6, gtp=None) ._br_SOS(grb2=5, ras=6, mapk=None)" compartment="default" initialAmount="0">
                <annotation>
                    <rdf:RDF xmlns:rdf="http://www.w3.org/1999/02/22-rdf-syntax-ns#" xmlns:bqbiol="http://biomodels.net/biology-qualifiers/" xmlns:bqmodel="http://biomodels.net/model-qualifiers/">
                        <rdf:Description rdf:about="#metaid_59">
                            <bqbiol:hasPart>
                                <rdf:Bag>
                                    <rdf:li rdf:resource="http://identifiers.org/ncit/C17061" />
                                    <rdf:li rdf:resource="http://sorger.med.harvard.edu/indra/entities/RAS" />
                                    <rdf:li rdf:resource="http://identifiers.org/ncit/C26222" />
                                    <rdf:li rdf:resource="http://identifiers.org/uniprot/P62993" />
                                    <rdf:li rdf:resource="http://identifiers.org/hgnc/HGNC:4566" />
                                    <rdf:li rdf:resource="http://identifiers.org/ncit/C20425" />
                                    <rdf:li rdf:resource="http://identifiers.org/uniprot/P01133" />
                                    <rdf:li rdf:resource="http://identifiers.org/hgnc/HGNC:3229" />
                                    <rdf:li rdf:resource="http://sorger.med.harvard.edu/indra/entities/SOS" />
                                    <rdf:li rdf:resource="http://identifiers.org/ncit/C17068" />
                                    <rdf:li rdf:resource="http://identifiers.org/uniprot/P00533" />
                                    <rdf:li rdf:resource="http://identifiers.org/hgnc/HGNC:3236" />
                                </rdf:Bag>
                            </bqbiol:hasPart>
                        </rdf:Description>
                    </rdf:RDF>
                </annotation>
            </species>
            <species id="__s60" metaid="metaid_60" name="EGF(erbb=1) ._br_EGFR(egfr_ligand=1, erbb=2, grb2=3) ._br_EGFR(egfr_ligand=None, erbb=2, grb2=4) ._br_GRB2(erbb=3, sos=5) ._br_GRB2(erbb=4, sos=None) ._br_RAS(map3k=None, sos=6, gtp=None) ._br_SOS(grb2=5, ras=6, mapk=None)" compartment="default" initialAmount="0">
                <annotation>
                    <rdf:RDF xmlns:rdf="http://www.w3.org/1999/02/22-rdf-syntax-ns#" xmlns:bqbiol="http://biomodels.net/biology-qualifiers/" xmlns:bqmodel="http://biomodels.net/model-qualifiers/">
                        <rdf:Description rdf:about="#metaid_60">
                            <bqbiol:hasPart>
                                <rdf:Bag>
                                    <rdf:li rdf:resource="http://identifiers.org/ncit/C17061" />
                                    <rdf:li rdf:resource="http://sorger.med.harvard.edu/indra/entities/RAS" />
                                    <rdf:li rdf:resource="http://identifiers.org/ncit/C26222" />
                                    <rdf:li rdf:resource="http://identifiers.org/uniprot/P62993" />
                                    <rdf:li rdf:resource="http://identifiers.org/hgnc/HGNC:4566" />
                                    <rdf:li rdf:resource="http://identifiers.org/ncit/C20425" />
                                    <rdf:li rdf:resource="http://identifiers.org/uniprot/P01133" />
                                    <rdf:li rdf:resource="http://identifiers.org/hgnc/HGNC:3229" />
                                    <rdf:li rdf:resource="http://sorger.med.harvard.edu/indra/entities/SOS" />
                                    <rdf:li rdf:resource="http://identifiers.org/ncit/C17068" />
                                    <rdf:li rdf:resource="http://identifiers.org/uniprot/P00533" />
                                    <rdf:li rdf:resource="http://identifiers.org/hgnc/HGNC:3236" />
                                </rdf:Bag>
                            </bqbiol:hasPart>
                        </rdf:Description>
                    </rdf:RDF>
                </annotation>
            </species>
            <species id="__s61" metaid="metaid_61" name="EGF(erbb=1) ._br_EGFR(egfr_ligand=1, erbb=2, grb2=3) ._br_EGFR(egfr_ligand=None, erbb=2, grb2=4) ._br_GRB2(erbb=4, sos=5) ._br_GRB2(erbb=3, sos=6) ._br_RAS(map3k=None, sos=7, gtp=None) ._br_SOS(grb2=5, ras=7, mapk=None) ._br_SOS(grb2=6, ras=None, mapk=None)" compartment="default" initialAmount="0">
                <annotation>
                    <rdf:RDF xmlns:rdf="http://www.w3.org/1999/02/22-rdf-syntax-ns#" xmlns:bqbiol="http://biomodels.net/biology-qualifiers/" xmlns:bqmodel="http://biomodels.net/model-qualifiers/">
                        <rdf:Description rdf:about="#metaid_61">
                            <bqbiol:hasPart>
                                <rdf:Bag>
                                    <rdf:li rdf:resource="http://identifiers.org/ncit/C17061" />
                                    <rdf:li rdf:resource="http://sorger.med.harvard.edu/indra/entities/RAS" />
                                    <rdf:li rdf:resource="http://identifiers.org/ncit/C26222" />
                                    <rdf:li rdf:resource="http://identifiers.org/uniprot/P62993" />
                                    <rdf:li rdf:resource="http://identifiers.org/hgnc/HGNC:4566" />
                                    <rdf:li rdf:resource="http://identifiers.org/ncit/C20425" />
                                    <rdf:li rdf:resource="http://identifiers.org/uniprot/P01133" />
                                    <rdf:li rdf:resource="http://identifiers.org/hgnc/HGNC:3229" />
                                    <rdf:li rdf:resource="http://sorger.med.harvard.edu/indra/entities/SOS" />
                                    <rdf:li rdf:resource="http://identifiers.org/ncit/C17068" />
                                    <rdf:li rdf:resource="http://identifiers.org/uniprot/P00533" />
                                    <rdf:li rdf:resource="http://identifiers.org/hgnc/HGNC:3236" />
                                </rdf:Bag>
                            </bqbiol:hasPart>
                        </rdf:Description>
                    </rdf:RDF>
                </annotation>
            </species>
            <species id="__s62" metaid="metaid_62" name="EGF(erbb=1) ._br_EGFR(egfr_ligand=1, erbb=2, grb2=3) ._br_EGFR(egfr_ligand=None, erbb=2, grb2=4) ._br_GRB2(erbb=3, sos=5) ._br_GRB2(erbb=4, sos=6) ._br_RAS(map3k=None, sos=7, gtp=None) ._br_SOS(grb2=5, ras=7, mapk=None) ._br_SOS(grb2=6, ras=None, mapk=None)" compartment="default" initialAmount="0">
                <annotation>
                    <rdf:RDF xmlns:rdf="http://www.w3.org/1999/02/22-rdf-syntax-ns#" xmlns:bqbiol="http://biomodels.net/biology-qualifiers/" xmlns:bqmodel="http://biomodels.net/model-qualifiers/">
                        <rdf:Description rdf:about="#metaid_62">
                            <bqbiol:hasPart>
                                <rdf:Bag>
                                    <rdf:li rdf:resource="http://identifiers.org/ncit/C17061" />
                                    <rdf:li rdf:resource="http://sorger.med.harvard.edu/indra/entities/RAS" />
                                    <rdf:li rdf:resource="http://identifiers.org/ncit/C26222" />
                                    <rdf:li rdf:resource="http://identifiers.org/uniprot/P62993" />
                                    <rdf:li rdf:resource="http://identifiers.org/hgnc/HGNC:4566" />
                                    <rdf:li rdf:resource="http://identifiers.org/ncit/C20425" />
                                    <rdf:li rdf:resource="http://identifiers.org/uniprot/P01133" />
                                    <rdf:li rdf:resource="http://identifiers.org/hgnc/HGNC:3229" />
                                    <rdf:li rdf:resource="http://sorger.med.harvard.edu/indra/entities/SOS" />
                                    <rdf:li rdf:resource="http://identifiers.org/ncit/C17068" />
                                    <rdf:li rdf:resource="http://identifiers.org/uniprot/P00533" />
                                    <rdf:li rdf:resource="http://identifiers.org/hgnc/HGNC:3236" />
                                </rdf:Bag>
                            </bqbiol:hasPart>
                        </rdf:Description>
                    </rdf:RDF>
                </annotation>
            </species>
            <species id="__s63" metaid="metaid_63" name="EGF(erbb=1) ._br_EGFR(egfr_ligand=1, erbb=2, grb2=None) ._br_EGFR(egfr_ligand=None, erbb=2, grb2=3) ._br_GRB2(erbb=3, sos=4) ._br_GTP(ras=5) ._br_RAS(map3k=None, sos=6, gtp=5) ._br_SOS(grb2=4, ras=6, mapk=None)" compartment="default" initialAmount="0">
                <annotation>
                    <rdf:RDF xmlns:rdf="http://www.w3.org/1999/02/22-rdf-syntax-ns#" xmlns:bqbiol="http://biomodels.net/biology-qualifiers/" xmlns:bqmodel="http://biomodels.net/model-qualifiers/">
                        <rdf:Description rdf:about="#metaid_63">
                            <bqbiol:hasPart>
                                <rdf:Bag>
                                    <rdf:li rdf:resource="http://identifiers.org/chebi/15996" />
                                    <rdf:li rdf:resource="http://identifiers.org/ncit/C17061" />
                                    <rdf:li rdf:resource="http://sorger.med.harvard.edu/indra/entities/RAS" />
                                    <rdf:li rdf:resource="http://sorger.med.harvard.edu/indra/entities/SOS" />
                                    <rdf:li rdf:resource="http://identifiers.org/ncit/C26222" />
                                    <rdf:li rdf:resource="http://identifiers.org/uniprot/P62993" />
                                    <rdf:li rdf:resource="http://identifiers.org/hgnc/HGNC:4566" />
                                    <rdf:li rdf:resource="http://identifiers.org/ncit/C20425" />
                                    <rdf:li rdf:resource="http://identifiers.org/uniprot/P01133" />
                                    <rdf:li rdf:resource="http://identifiers.org/hgnc/HGNC:3229" />
                                    <rdf:li rdf:resource="http://identifiers.org/ncit/C17068" />
                                    <rdf:li rdf:resource="http://identifiers.org/uniprot/P00533" />
                                    <rdf:li rdf:resource="http://identifiers.org/hgnc/HGNC:3236" />
                                </rdf:Bag>
                            </bqbiol:hasPart>
                        </rdf:Description>
                    </rdf:RDF>
                </annotation>
            </species>
            <species id="__s64" metaid="metaid_64" name="EGF(erbb=1) ._br_EGFR(egfr_ligand=1, erbb=2, grb2=3) ._br_EGFR(egfr_ligand=None, erbb=2, grb2=None) ._br_GRB2(erbb=3, sos=4) ._br_GTP(ras=5) ._br_RAS(map3k=None, sos=6, gtp=5) ._br_SOS(grb2=4, ras=6, mapk=None)" compartment="default" initialAmount="0">
                <annotation>
                    <rdf:RDF xmlns:rdf="http://www.w3.org/1999/02/22-rdf-syntax-ns#" xmlns:bqbiol="http://biomodels.net/biology-qualifiers/" xmlns:bqmodel="http://biomodels.net/model-qualifiers/">
                        <rdf:Description rdf:about="#metaid_64">
                            <bqbiol:hasPart>
                                <rdf:Bag>
                                    <rdf:li rdf:resource="http://identifiers.org/chebi/15996" />
                                    <rdf:li rdf:resource="http://identifiers.org/ncit/C17061" />
                                    <rdf:li rdf:resource="http://sorger.med.harvard.edu/indra/entities/RAS" />
                                    <rdf:li rdf:resource="http://sorger.med.harvard.edu/indra/entities/SOS" />
                                    <rdf:li rdf:resource="http://identifiers.org/ncit/C26222" />
                                    <rdf:li rdf:resource="http://identifiers.org/uniprot/P62993" />
                                    <rdf:li rdf:resource="http://identifiers.org/hgnc/HGNC:4566" />
                                    <rdf:li rdf:resource="http://identifiers.org/ncit/C20425" />
                                    <rdf:li rdf:resource="http://identifiers.org/uniprot/P01133" />
                                    <rdf:li rdf:resource="http://identifiers.org/hgnc/HGNC:3229" />
                                    <rdf:li rdf:resource="http://identifiers.org/ncit/C17068" />
                                    <rdf:li rdf:resource="http://identifiers.org/uniprot/P00533" />
                                    <rdf:li rdf:resource="http://identifiers.org/hgnc/HGNC:3236" />
                                </rdf:Bag>
                            </bqbiol:hasPart>
                        </rdf:Description>
                    </rdf:RDF>
                </annotation>
            </species>
            <species id="__s65" metaid="metaid_65" name="EGF(erbb=1) ._br_EGF(erbb=2) ._br_EGFR(egfr_ligand=1, erbb=3, grb2=4) ._br_EGFR(egfr_ligand=2, erbb=3, grb2=5) ._br_GRB2(erbb=4, sos=6) ._br_GRB2(erbb=5, sos=7) ._br_RAS(map3k=None, sos=8, gtp=None) ._br_RAS(map3k=None, sos=9, gtp=None) ._br_SOS(grb2=6, ras=8, mapk=None) ._br_SOS(grb2=7, ras=9, mapk=None)" compartment="default" initialAmount="0">
                <annotation>
                    <rdf:RDF xmlns:rdf="http://www.w3.org/1999/02/22-rdf-syntax-ns#" xmlns:bqbiol="http://biomodels.net/biology-qualifiers/" xmlns:bqmodel="http://biomodels.net/model-qualifiers/">
                        <rdf:Description rdf:about="#metaid_65">
                            <bqbiol:hasPart>
                                <rdf:Bag>
                                    <rdf:li rdf:resource="http://identifiers.org/ncit/C17061" />
                                    <rdf:li rdf:resource="http://sorger.med.harvard.edu/indra/entities/RAS" />
                                    <rdf:li rdf:resource="http://identifiers.org/ncit/C26222" />
                                    <rdf:li rdf:resource="http://identifiers.org/uniprot/P62993" />
                                    <rdf:li rdf:resource="http://identifiers.org/hgnc/HGNC:4566" />
                                    <rdf:li rdf:resource="http://identifiers.org/ncit/C20425" />
                                    <rdf:li rdf:resource="http://identifiers.org/uniprot/P01133" />
                                    <rdf:li rdf:resource="http://identifiers.org/hgnc/HGNC:3229" />
                                    <rdf:li rdf:resource="http://sorger.med.harvard.edu/indra/entities/SOS" />
                                    <rdf:li rdf:resource="http://identifiers.org/ncit/C17068" />
                                    <rdf:li rdf:resource="http://identifiers.org/uniprot/P00533" />
                                    <rdf:li rdf:resource="http://identifiers.org/hgnc/HGNC:3236" />
                                </rdf:Bag>
                            </bqbiol:hasPart>
                        </rdf:Description>
                    </rdf:RDF>
                </annotation>
            </species>
            <species id="__s66" metaid="metaid_66" name="EGF(erbb=1) ._br_EGFR(egfr_ligand=1, erbb=None, grb2=2) ._br_GRB2(erbb=2, sos=3) ._br_GTP(ras=4) ._br_RAS(map3k=None, sos=5, gtp=4) ._br_SOS(grb2=3, ras=5, mapk=None)" compartment="default" initialAmount="0">
                <annotation>
                    <rdf:RDF xmlns:rdf="http://www.w3.org/1999/02/22-rdf-syntax-ns#" xmlns:bqbiol="http://biomodels.net/biology-qualifiers/" xmlns:bqmodel="http://biomodels.net/model-qualifiers/">
                        <rdf:Description rdf:about="#metaid_66">
                            <bqbiol:hasPart>
                                <rdf:Bag>
                                    <rdf:li rdf:resource="http://identifiers.org/chebi/15996" />
                                    <rdf:li rdf:resource="http://identifiers.org/ncit/C17061" />
                                    <rdf:li rdf:resource="http://sorger.med.harvard.edu/indra/entities/RAS" />
                                    <rdf:li rdf:resource="http://sorger.med.harvard.edu/indra/entities/SOS" />
                                    <rdf:li rdf:resource="http://identifiers.org/ncit/C26222" />
                                    <rdf:li rdf:resource="http://identifiers.org/uniprot/P62993" />
                                    <rdf:li rdf:resource="http://identifiers.org/hgnc/HGNC:4566" />
                                    <rdf:li rdf:resource="http://identifiers.org/ncit/C20425" />
                                    <rdf:li rdf:resource="http://identifiers.org/uniprot/P01133" />
                                    <rdf:li rdf:resource="http://identifiers.org/hgnc/HGNC:3229" />
                                    <rdf:li rdf:resource="http://identifiers.org/ncit/C17068" />
                                    <rdf:li rdf:resource="http://identifiers.org/uniprot/P00533" />
                                    <rdf:li rdf:resource="http://identifiers.org/hgnc/HGNC:3236" />
                                </rdf:Bag>
                            </bqbiol:hasPart>
                        </rdf:Description>
                    </rdf:RDF>
                </annotation>
            </species>
            <species id="__s67" metaid="metaid_67" name="EGFR(egfr_ligand=None, erbb=1, grb2=2) ._br_EGFR(egfr_ligand=None, erbb=1, grb2=3) ._br_GRB2(erbb=3, sos=4) ._br_GRB2(erbb=2, sos=None) ._br_RAS(map3k=None, sos=5, gtp=None) ._br_SOS(grb2=4, ras=5, mapk=None)" compartment="default" initialAmount="0">
                <annotation>
                    <rdf:RDF xmlns:rdf="http://www.w3.org/1999/02/22-rdf-syntax-ns#" xmlns:bqbiol="http://biomodels.net/biology-qualifiers/" xmlns:bqmodel="http://biomodels.net/model-qualifiers/">
                        <rdf:Description rdf:about="#metaid_67">
                            <bqbiol:hasPart>
                                <rdf:Bag>
                                    <rdf:li rdf:resource="http://identifiers.org/ncit/C17061" />
                                    <rdf:li rdf:resource="http://sorger.med.harvard.edu/indra/entities/RAS" />
                                    <rdf:li rdf:resource="http://sorger.med.harvard.edu/indra/entities/SOS" />
                                    <rdf:li rdf:resource="http://identifiers.org/ncit/C17068" />
                                    <rdf:li rdf:resource="http://identifiers.org/uniprot/P00533" />
                                    <rdf:li rdf:resource="http://identifiers.org/hgnc/HGNC:3236" />
                                    <rdf:li rdf:resource="http://identifiers.org/ncit/C26222" />
                                    <rdf:li rdf:resource="http://identifiers.org/uniprot/P62993" />
                                    <rdf:li rdf:resource="http://identifiers.org/hgnc/HGNC:4566" />
                                </rdf:Bag>
                            </bqbiol:hasPart>
                        </rdf:Description>
                    </rdf:RDF>
                </annotation>
            </species>
            <species id="__s68" metaid="metaid_68" name="EGFR(egfr_ligand=None, erbb=1, grb2=2) ._br_EGFR(egfr_ligand=None, erbb=1, grb2=3) ._br_GRB2(erbb=2, sos=4) ._br_GRB2(erbb=3, sos=5) ._br_RAS(map3k=None, sos=6, gtp=None) ._br_SOS(grb2=5, ras=6, mapk=None) ._br_SOS(grb2=4, ras=None, mapk=None)" compartment="default" initialAmount="0">
                <annotation>
                    <rdf:RDF xmlns:rdf="http://www.w3.org/1999/02/22-rdf-syntax-ns#" xmlns:bqbiol="http://biomodels.net/biology-qualifiers/" xmlns:bqmodel="http://biomodels.net/model-qualifiers/">
                        <rdf:Description rdf:about="#metaid_68">
                            <bqbiol:hasPart>
                                <rdf:Bag>
                                    <rdf:li rdf:resource="http://identifiers.org/ncit/C17061" />
                                    <rdf:li rdf:resource="http://sorger.med.harvard.edu/indra/entities/RAS" />
                                    <rdf:li rdf:resource="http://sorger.med.harvard.edu/indra/entities/SOS" />
                                    <rdf:li rdf:resource="http://identifiers.org/ncit/C17068" />
                                    <rdf:li rdf:resource="http://identifiers.org/uniprot/P00533" />
                                    <rdf:li rdf:resource="http://identifiers.org/hgnc/HGNC:3236" />
                                    <rdf:li rdf:resource="http://identifiers.org/ncit/C26222" />
                                    <rdf:li rdf:resource="http://identifiers.org/uniprot/P62993" />
                                    <rdf:li rdf:resource="http://identifiers.org/hgnc/HGNC:4566" />
                                </rdf:Bag>
                            </bqbiol:hasPart>
                        </rdf:Description>
                    </rdf:RDF>
                </annotation>
            </species>
            <species id="__s69" metaid="metaid_69" name="EGF(erbb=1) ._br_EGFR(egfr_ligand=1, erbb=2, grb2=3) ._br_EGFR(egfr_ligand=None, erbb=2, grb2=4) ._br_GRB2(erbb=4, sos=5) ._br_GRB2(erbb=3, sos=6) ._br_RAS(map3k=None, sos=7, gtp=None) ._br_RAS(map3k=None, sos=8, gtp=None) ._br_SOS(grb2=5, ras=7, mapk=None) ._br_SOS(grb2=6, ras=8, mapk=None)" compartment="default" initialAmount="0">
                <annotation>
                    <rdf:RDF xmlns:rdf="http://www.w3.org/1999/02/22-rdf-syntax-ns#" xmlns:bqbiol="http://biomodels.net/biology-qualifiers/" xmlns:bqmodel="http://biomodels.net/model-qualifiers/">
                        <rdf:Description rdf:about="#metaid_69">
                            <bqbiol:hasPart>
                                <rdf:Bag>
                                    <rdf:li rdf:resource="http://identifiers.org/ncit/C17061" />
                                    <rdf:li rdf:resource="http://sorger.med.harvard.edu/indra/entities/RAS" />
                                    <rdf:li rdf:resource="http://identifiers.org/ncit/C26222" />
                                    <rdf:li rdf:resource="http://identifiers.org/uniprot/P62993" />
                                    <rdf:li rdf:resource="http://identifiers.org/hgnc/HGNC:4566" />
                                    <rdf:li rdf:resource="http://identifiers.org/ncit/C20425" />
                                    <rdf:li rdf:resource="http://identifiers.org/uniprot/P01133" />
                                    <rdf:li rdf:resource="http://identifiers.org/hgnc/HGNC:3229" />
                                    <rdf:li rdf:resource="http://sorger.med.harvard.edu/indra/entities/SOS" />
                                    <rdf:li rdf:resource="http://identifiers.org/ncit/C17068" />
                                    <rdf:li rdf:resource="http://identifiers.org/uniprot/P00533" />
                                    <rdf:li rdf:resource="http://identifiers.org/hgnc/HGNC:3236" />
                                </rdf:Bag>
                            </bqbiol:hasPart>
                        </rdf:Description>
                    </rdf:RDF>
                </annotation>
            </species>
            <species id="__s70" metaid="metaid_70" name="EGF(erbb=1) ._br_EGF(erbb=2) ._br_EGFR(egfr_ligand=1, erbb=3, grb2=4) ._br_EGFR(egfr_ligand=2, erbb=3, grb2=5) ._br_GRB2(erbb=4, sos=6) ._br_GRB2(erbb=5, sos=None) ._br_GTP(ras=7) ._br_RAS(map3k=None, sos=8, gtp=7) ._br_SOS(grb2=6, ras=8, mapk=None)" compartment="default" initialAmount="0">
                <annotation>
                    <rdf:RDF xmlns:rdf="http://www.w3.org/1999/02/22-rdf-syntax-ns#" xmlns:bqbiol="http://biomodels.net/biology-qualifiers/" xmlns:bqmodel="http://biomodels.net/model-qualifiers/">
                        <rdf:Description rdf:about="#metaid_70">
                            <bqbiol:hasPart>
                                <rdf:Bag>
                                    <rdf:li rdf:resource="http://identifiers.org/chebi/15996" />
                                    <rdf:li rdf:resource="http://identifiers.org/ncit/C17061" />
                                    <rdf:li rdf:resource="http://sorger.med.harvard.edu/indra/entities/RAS" />
                                    <rdf:li rdf:resource="http://sorger.med.harvard.edu/indra/entities/SOS" />
                                    <rdf:li rdf:resource="http://identifiers.org/ncit/C26222" />
                                    <rdf:li rdf:resource="http://identifiers.org/uniprot/P62993" />
                                    <rdf:li rdf:resource="http://identifiers.org/hgnc/HGNC:4566" />
                                    <rdf:li rdf:resource="http://identifiers.org/ncit/C20425" />
                                    <rdf:li rdf:resource="http://identifiers.org/uniprot/P01133" />
                                    <rdf:li rdf:resource="http://identifiers.org/hgnc/HGNC:3229" />
                                    <rdf:li rdf:resource="http://identifiers.org/ncit/C17068" />
                                    <rdf:li rdf:resource="http://identifiers.org/uniprot/P00533" />
                                    <rdf:li rdf:resource="http://identifiers.org/hgnc/HGNC:3236" />
                                </rdf:Bag>
                            </bqbiol:hasPart>
                        </rdf:Description>
                    </rdf:RDF>
                </annotation>
            </species>
            <species id="__s71" metaid="metaid_71" name="EGF(erbb=1) ._br_EGF(erbb=2) ._br_EGFR(egfr_ligand=1, erbb=3, grb2=4) ._br_EGFR(egfr_ligand=2, erbb=3, grb2=5) ._br_GRB2(erbb=4, sos=6) ._br_GRB2(erbb=5, sos=7) ._br_GTP(ras=8) ._br_RAS(map3k=None, sos=9, gtp=8) ._br_SOS(grb2=6, ras=9, mapk=None) ._br_SOS(grb2=7, ras=None, mapk=None)" compartment="default" initialAmount="0">
                <annotation>
                    <rdf:RDF xmlns:rdf="http://www.w3.org/1999/02/22-rdf-syntax-ns#" xmlns:bqbiol="http://biomodels.net/biology-qualifiers/" xmlns:bqmodel="http://biomodels.net/model-qualifiers/">
                        <rdf:Description rdf:about="#metaid_71">
                            <bqbiol:hasPart>
                                <rdf:Bag>
                                    <rdf:li rdf:resource="http://identifiers.org/chebi/15996" />
                                    <rdf:li rdf:resource="http://identifiers.org/ncit/C17061" />
                                    <rdf:li rdf:resource="http://sorger.med.harvard.edu/indra/entities/RAS" />
                                    <rdf:li rdf:resource="http://sorger.med.harvard.edu/indra/entities/SOS" />
                                    <rdf:li rdf:resource="http://identifiers.org/ncit/C26222" />
                                    <rdf:li rdf:resource="http://identifiers.org/uniprot/P62993" />
                                    <rdf:li rdf:resource="http://identifiers.org/hgnc/HGNC:4566" />
                                    <rdf:li rdf:resource="http://identifiers.org/ncit/C20425" />
                                    <rdf:li rdf:resource="http://identifiers.org/uniprot/P01133" />
                                    <rdf:li rdf:resource="http://identifiers.org/hgnc/HGNC:3229" />
                                    <rdf:li rdf:resource="http://identifiers.org/ncit/C17068" />
                                    <rdf:li rdf:resource="http://identifiers.org/uniprot/P00533" />
                                    <rdf:li rdf:resource="http://identifiers.org/hgnc/HGNC:3236" />
                                </rdf:Bag>
                            </bqbiol:hasPart>
                        </rdf:Description>
                    </rdf:RDF>
                </annotation>
            </species>
            <species id="__s72" metaid="metaid_72" name="EGF(erbb=1) ._br_EGF(erbb=2) ._br_EGFR(egfr_ligand=1, erbb=3, grb2=4) ._br_EGFR(egfr_ligand=2, erbb=3, grb2=5) ._br_GRB2(erbb=4, sos=6) ._br_GRB2(erbb=5, sos=7) ._br_GTP(ras=8) ._br_RAS(map3k=None, sos=9, gtp=8) ._br_RAS(map3k=None, sos=10, gtp=None) ._br_SOS(grb2=6, ras=9, mapk=None) ._br_SOS(grb2=7, ras=10, mapk=None)" compartment="default" initialAmount="0">
                <annotation>
                    <rdf:RDF xmlns:rdf="http://www.w3.org/1999/02/22-rdf-syntax-ns#" xmlns:bqbiol="http://biomodels.net/biology-qualifiers/" xmlns:bqmodel="http://biomodels.net/model-qualifiers/">
                        <rdf:Description rdf:about="#metaid_72">
                            <bqbiol:hasPart>
                                <rdf:Bag>
                                    <rdf:li rdf:resource="http://identifiers.org/chebi/15996" />
                                    <rdf:li rdf:resource="http://identifiers.org/ncit/C17061" />
                                    <rdf:li rdf:resource="http://sorger.med.harvard.edu/indra/entities/RAS" />
                                    <rdf:li rdf:resource="http://sorger.med.harvard.edu/indra/entities/SOS" />
                                    <rdf:li rdf:resource="http://identifiers.org/ncit/C26222" />
                                    <rdf:li rdf:resource="http://identifiers.org/uniprot/P62993" />
                                    <rdf:li rdf:resource="http://identifiers.org/hgnc/HGNC:4566" />
                                    <rdf:li rdf:resource="http://identifiers.org/ncit/C20425" />
                                    <rdf:li rdf:resource="http://identifiers.org/uniprot/P01133" />
                                    <rdf:li rdf:resource="http://identifiers.org/hgnc/HGNC:3229" />
                                    <rdf:li rdf:resource="http://identifiers.org/ncit/C17068" />
                                    <rdf:li rdf:resource="http://identifiers.org/uniprot/P00533" />
                                    <rdf:li rdf:resource="http://identifiers.org/hgnc/HGNC:3236" />
                                </rdf:Bag>
                            </bqbiol:hasPart>
                        </rdf:Description>
                    </rdf:RDF>
                </annotation>
            </species>
            <species id="__s73" metaid="metaid_73" name="GRB2(erbb=None, sos=1) ._br_GTP(ras=2) ._br_RAS(map3k=None, sos=3, gtp=2) ._br_SOS(grb2=1, ras=3, mapk=None)" compartment="default" initialAmount="0">
                <annotation>
                    <rdf:RDF xmlns:rdf="http://www.w3.org/1999/02/22-rdf-syntax-ns#" xmlns:bqbiol="http://biomodels.net/biology-qualifiers/" xmlns:bqmodel="http://biomodels.net/model-qualifiers/">
                        <rdf:Description rdf:about="#metaid_73">
                            <bqbiol:hasPart>
                                <rdf:Bag>
                                    <rdf:li rdf:resource="http://identifiers.org/ncit/C17061" />
                                    <rdf:li rdf:resource="http://sorger.med.harvard.edu/indra/entities/RAS" />
                                    <rdf:li rdf:resource="http://sorger.med.harvard.edu/indra/entities/SOS" />
                                    <rdf:li rdf:resource="http://identifiers.org/ncit/C26222" />
                                    <rdf:li rdf:resource="http://identifiers.org/uniprot/P62993" />
                                    <rdf:li rdf:resource="http://identifiers.org/hgnc/HGNC:4566" />
                                    <rdf:li rdf:resource="http://identifiers.org/chebi/15996" />
                                </rdf:Bag>
                            </bqbiol:hasPart>
                        </rdf:Description>
                    </rdf:RDF>
                </annotation>
            </species>
            <species id="__s74" metaid="metaid_74" name="GTP(ras=1) ._br_RAS(map3k=None, sos=2, gtp=1) ._br_SOS(grb2=None, ras=2, mapk=None)" compartment="default" initialAmount="0">
                <annotation>
                    <rdf:RDF xmlns:rdf="http://www.w3.org/1999/02/22-rdf-syntax-ns#" xmlns:bqbiol="http://biomodels.net/biology-qualifiers/" xmlns:bqmodel="http://biomodels.net/model-qualifiers/">
                        <rdf:Description rdf:about="#metaid_74">
                            <bqbiol:hasPart>
                                <rdf:Bag>
                                    <rdf:li rdf:resource="http://identifiers.org/ncit/C17061" />
                                    <rdf:li rdf:resource="http://sorger.med.harvard.edu/indra/entities/RAS" />
                                    <rdf:li rdf:resource="http://identifiers.org/chebi/15996" />
                                    <rdf:li rdf:resource="http://sorger.med.harvard.edu/indra/entities/SOS" />
                                </rdf:Bag>
                            </bqbiol:hasPart>
                        </rdf:Description>
                    </rdf:RDF>
                </annotation>
            </species>
            <species id="__s75" metaid="metaid_75" name="GTP(ras=1) ._br_RAS(map3k=None, sos=None, gtp=1)" compartment="default" initialAmount="0">
                <annotation>
                    <rdf:RDF xmlns:rdf="http://www.w3.org/1999/02/22-rdf-syntax-ns#" xmlns:bqbiol="http://biomodels.net/biology-qualifiers/" xmlns:bqmodel="http://biomodels.net/model-qualifiers/">
                        <rdf:Description rdf:about="#metaid_75">
                            <bqbiol:hasPart>
                                <rdf:Bag>
                                    <rdf:li rdf:resource="http://identifiers.org/ncit/C17061" />
                                    <rdf:li rdf:resource="http://sorger.med.harvard.edu/indra/entities/RAS" />
                                    <rdf:li rdf:resource="http://identifiers.org/chebi/15996" />
                                </rdf:Bag>
                            </bqbiol:hasPart>
                        </rdf:Description>
                    </rdf:RDF>
                </annotation>
            </species>
            <species id="__s76" metaid="metaid_76" name="EGFR(egfr_ligand=None, erbb=1, grb2=2) ._br_EGFR(egfr_ligand=None, erbb=1, grb2=None) ._br_GRB2(erbb=2, sos=3) ._br_GTP(ras=4) ._br_RAS(map3k=None, sos=5, gtp=4) ._br_SOS(grb2=3, ras=5, mapk=None)" compartment="default" initialAmount="0">
                <annotation>
                    <rdf:RDF xmlns:rdf="http://www.w3.org/1999/02/22-rdf-syntax-ns#" xmlns:bqbiol="http://biomodels.net/biology-qualifiers/" xmlns:bqmodel="http://biomodels.net/model-qualifiers/">
                        <rdf:Description rdf:about="#metaid_76">
                            <bqbiol:hasPart>
                                <rdf:Bag>
                                    <rdf:li rdf:resource="http://identifiers.org/ncit/C17061" />
                                    <rdf:li rdf:resource="http://sorger.med.harvard.edu/indra/entities/RAS" />
                                    <rdf:li rdf:resource="http://identifiers.org/chebi/15996" />
                                    <rdf:li rdf:resource="http://identifiers.org/ncit/C17068" />
                                    <rdf:li rdf:resource="http://identifiers.org/uniprot/P00533" />
                                    <rdf:li rdf:resource="http://identifiers.org/hgnc/HGNC:3236" />
                                    <rdf:li rdf:resource="http://sorger.med.harvard.edu/indra/entities/SOS" />
                                    <rdf:li rdf:resource="http://identifiers.org/ncit/C26222" />
                                    <rdf:li rdf:resource="http://identifiers.org/uniprot/P62993" />
                                    <rdf:li rdf:resource="http://identifiers.org/hgnc/HGNC:4566" />
                                </rdf:Bag>
                            </bqbiol:hasPart>
                        </rdf:Description>
                    </rdf:RDF>
                </annotation>
            </species>
            <species id="__s77" metaid="metaid_77" name="EGFR(egfr_ligand=None, erbb=None, grb2=1) ._br_GRB2(erbb=1, sos=2) ._br_GTP(ras=3) ._br_RAS(map3k=None, sos=4, gtp=3) ._br_SOS(grb2=2, ras=4, mapk=None)" compartment="default" initialAmount="0">
                <annotation>
                    <rdf:RDF xmlns:rdf="http://www.w3.org/1999/02/22-rdf-syntax-ns#" xmlns:bqbiol="http://biomodels.net/biology-qualifiers/" xmlns:bqmodel="http://biomodels.net/model-qualifiers/">
                        <rdf:Description rdf:about="#metaid_77">
                            <bqbiol:hasPart>
                                <rdf:Bag>
                                    <rdf:li rdf:resource="http://identifiers.org/ncit/C17061" />
                                    <rdf:li rdf:resource="http://sorger.med.harvard.edu/indra/entities/RAS" />
                                    <rdf:li rdf:resource="http://identifiers.org/chebi/15996" />
                                    <rdf:li rdf:resource="http://identifiers.org/ncit/C17068" />
                                    <rdf:li rdf:resource="http://identifiers.org/uniprot/P00533" />
                                    <rdf:li rdf:resource="http://identifiers.org/hgnc/HGNC:3236" />
                                    <rdf:li rdf:resource="http://sorger.med.harvard.edu/indra/entities/SOS" />
                                    <rdf:li rdf:resource="http://identifiers.org/ncit/C26222" />
                                    <rdf:li rdf:resource="http://identifiers.org/uniprot/P62993" />
                                    <rdf:li rdf:resource="http://identifiers.org/hgnc/HGNC:4566" />
                                </rdf:Bag>
                            </bqbiol:hasPart>
                        </rdf:Description>
                    </rdf:RDF>
                </annotation>
            </species>
            <species id="__s78" metaid="metaid_78" name="EGFR(egfr_ligand=None, erbb=1, grb2=2) ._br_EGFR(egfr_ligand=None, erbb=1, grb2=3) ._br_GRB2(erbb=3, sos=4) ._br_GRB2(erbb=2, sos=5) ._br_RAS(map3k=None, sos=6, gtp=None) ._br_RAS(map3k=None, sos=7, gtp=None) ._br_SOS(grb2=4, ras=6, mapk=None) ._br_SOS(grb2=5, ras=7, mapk=None)" compartment="default" initialAmount="0">
                <annotation>
                    <rdf:RDF xmlns:rdf="http://www.w3.org/1999/02/22-rdf-syntax-ns#" xmlns:bqbiol="http://biomodels.net/biology-qualifiers/" xmlns:bqmodel="http://biomodels.net/model-qualifiers/">
                        <rdf:Description rdf:about="#metaid_78">
                            <bqbiol:hasPart>
                                <rdf:Bag>
                                    <rdf:li rdf:resource="http://identifiers.org/ncit/C17061" />
                                    <rdf:li rdf:resource="http://sorger.med.harvard.edu/indra/entities/RAS" />
                                    <rdf:li rdf:resource="http://sorger.med.harvard.edu/indra/entities/SOS" />
                                    <rdf:li rdf:resource="http://identifiers.org/ncit/C17068" />
                                    <rdf:li rdf:resource="http://identifiers.org/uniprot/P00533" />
                                    <rdf:li rdf:resource="http://identifiers.org/hgnc/HGNC:3236" />
                                    <rdf:li rdf:resource="http://identifiers.org/ncit/C26222" />
                                    <rdf:li rdf:resource="http://identifiers.org/uniprot/P62993" />
                                    <rdf:li rdf:resource="http://identifiers.org/hgnc/HGNC:4566" />
                                </rdf:Bag>
                            </bqbiol:hasPart>
                        </rdf:Description>
                    </rdf:RDF>
                </annotation>
            </species>
            <species id="__s79" metaid="metaid_79" name="EGF(erbb=1) ._br_EGFR(egfr_ligand=1, erbb=2, grb2=3) ._br_EGFR(egfr_ligand=None, erbb=2, grb2=4) ._br_GRB2(erbb=4, sos=5) ._br_GRB2(erbb=3, sos=None) ._br_GTP(ras=6) ._br_RAS(map3k=None, sos=7, gtp=6) ._br_SOS(grb2=5, ras=7, mapk=None)" compartment="default" initialAmount="0">
                <annotation>
                    <rdf:RDF xmlns:rdf="http://www.w3.org/1999/02/22-rdf-syntax-ns#" xmlns:bqbiol="http://biomodels.net/biology-qualifiers/" xmlns:bqmodel="http://biomodels.net/model-qualifiers/">
                        <rdf:Description rdf:about="#metaid_79">
                            <bqbiol:hasPart>
                                <rdf:Bag>
                                    <rdf:li rdf:resource="http://identifiers.org/chebi/15996" />
                                    <rdf:li rdf:resource="http://identifiers.org/ncit/C17061" />
                                    <rdf:li rdf:resource="http://sorger.med.harvard.edu/indra/entities/RAS" />
                                    <rdf:li rdf:resource="http://sorger.med.harvard.edu/indra/entities/SOS" />
                                    <rdf:li rdf:resource="http://identifiers.org/ncit/C26222" />
                                    <rdf:li rdf:resource="http://identifiers.org/uniprot/P62993" />
                                    <rdf:li rdf:resource="http://identifiers.org/hgnc/HGNC:4566" />
                                    <rdf:li rdf:resource="http://identifiers.org/ncit/C20425" />
                                    <rdf:li rdf:resource="http://identifiers.org/uniprot/P01133" />
                                    <rdf:li rdf:resource="http://identifiers.org/hgnc/HGNC:3229" />
                                    <rdf:li rdf:resource="http://identifiers.org/ncit/C17068" />
                                    <rdf:li rdf:resource="http://identifiers.org/uniprot/P00533" />
                                    <rdf:li rdf:resource="http://identifiers.org/hgnc/HGNC:3236" />
                                </rdf:Bag>
                            </bqbiol:hasPart>
                        </rdf:Description>
                    </rdf:RDF>
                </annotation>
            </species>
            <species id="__s80" metaid="metaid_80" name="EGF(erbb=1) ._br_EGFR(egfr_ligand=1, erbb=2, grb2=3) ._br_EGFR(egfr_ligand=None, erbb=2, grb2=4) ._br_GRB2(erbb=3, sos=5) ._br_GRB2(erbb=4, sos=None) ._br_GTP(ras=6) ._br_RAS(map3k=None, sos=7, gtp=6) ._br_SOS(grb2=5, ras=7, mapk=None)" compartment="default" initialAmount="0">
                <annotation>
                    <rdf:RDF xmlns:rdf="http://www.w3.org/1999/02/22-rdf-syntax-ns#" xmlns:bqbiol="http://biomodels.net/biology-qualifiers/" xmlns:bqmodel="http://biomodels.net/model-qualifiers/">
                        <rdf:Description rdf:about="#metaid_80">
                            <bqbiol:hasPart>
                                <rdf:Bag>
                                    <rdf:li rdf:resource="http://identifiers.org/chebi/15996" />
                                    <rdf:li rdf:resource="http://identifiers.org/ncit/C17061" />
                                    <rdf:li rdf:resource="http://sorger.med.harvard.edu/indra/entities/RAS" />
                                    <rdf:li rdf:resource="http://sorger.med.harvard.edu/indra/entities/SOS" />
                                    <rdf:li rdf:resource="http://identifiers.org/ncit/C26222" />
                                    <rdf:li rdf:resource="http://identifiers.org/uniprot/P62993" />
                                    <rdf:li rdf:resource="http://identifiers.org/hgnc/HGNC:4566" />
                                    <rdf:li rdf:resource="http://identifiers.org/ncit/C20425" />
                                    <rdf:li rdf:resource="http://identifiers.org/uniprot/P01133" />
                                    <rdf:li rdf:resource="http://identifiers.org/hgnc/HGNC:3229" />
                                    <rdf:li rdf:resource="http://identifiers.org/ncit/C17068" />
                                    <rdf:li rdf:resource="http://identifiers.org/uniprot/P00533" />
                                    <rdf:li rdf:resource="http://identifiers.org/hgnc/HGNC:3236" />
                                </rdf:Bag>
                            </bqbiol:hasPart>
                        </rdf:Description>
                    </rdf:RDF>
                </annotation>
            </species>
            <species id="__s81" metaid="metaid_81" name="EGF(erbb=1) ._br_EGFR(egfr_ligand=1, erbb=2, grb2=3) ._br_EGFR(egfr_ligand=None, erbb=2, grb2=4) ._br_GRB2(erbb=4, sos=5) ._br_GRB2(erbb=3, sos=6) ._br_GTP(ras=7) ._br_RAS(map3k=None, sos=8, gtp=7) ._br_SOS(grb2=5, ras=8, mapk=None) ._br_SOS(grb2=6, ras=None, mapk=None)" compartment="default" initialAmount="0">
                <annotation>
                    <rdf:RDF xmlns:rdf="http://www.w3.org/1999/02/22-rdf-syntax-ns#" xmlns:bqbiol="http://biomodels.net/biology-qualifiers/" xmlns:bqmodel="http://biomodels.net/model-qualifiers/">
                        <rdf:Description rdf:about="#metaid_81">
                            <bqbiol:hasPart>
                                <rdf:Bag>
                                    <rdf:li rdf:resource="http://identifiers.org/chebi/15996" />
                                    <rdf:li rdf:resource="http://identifiers.org/ncit/C17061" />
                                    <rdf:li rdf:resource="http://sorger.med.harvard.edu/indra/entities/RAS" />
                                    <rdf:li rdf:resource="http://sorger.med.harvard.edu/indra/entities/SOS" />
                                    <rdf:li rdf:resource="http://identifiers.org/ncit/C26222" />
                                    <rdf:li rdf:resource="http://identifiers.org/uniprot/P62993" />
                                    <rdf:li rdf:resource="http://identifiers.org/hgnc/HGNC:4566" />
                                    <rdf:li rdf:resource="http://identifiers.org/ncit/C20425" />
                                    <rdf:li rdf:resource="http://identifiers.org/uniprot/P01133" />
                                    <rdf:li rdf:resource="http://identifiers.org/hgnc/HGNC:3229" />
                                    <rdf:li rdf:resource="http://identifiers.org/ncit/C17068" />
                                    <rdf:li rdf:resource="http://identifiers.org/uniprot/P00533" />
                                    <rdf:li rdf:resource="http://identifiers.org/hgnc/HGNC:3236" />
                                </rdf:Bag>
                            </bqbiol:hasPart>
                        </rdf:Description>
                    </rdf:RDF>
                </annotation>
            </species>
            <species id="__s82" metaid="metaid_82" name="EGF(erbb=1) ._br_EGFR(egfr_ligand=1, erbb=2, grb2=3) ._br_EGFR(egfr_ligand=None, erbb=2, grb2=4) ._br_GRB2(erbb=3, sos=5) ._br_GRB2(erbb=4, sos=6) ._br_GTP(ras=7) ._br_RAS(map3k=None, sos=8, gtp=7) ._br_SOS(grb2=5, ras=8, mapk=None) ._br_SOS(grb2=6, ras=None, mapk=None)" compartment="default" initialAmount="0">
                <annotation>
                    <rdf:RDF xmlns:rdf="http://www.w3.org/1999/02/22-rdf-syntax-ns#" xmlns:bqbiol="http://biomodels.net/biology-qualifiers/" xmlns:bqmodel="http://biomodels.net/model-qualifiers/">
                        <rdf:Description rdf:about="#metaid_82">
                            <bqbiol:hasPart>
                                <rdf:Bag>
                                    <rdf:li rdf:resource="http://identifiers.org/chebi/15996" />
                                    <rdf:li rdf:resource="http://identifiers.org/ncit/C17061" />
                                    <rdf:li rdf:resource="http://sorger.med.harvard.edu/indra/entities/RAS" />
                                    <rdf:li rdf:resource="http://sorger.med.harvard.edu/indra/entities/SOS" />
                                    <rdf:li rdf:resource="http://identifiers.org/ncit/C26222" />
                                    <rdf:li rdf:resource="http://identifiers.org/uniprot/P62993" />
                                    <rdf:li rdf:resource="http://identifiers.org/hgnc/HGNC:4566" />
                                    <rdf:li rdf:resource="http://identifiers.org/ncit/C20425" />
                                    <rdf:li rdf:resource="http://identifiers.org/uniprot/P01133" />
                                    <rdf:li rdf:resource="http://identifiers.org/hgnc/HGNC:3229" />
                                    <rdf:li rdf:resource="http://identifiers.org/ncit/C17068" />
                                    <rdf:li rdf:resource="http://identifiers.org/uniprot/P00533" />
                                    <rdf:li rdf:resource="http://identifiers.org/hgnc/HGNC:3236" />
                                </rdf:Bag>
                            </bqbiol:hasPart>
                        </rdf:Description>
                    </rdf:RDF>
                </annotation>
            </species>
            <species id="__s83" metaid="metaid_83" name="EGF(erbb=1) ._br_EGFR(egfr_ligand=1, erbb=2, grb2=3) ._br_EGFR(egfr_ligand=None, erbb=2, grb2=4) ._br_GRB2(erbb=4, sos=5) ._br_GRB2(erbb=3, sos=6) ._br_GTP(ras=7) ._br_RAS(map3k=None, sos=8, gtp=7) ._br_RAS(map3k=None, sos=9, gtp=None) ._br_SOS(grb2=5, ras=8, mapk=None) ._br_SOS(grb2=6, ras=9, mapk=None)" compartment="default" initialAmount="0">
                <annotation>
                    <rdf:RDF xmlns:rdf="http://www.w3.org/1999/02/22-rdf-syntax-ns#" xmlns:bqbiol="http://biomodels.net/biology-qualifiers/" xmlns:bqmodel="http://biomodels.net/model-qualifiers/">
                        <rdf:Description rdf:about="#metaid_83">
                            <bqbiol:hasPart>
                                <rdf:Bag>
                                    <rdf:li rdf:resource="http://identifiers.org/chebi/15996" />
                                    <rdf:li rdf:resource="http://identifiers.org/ncit/C17061" />
                                    <rdf:li rdf:resource="http://sorger.med.harvard.edu/indra/entities/RAS" />
                                    <rdf:li rdf:resource="http://sorger.med.harvard.edu/indra/entities/SOS" />
                                    <rdf:li rdf:resource="http://identifiers.org/ncit/C26222" />
                                    <rdf:li rdf:resource="http://identifiers.org/uniprot/P62993" />
                                    <rdf:li rdf:resource="http://identifiers.org/hgnc/HGNC:4566" />
                                    <rdf:li rdf:resource="http://identifiers.org/ncit/C20425" />
                                    <rdf:li rdf:resource="http://identifiers.org/uniprot/P01133" />
                                    <rdf:li rdf:resource="http://identifiers.org/hgnc/HGNC:3229" />
                                    <rdf:li rdf:resource="http://identifiers.org/ncit/C17068" />
                                    <rdf:li rdf:resource="http://identifiers.org/uniprot/P00533" />
                                    <rdf:li rdf:resource="http://identifiers.org/hgnc/HGNC:3236" />
                                </rdf:Bag>
                            </bqbiol:hasPart>
                        </rdf:Description>
                    </rdf:RDF>
                </annotation>
            </species>
            <species id="__s84" metaid="metaid_84" name="EGF(erbb=1) ._br_EGFR(egfr_ligand=1, erbb=2, grb2=3) ._br_EGFR(egfr_ligand=None, erbb=2, grb2=4) ._br_GRB2(erbb=3, sos=5) ._br_GRB2(erbb=4, sos=6) ._br_GTP(ras=7) ._br_RAS(map3k=None, sos=8, gtp=7) ._br_RAS(map3k=None, sos=9, gtp=None) ._br_SOS(grb2=5, ras=8, mapk=None) ._br_SOS(grb2=6, ras=9, mapk=None)" compartment="default" initialAmount="0">
                <annotation>
                    <rdf:RDF xmlns:rdf="http://www.w3.org/1999/02/22-rdf-syntax-ns#" xmlns:bqbiol="http://biomodels.net/biology-qualifiers/" xmlns:bqmodel="http://biomodels.net/model-qualifiers/">
                        <rdf:Description rdf:about="#metaid_84">
                            <bqbiol:hasPart>
                                <rdf:Bag>
                                    <rdf:li rdf:resource="http://identifiers.org/chebi/15996" />
                                    <rdf:li rdf:resource="http://identifiers.org/ncit/C17061" />
                                    <rdf:li rdf:resource="http://sorger.med.harvard.edu/indra/entities/RAS" />
                                    <rdf:li rdf:resource="http://sorger.med.harvard.edu/indra/entities/SOS" />
                                    <rdf:li rdf:resource="http://identifiers.org/ncit/C26222" />
                                    <rdf:li rdf:resource="http://identifiers.org/uniprot/P62993" />
                                    <rdf:li rdf:resource="http://identifiers.org/hgnc/HGNC:4566" />
                                    <rdf:li rdf:resource="http://identifiers.org/ncit/C20425" />
                                    <rdf:li rdf:resource="http://identifiers.org/uniprot/P01133" />
                                    <rdf:li rdf:resource="http://identifiers.org/hgnc/HGNC:3229" />
                                    <rdf:li rdf:resource="http://identifiers.org/ncit/C17068" />
                                    <rdf:li rdf:resource="http://identifiers.org/uniprot/P00533" />
                                    <rdf:li rdf:resource="http://identifiers.org/hgnc/HGNC:3236" />
                                </rdf:Bag>
                            </bqbiol:hasPart>
                        </rdf:Description>
                    </rdf:RDF>
                </annotation>
            </species>
            <species id="__s85" metaid="metaid_85" name="EGF(erbb=1) ._br_EGF(erbb=2) ._br_EGFR(egfr_ligand=1, erbb=3, grb2=4) ._br_EGFR(egfr_ligand=2, erbb=3, grb2=5) ._br_GRB2(erbb=4, sos=6) ._br_GRB2(erbb=5, sos=7) ._br_GTP(ras=8) ._br_GTP(ras=9) ._br_RAS(map3k=None, sos=10, gtp=8) ._br_RAS(map3k=None, sos=11, gtp=9) ._br_SOS(grb2=6, ras=10, mapk=None) ._br_SOS(grb2=7, ras=11, mapk=None)" compartment="default" initialAmount="0">
                <annotation>
                    <rdf:RDF xmlns:rdf="http://www.w3.org/1999/02/22-rdf-syntax-ns#" xmlns:bqbiol="http://biomodels.net/biology-qualifiers/" xmlns:bqmodel="http://biomodels.net/model-qualifiers/">
                        <rdf:Description rdf:about="#metaid_85">
                            <bqbiol:hasPart>
                                <rdf:Bag>
                                    <rdf:li rdf:resource="http://identifiers.org/chebi/15996" />
                                    <rdf:li rdf:resource="http://identifiers.org/ncit/C17061" />
                                    <rdf:li rdf:resource="http://sorger.med.harvard.edu/indra/entities/RAS" />
                                    <rdf:li rdf:resource="http://sorger.med.harvard.edu/indra/entities/SOS" />
                                    <rdf:li rdf:resource="http://identifiers.org/ncit/C26222" />
                                    <rdf:li rdf:resource="http://identifiers.org/uniprot/P62993" />
                                    <rdf:li rdf:resource="http://identifiers.org/hgnc/HGNC:4566" />
                                    <rdf:li rdf:resource="http://identifiers.org/ncit/C20425" />
                                    <rdf:li rdf:resource="http://identifiers.org/uniprot/P01133" />
                                    <rdf:li rdf:resource="http://identifiers.org/hgnc/HGNC:3229" />
                                    <rdf:li rdf:resource="http://identifiers.org/ncit/C17068" />
                                    <rdf:li rdf:resource="http://identifiers.org/uniprot/P00533" />
                                    <rdf:li rdf:resource="http://identifiers.org/hgnc/HGNC:3236" />
                                </rdf:Bag>
                            </bqbiol:hasPart>
                        </rdf:Description>
                    </rdf:RDF>
                </annotation>
            </species>
            <species id="__s86" metaid="metaid_86" name="EGFR(egfr_ligand=None, erbb=1, grb2=2) ._br_EGFR(egfr_ligand=None, erbb=1, grb2=3) ._br_GRB2(erbb=3, sos=4) ._br_GRB2(erbb=2, sos=None) ._br_GTP(ras=5) ._br_RAS(map3k=None, sos=6, gtp=5) ._br_SOS(grb2=4, ras=6, mapk=None)" compartment="default" initialAmount="0">
                <annotation>
                    <rdf:RDF xmlns:rdf="http://www.w3.org/1999/02/22-rdf-syntax-ns#" xmlns:bqbiol="http://biomodels.net/biology-qualifiers/" xmlns:bqmodel="http://biomodels.net/model-qualifiers/">
                        <rdf:Description rdf:about="#metaid_86">
                            <bqbiol:hasPart>
                                <rdf:Bag>
                                    <rdf:li rdf:resource="http://identifiers.org/ncit/C17061" />
                                    <rdf:li rdf:resource="http://sorger.med.harvard.edu/indra/entities/RAS" />
                                    <rdf:li rdf:resource="http://identifiers.org/chebi/15996" />
                                    <rdf:li rdf:resource="http://identifiers.org/ncit/C17068" />
                                    <rdf:li rdf:resource="http://identifiers.org/uniprot/P00533" />
                                    <rdf:li rdf:resource="http://identifiers.org/hgnc/HGNC:3236" />
                                    <rdf:li rdf:resource="http://sorger.med.harvard.edu/indra/entities/SOS" />
                                    <rdf:li rdf:resource="http://identifiers.org/ncit/C26222" />
                                    <rdf:li rdf:resource="http://identifiers.org/uniprot/P62993" />
                                    <rdf:li rdf:resource="http://identifiers.org/hgnc/HGNC:4566" />
                                </rdf:Bag>
                            </bqbiol:hasPart>
                        </rdf:Description>
                    </rdf:RDF>
                </annotation>
            </species>
            <species id="__s87" metaid="metaid_87" name="EGFR(egfr_ligand=None, erbb=1, grb2=2) ._br_EGFR(egfr_ligand=None, erbb=1, grb2=3) ._br_GRB2(erbb=2, sos=4) ._br_GRB2(erbb=3, sos=5) ._br_GTP(ras=6) ._br_RAS(map3k=None, sos=7, gtp=6) ._br_SOS(grb2=5, ras=7, mapk=None) ._br_SOS(grb2=4, ras=None, mapk=None)" compartment="default" initialAmount="0">
                <annotation>
                    <rdf:RDF xmlns:rdf="http://www.w3.org/1999/02/22-rdf-syntax-ns#" xmlns:bqbiol="http://biomodels.net/biology-qualifiers/" xmlns:bqmodel="http://biomodels.net/model-qualifiers/">
                        <rdf:Description rdf:about="#metaid_87">
                            <bqbiol:hasPart>
                                <rdf:Bag>
                                    <rdf:li rdf:resource="http://identifiers.org/ncit/C17061" />
                                    <rdf:li rdf:resource="http://sorger.med.harvard.edu/indra/entities/RAS" />
                                    <rdf:li rdf:resource="http://identifiers.org/chebi/15996" />
                                    <rdf:li rdf:resource="http://identifiers.org/ncit/C17068" />
                                    <rdf:li rdf:resource="http://identifiers.org/uniprot/P00533" />
                                    <rdf:li rdf:resource="http://identifiers.org/hgnc/HGNC:3236" />
                                    <rdf:li rdf:resource="http://sorger.med.harvard.edu/indra/entities/SOS" />
                                    <rdf:li rdf:resource="http://identifiers.org/ncit/C26222" />
                                    <rdf:li rdf:resource="http://identifiers.org/uniprot/P62993" />
                                    <rdf:li rdf:resource="http://identifiers.org/hgnc/HGNC:4566" />
                                </rdf:Bag>
                            </bqbiol:hasPart>
                        </rdf:Description>
                    </rdf:RDF>
                </annotation>
            </species>
            <species id="__s88" metaid="metaid_88" name="EGFR(egfr_ligand=None, erbb=1, grb2=2) ._br_EGFR(egfr_ligand=None, erbb=1, grb2=3) ._br_GRB2(erbb=2, sos=4) ._br_GRB2(erbb=3, sos=5) ._br_GTP(ras=6) ._br_RAS(map3k=None, sos=7, gtp=6) ._br_RAS(map3k=None, sos=8, gtp=None) ._br_SOS(grb2=4, ras=8, mapk=None) ._br_SOS(grb2=5, ras=7, mapk=None)" compartment="default" initialAmount="0">
                <annotation>
                    <rdf:RDF xmlns:rdf="http://www.w3.org/1999/02/22-rdf-syntax-ns#" xmlns:bqbiol="http://biomodels.net/biology-qualifiers/" xmlns:bqmodel="http://biomodels.net/model-qualifiers/">
                        <rdf:Description rdf:about="#metaid_88">
                            <bqbiol:hasPart>
                                <rdf:Bag>
                                    <rdf:li rdf:resource="http://identifiers.org/ncit/C17061" />
                                    <rdf:li rdf:resource="http://sorger.med.harvard.edu/indra/entities/RAS" />
                                    <rdf:li rdf:resource="http://identifiers.org/chebi/15996" />
                                    <rdf:li rdf:resource="http://identifiers.org/ncit/C17068" />
                                    <rdf:li rdf:resource="http://identifiers.org/uniprot/P00533" />
                                    <rdf:li rdf:resource="http://identifiers.org/hgnc/HGNC:3236" />
                                    <rdf:li rdf:resource="http://sorger.med.harvard.edu/indra/entities/SOS" />
                                    <rdf:li rdf:resource="http://identifiers.org/ncit/C26222" />
                                    <rdf:li rdf:resource="http://identifiers.org/uniprot/P62993" />
                                    <rdf:li rdf:resource="http://identifiers.org/hgnc/HGNC:4566" />
                                </rdf:Bag>
                            </bqbiol:hasPart>
                        </rdf:Description>
                    </rdf:RDF>
                </annotation>
            </species>
            <species id="__s89" metaid="metaid_89" name="EGF(erbb=1) ._br_EGFR(egfr_ligand=1, erbb=2, grb2=3) ._br_EGFR(egfr_ligand=None, erbb=2, grb2=4) ._br_GRB2(erbb=4, sos=5) ._br_GRB2(erbb=3, sos=6) ._br_GTP(ras=7) ._br_GTP(ras=8) ._br_RAS(map3k=None, sos=9, gtp=7) ._br_RAS(map3k=None, sos=10, gtp=8) ._br_SOS(grb2=5, ras=9, mapk=None) ._br_SOS(grb2=6, ras=10, mapk=None)" compartment="default" initialAmount="0">
                <annotation>
                    <rdf:RDF xmlns:rdf="http://www.w3.org/1999/02/22-rdf-syntax-ns#" xmlns:bqbiol="http://biomodels.net/biology-qualifiers/" xmlns:bqmodel="http://biomodels.net/model-qualifiers/">
                        <rdf:Description rdf:about="#metaid_89">
                            <bqbiol:hasPart>
                                <rdf:Bag>
                                    <rdf:li rdf:resource="http://identifiers.org/chebi/15996" />
                                    <rdf:li rdf:resource="http://identifiers.org/ncit/C17061" />
                                    <rdf:li rdf:resource="http://sorger.med.harvard.edu/indra/entities/RAS" />
                                    <rdf:li rdf:resource="http://sorger.med.harvard.edu/indra/entities/SOS" />
                                    <rdf:li rdf:resource="http://identifiers.org/ncit/C26222" />
                                    <rdf:li rdf:resource="http://identifiers.org/uniprot/P62993" />
                                    <rdf:li rdf:resource="http://identifiers.org/hgnc/HGNC:4566" />
                                    <rdf:li rdf:resource="http://identifiers.org/ncit/C20425" />
                                    <rdf:li rdf:resource="http://identifiers.org/uniprot/P01133" />
                                    <rdf:li rdf:resource="http://identifiers.org/hgnc/HGNC:3229" />
                                    <rdf:li rdf:resource="http://identifiers.org/ncit/C17068" />
                                    <rdf:li rdf:resource="http://identifiers.org/uniprot/P00533" />
                                    <rdf:li rdf:resource="http://identifiers.org/hgnc/HGNC:3236" />
                                </rdf:Bag>
                            </bqbiol:hasPart>
                        </rdf:Description>
                    </rdf:RDF>
                </annotation>
            </species>
            <species id="__s90" metaid="metaid_90" name="BRAF(ras=1, V600='E', vemurafenib=None, map2k=None) ._br_GTP(ras=2) ._br_RAS(map3k=1, sos=None, gtp=2)" compartment="default" initialAmount="0">
                <annotation>
                    <rdf:RDF xmlns:rdf="http://www.w3.org/1999/02/22-rdf-syntax-ns#" xmlns:bqbiol="http://biomodels.net/biology-qualifiers/" xmlns:bqmodel="http://biomodels.net/model-qualifiers/">
                        <rdf:Description rdf:about="#metaid_90">
                            <bqbiol:hasPart>
                                <rdf:Bag>
                                    <rdf:li rdf:resource="http://identifiers.org/ncit/C17061" />
                                    <rdf:li rdf:resource="http://sorger.med.harvard.edu/indra/entities/RAS" />
                                    <rdf:li rdf:resource="http://identifiers.org/ncit/C17476" />
                                    <rdf:li rdf:resource="http://identifiers.org/uniprot/P15056" />
                                    <rdf:li rdf:resource="http://identifiers.org/hgnc/HGNC:1097" />
                                    <rdf:li rdf:resource="http://identifiers.org/chebi/15996" />
                                </rdf:Bag>
                            </bqbiol:hasPart>
                        </rdf:Description>
                    </rdf:RDF>
                </annotation>
            </species>
            <species id="__s91" metaid="metaid_91" name="BRAF(ras=1, V600='E', vemurafenib=2, map2k=None) ._br_GTP(ras=3) ._br_RAS(map3k=1, sos=None, gtp=3) ._br_VEMURAFENIB(map3k=2)" compartment="default" initialAmount="0">
                <annotation>
                    <rdf:RDF xmlns:rdf="http://www.w3.org/1999/02/22-rdf-syntax-ns#" xmlns:bqbiol="http://biomodels.net/biology-qualifiers/" xmlns:bqmodel="http://biomodels.net/model-qualifiers/">
                        <rdf:Description rdf:about="#metaid_91">
                            <bqbiol:hasPart>
                                <rdf:Bag>
                                    <rdf:li rdf:resource="http://identifiers.org/ncit/C17061" />
                                    <rdf:li rdf:resource="http://sorger.med.harvard.edu/indra/entities/RAS" />
                                    <rdf:li rdf:resource="http://identifiers.org/chebi/63637" />
                                    <rdf:li rdf:resource="http://identifiers.org/ncit/C17476" />
                                    <rdf:li rdf:resource="http://identifiers.org/uniprot/P15056" />
                                    <rdf:li rdf:resource="http://identifiers.org/hgnc/HGNC:1097" />
                                    <rdf:li rdf:resource="http://identifiers.org/chebi/15996" />
                                </rdf:Bag>
                            </bqbiol:hasPart>
                        </rdf:Description>
                    </rdf:RDF>
                </annotation>
            </species>
            <species id="__s92" metaid="metaid_92" name="BRAF(ras=2, V600='E', vemurafenib=None, map2k=1) ._br_GTP(ras=3) ._br_MEK(mapk=None, phospho='u', ppp2=None, map3k=1) ._br_RAS(map3k=2, sos=None, gtp=3)" compartment="default" initialAmount="0">
                <annotation>
                    <rdf:RDF xmlns:rdf="http://www.w3.org/1999/02/22-rdf-syntax-ns#" xmlns:bqbiol="http://biomodels.net/biology-qualifiers/" xmlns:bqmodel="http://biomodels.net/model-qualifiers/">
                        <rdf:Description rdf:about="#metaid_92">
                            <bqbiol:hasPart>
                                <rdf:Bag>
                                    <rdf:li rdf:resource="http://identifiers.org/ncit/C17061" />
                                    <rdf:li rdf:resource="http://sorger.med.harvard.edu/indra/entities/RAS" />
                                    <rdf:li rdf:resource="http://identifiers.org/ncit/C17476" />
                                    <rdf:li rdf:resource="http://identifiers.org/uniprot/P15056" />
                                    <rdf:li rdf:resource="http://identifiers.org/hgnc/HGNC:1097" />
                                    <rdf:li rdf:resource="http://sorger.med.harvard.edu/indra/entities/MEK" />
                                    <rdf:li rdf:resource="http://identifiers.org/chebi/15996" />
                                </rdf:Bag>
                            </bqbiol:hasPart>
                        </rdf:Description>
                    </rdf:RDF>
                </annotation>
            </species>
            <species id="__s93" metaid="metaid_93" name="BRAF(ras=2, V600='E', vemurafenib=3, map2k=1) ._br_GTP(ras=4) ._br_MEK(mapk=None, phospho='u', ppp2=None, map3k=1) ._br_RAS(map3k=2, sos=None, gtp=4) ._br_VEMURAFENIB(map3k=3)" compartment="default" initialAmount="0">
                <annotation>
                    <rdf:RDF xmlns:rdf="http://www.w3.org/1999/02/22-rdf-syntax-ns#" xmlns:bqbiol="http://biomodels.net/biology-qualifiers/" xmlns:bqmodel="http://biomodels.net/model-qualifiers/">
                        <rdf:Description rdf:about="#metaid_93">
                            <bqbiol:hasPart>
                                <rdf:Bag>
                                    <rdf:li rdf:resource="http://identifiers.org/ncit/C17061" />
                                    <rdf:li rdf:resource="http://sorger.med.harvard.edu/indra/entities/RAS" />
                                    <rdf:li rdf:resource="http://identifiers.org/chebi/63637" />
                                    <rdf:li rdf:resource="http://identifiers.org/ncit/C17476" />
                                    <rdf:li rdf:resource="http://identifiers.org/uniprot/P15056" />
                                    <rdf:li rdf:resource="http://identifiers.org/hgnc/HGNC:1097" />
                                    <rdf:li rdf:resource="http://sorger.med.harvard.edu/indra/entities/MEK" />
                                    <rdf:li rdf:resource="http://identifiers.org/chebi/15996" />
                                </rdf:Bag>
                            </bqbiol:hasPart>
                        </rdf:Description>
                    </rdf:RDF>
                </annotation>
            </species>
            <species id="__s94" metaid="metaid_94" name="EGFR(egfr_ligand=None, erbb=1, grb2=2) ._br_EGFR(egfr_ligand=None, erbb=1, grb2=3) ._br_GRB2(erbb=3, sos=4) ._br_GRB2(erbb=2, sos=5) ._br_GTP(ras=6) ._br_GTP(ras=7) ._br_RAS(map3k=None, sos=8, gtp=6) ._br_RAS(map3k=None, sos=9, gtp=7) ._br_SOS(grb2=4, ras=8, mapk=None) ._br_SOS(grb2=5, ras=9, mapk=None)" compartment="default" initialAmount="0">
                <annotation>
                    <rdf:RDF xmlns:rdf="http://www.w3.org/1999/02/22-rdf-syntax-ns#" xmlns:bqbiol="http://biomodels.net/biology-qualifiers/" xmlns:bqmodel="http://biomodels.net/model-qualifiers/">
                        <rdf:Description rdf:about="#metaid_94">
                            <bqbiol:hasPart>
                                <rdf:Bag>
                                    <rdf:li rdf:resource="http://identifiers.org/ncit/C17061" />
                                    <rdf:li rdf:resource="http://sorger.med.harvard.edu/indra/entities/RAS" />
                                    <rdf:li rdf:resource="http://identifiers.org/chebi/15996" />
                                    <rdf:li rdf:resource="http://identifiers.org/ncit/C17068" />
                                    <rdf:li rdf:resource="http://identifiers.org/uniprot/P00533" />
                                    <rdf:li rdf:resource="http://identifiers.org/hgnc/HGNC:3236" />
                                    <rdf:li rdf:resource="http://sorger.med.harvard.edu/indra/entities/SOS" />
                                    <rdf:li rdf:resource="http://identifiers.org/ncit/C26222" />
                                    <rdf:li rdf:resource="http://identifiers.org/uniprot/P62993" />
                                    <rdf:li rdf:resource="http://identifiers.org/hgnc/HGNC:4566" />
                                </rdf:Bag>
                            </bqbiol:hasPart>
                        </rdf:Description>
                    </rdf:RDF>
                </annotation>
            </species>
            <species id="__s95" metaid="metaid_95" name="BRAF(ras=1, V600='E', vemurafenib=None, map2k=None) ._br_RAS(map3k=1, sos=None, gtp=None)" compartment="default" initialAmount="0">
                <annotation>
                    <rdf:RDF xmlns:rdf="http://www.w3.org/1999/02/22-rdf-syntax-ns#" xmlns:bqbiol="http://biomodels.net/biology-qualifiers/" xmlns:bqmodel="http://biomodels.net/model-qualifiers/">
                        <rdf:Description rdf:about="#metaid_95">
                            <bqbiol:hasPart>
                                <rdf:Bag>
                                    <rdf:li rdf:resource="http://identifiers.org/ncit/C17061" />
                                    <rdf:li rdf:resource="http://sorger.med.harvard.edu/indra/entities/RAS" />
                                    <rdf:li rdf:resource="http://identifiers.org/ncit/C17476" />
                                    <rdf:li rdf:resource="http://identifiers.org/uniprot/P15056" />
                                    <rdf:li rdf:resource="http://identifiers.org/hgnc/HGNC:1097" />
                                </rdf:Bag>
                            </bqbiol:hasPart>
                        </rdf:Description>
                    </rdf:RDF>
                </annotation>
            </species>
            <species id="__s96" metaid="metaid_96" name="BRAF(ras=1, V600='E', vemurafenib=2, map2k=None) ._br_RAS(map3k=1, sos=None, gtp=None) ._br_VEMURAFENIB(map3k=2)" compartment="default" initialAmount="0">
                <annotation>
                    <rdf:RDF xmlns:rdf="http://www.w3.org/1999/02/22-rdf-syntax-ns#" xmlns:bqbiol="http://biomodels.net/biology-qualifiers/" xmlns:bqmodel="http://biomodels.net/model-qualifiers/">
                        <rdf:Description rdf:about="#metaid_96">
                            <bqbiol:hasPart>
                                <rdf:Bag>
                                    <rdf:li rdf:resource="http://identifiers.org/ncit/C17061" />
                                    <rdf:li rdf:resource="http://sorger.med.harvard.edu/indra/entities/RAS" />
                                    <rdf:li rdf:resource="http://identifiers.org/ncit/C17476" />
                                    <rdf:li rdf:resource="http://identifiers.org/uniprot/P15056" />
                                    <rdf:li rdf:resource="http://identifiers.org/hgnc/HGNC:1097" />
                                    <rdf:li rdf:resource="http://identifiers.org/chebi/63637" />
                                </rdf:Bag>
                            </bqbiol:hasPart>
                        </rdf:Description>
                    </rdf:RDF>
                </annotation>
            </species>
            <species id="__s97" metaid="metaid_97" name="BRAF(ras=2, V600='E', vemurafenib=None, map2k=1) ._br_MEK(mapk=None, phospho='u', ppp2=None, map3k=1) ._br_RAS(map3k=2, sos=None, gtp=None)" compartment="default" initialAmount="0">
                <annotation>
                    <rdf:RDF xmlns:rdf="http://www.w3.org/1999/02/22-rdf-syntax-ns#" xmlns:bqbiol="http://biomodels.net/biology-qualifiers/" xmlns:bqmodel="http://biomodels.net/model-qualifiers/">
                        <rdf:Description rdf:about="#metaid_97">
                            <bqbiol:hasPart>
                                <rdf:Bag>
                                    <rdf:li rdf:resource="http://identifiers.org/ncit/C17061" />
                                    <rdf:li rdf:resource="http://sorger.med.harvard.edu/indra/entities/RAS" />
                                    <rdf:li rdf:resource="http://identifiers.org/ncit/C17476" />
                                    <rdf:li rdf:resource="http://identifiers.org/uniprot/P15056" />
                                    <rdf:li rdf:resource="http://identifiers.org/hgnc/HGNC:1097" />
                                    <rdf:li rdf:resource="http://sorger.med.harvard.edu/indra/entities/MEK" />
                                </rdf:Bag>
                            </bqbiol:hasPart>
                        </rdf:Description>
                    </rdf:RDF>
                </annotation>
            </species>
            <species id="__s98" metaid="metaid_98" name="BRAF(ras=2, V600='E', vemurafenib=3, map2k=1) ._br_MEK(mapk=None, phospho='u', ppp2=None, map3k=1) ._br_RAS(map3k=2, sos=None, gtp=None) ._br_VEMURAFENIB(map3k=3)" compartment="default" initialAmount="0">
                <annotation>
                    <rdf:RDF xmlns:rdf="http://www.w3.org/1999/02/22-rdf-syntax-ns#" xmlns:bqbiol="http://biomodels.net/biology-qualifiers/" xmlns:bqmodel="http://biomodels.net/model-qualifiers/">
                        <rdf:Description rdf:about="#metaid_98">
                            <bqbiol:hasPart>
                                <rdf:Bag>
                                    <rdf:li rdf:resource="http://identifiers.org/ncit/C17061" />
                                    <rdf:li rdf:resource="http://sorger.med.harvard.edu/indra/entities/RAS" />
                                    <rdf:li rdf:resource="http://identifiers.org/chebi/63637" />
                                    <rdf:li rdf:resource="http://identifiers.org/ncit/C17476" />
                                    <rdf:li rdf:resource="http://identifiers.org/uniprot/P15056" />
                                    <rdf:li rdf:resource="http://identifiers.org/hgnc/HGNC:1097" />
                                    <rdf:li rdf:resource="http://sorger.med.harvard.edu/indra/entities/MEK" />
                                </rdf:Bag>
                            </bqbiol:hasPart>
                        </rdf:Description>
                    </rdf:RDF>
                </annotation>
            </species>
        </listOfSpecies>
        <listOfParameters>
            <parameter id="kf_ee_bind_1" metaid="metaid_kf_ee_bind_1" name="kf_ee_bind_1" value="1"/>
            <parameter id="kr_ee_bind_1" metaid="metaid_kr_ee_bind_1" name="kr_ee_bind_1" value="0.10000000000000001"/>
            <parameter id="kf_ee_bind_2" metaid="metaid_kf_ee_bind_2" name="kf_ee_bind_2" value="1"/>
            <parameter id="kr_ee_bind_2" metaid="metaid_kr_ee_bind_2" name="kr_ee_bind_2" value="0.10000000000000001"/>
            <parameter id="kf_eg_bind_1" metaid="metaid_kf_eg_bind_1" name="kf_eg_bind_1" value="1"/>
            <parameter id="kr_eg_bind_1" metaid="metaid_kr_eg_bind_1" name="kr_eg_bind_1" value="0.10000000000000001"/>
            <parameter id="kf_gs_bind_1" metaid="metaid_kf_gs_bind_1" name="kf_gs_bind_1" value="1"/>
            <parameter id="kr_gs_bind_1" metaid="metaid_kr_gs_bind_1" name="kr_gs_bind_1" value="0.10000000000000001"/>
            <parameter id="kf_sr_bind_1" metaid="metaid_kf_sr_bind_1" name="kf_sr_bind_1" value="1"/>
            <parameter id="kr_sr_bind_1" metaid="metaid_kr_sr_bind_1" name="kr_sr_bind_1" value="50"/>
            <parameter id="kf_rg_bind_1" metaid="metaid_kf_rg_bind_1" name="kf_rg_bind_1" value="50"/>
            <parameter id="kr_rg_bind_1" metaid="metaid_kr_rg_bind_1" name="kr_rg_bind_1" value="0.5"/>
            <parameter id="kf_rb_bind_1" metaid="metaid_kf_rb_bind_1" name="kf_rb_bind_1" value="1"/>
            <parameter id="kr_rb_bind_1" metaid="metaid_kr_rb_bind_1" name="kr_rb_bind_1" value="0.5"/>
            <parameter id="kf_vb_bind_1" metaid="metaid_kf_vb_bind_1" name="kf_vb_bind_1" value="10"/>
            <parameter id="kr_vb_bind_1" metaid="metaid_kr_vb_bind_1" name="kr_vb_bind_1" value="1"/>
            <parameter id="kf_pm_bind_1" metaid="metaid_kf_pm_bind_1" name="kf_pm_bind_1" value="1"/>
            <parameter id="kr_pm_bind_1" metaid="metaid_kr_pm_bind_1" name="kr_pm_bind_1" value="0.001"/>
            <parameter id="kc_pm_dephosphorylation_1" metaid="metaid_kc_pm_dephosphorylation_1" name="kc_pm_dephosphorylation_1" value="10"/>
            <parameter id="kf_me_bind_1" metaid="metaid_kf_me_bind_1" name="kf_me_bind_1" value="1"/>
            <parameter id="kr_me_bind_1" metaid="metaid_kr_me_bind_1" name="kr_me_bind_1" value="0.10000000000000001"/>
            <parameter id="kc_me_phosphorylation_1" metaid="metaid_kc_me_phosphorylation_1" name="kc_me_phosphorylation_1" value="10"/>
            <parameter id="kf_de_bind_1" metaid="metaid_kf_de_bind_1" name="kf_de_bind_1" value="1"/>
            <parameter id="kr_de_bind_1" metaid="metaid_kr_de_bind_1" name="kr_de_bind_1" value="0.001"/>
            <parameter id="kc_de_dephosphorylation_1" metaid="metaid_kc_de_dephosphorylation_1" name="kc_de_dephosphorylation_1" value="10"/>
            <parameter id="kf_bm_bind_1" metaid="metaid_kf_bm_bind_1" name="kf_bm_bind_1" value="1"/>
            <parameter id="kr_bm_bind_1" metaid="metaid_kr_bm_bind_1" name="kr_bm_bind_1" value="0.10000000000000001"/>
            <parameter id="kc_bm_phosphorylation_1" metaid="metaid_kc_bm_phosphorylation_1" name="kc_bm_phosphorylation_1" value="3"/>
        </listOfParameters>
        <listOfReactions>
            <reaction id="r0" metaid="metaid_r0" name="r0" reversible="true">
                <listOfReactants>
                    <speciesReference species="__s3"/>
                    <speciesReference species="__s10"/>
                </listOfReactants>
                <listOfProducts>
                    <speciesReference species="__s13"/>
                </listOfProducts>
                <kineticLaw><math xmlns="http://www.w3.org/1998/Math/MathML"><apply><minus/><apply><times/><ci>__s10</ci><ci>__s3</ci><ci>kf_ee_bind_1</ci></apply><apply><times/><ci>__s13</ci><ci>kr_ee_bind_1</ci></apply></apply></math></kineticLaw>
            </reaction>
            <reaction id="r1" metaid="metaid_r1" name="r1" reversible="true">
                <listOfReactants>
                    <speciesReference species="__s0"/>
                    <speciesReference species="__s12"/>
                </listOfReactants>
                <listOfProducts>
                    <speciesReference species="__s14"/>
                </listOfProducts>
                <kineticLaw><math xmlns="http://www.w3.org/1998/Math/MathML"><apply><minus/><apply><times/><ci>__s0</ci><ci>__s12</ci><ci>kf_vb_bind_1</ci></apply><apply><times/><ci>__s14</ci><ci>kr_vb_bind_1</ci></apply></apply></math></kineticLaw>
            </reaction>
            <reaction id="r2" metaid="metaid_r2" name="r2" reversible="true">
                <listOfReactants>
                    <speciesReference species="__s4"/>
                    <speciesReference species="__s12"/>
                </listOfReactants>
                <listOfProducts>
                    <speciesReference species="__s15"/>
                </listOfProducts>
                <kineticLaw><math xmlns="http://www.w3.org/1998/Math/MathML"><apply><minus/><apply><times/><ci>__s12</ci><ci>__s4</ci><ci>kf_bm_bind_1</ci></apply><apply><times/><ci>__s15</ci><ci>kr_bm_bind_1</ci></apply></apply></math></kineticLaw>
            </reaction>
            <reaction id="r3" metaid="metaid_r3" name="r3" reversible="true">
                <listOfReactants>
                    <speciesReference species="__s13"/>
                    <speciesReference species="__s13"/>
                </listOfReactants>
                <listOfProducts>
                    <speciesReference species="__s16"/>
                </listOfProducts>
                <kineticLaw><math xmlns="http://www.w3.org/1998/Math/MathML"><apply><minus/><apply><times/><cn>0.500000000000000</cn><apply><power/><ci>__s13</ci><cn>2</cn></apply><ci>kf_ee_bind_2</ci></apply><apply><times/><ci>__s16</ci><ci>kr_ee_bind_2</ci></apply></apply></math></kineticLaw>
            </reaction>
            <reaction id="r4" metaid="metaid_r4" name="r4" reversible="true">
                <listOfReactants>
                    <speciesReference species="__s0"/>
                    <speciesReference species="__s15"/>
                </listOfReactants>
                <listOfProducts>
                    <speciesReference species="__s17"/>
                </listOfProducts>
                <kineticLaw><math xmlns="http://www.w3.org/1998/Math/MathML"><apply><minus/><apply><times/><ci>__s0</ci><ci>__s15</ci><ci>kf_vb_bind_1</ci></apply><apply><times/><ci>__s17</ci><ci>kr_vb_bind_1</ci></apply></apply></math></kineticLaw>
            </reaction>
            <reaction id="r5" metaid="metaid_r5" name="r5" reversible="false">
                <listOfReactants>
                    <speciesReference species="__s15"/>
                </listOfReactants>
                <listOfProducts>
                    <speciesReference species="__s12"/>
                    <speciesReference species="__s18"/>
                </listOfProducts>
                <kineticLaw><math xmlns="http://www.w3.org/1998/Math/MathML"><apply><times/><ci>__s15</ci><ci>kc_bm_phosphorylation_1</ci></apply></math></kineticLaw>
            </reaction>
            <reaction id="r6" metaid="metaid_r6" name="r6" reversible="true">
                <listOfReactants>
                    <speciesReference species="__s16"/>
                </listOfReactants>
                <listOfProducts>
                    <speciesReference species="__s10"/>
                    <speciesReference species="__s19"/>
                </listOfProducts>
                <kineticLaw><math xmlns="http://www.w3.org/1998/Math/MathML"><apply><plus/><apply><minus/><apply><times/><ci>__s10</ci><ci>__s19</ci><ci>kf_ee_bind_1</ci></apply></apply><apply><times/><cn>2</cn><ci>__s16</ci><ci>kr_ee_bind_1</ci></apply></apply></math></kineticLaw>
            </reaction>
            <reaction id="r7" metaid="metaid_r7" name="r7" reversible="true">
                <listOfReactants>
                    <speciesReference species="__s7"/>
                    <speciesReference species="__s16"/>
                </listOfReactants>
                <listOfProducts>
                    <speciesReference species="__s20"/>
                </listOfProducts>
                <kineticLaw><math xmlns="http://www.w3.org/1998/Math/MathML"><apply><minus/><apply><times/><cn>2</cn><ci>__s16</ci><ci>__s7</ci><ci>kf_eg_bind_1</ci></apply><apply><times/><ci>__s20</ci><ci>kr_eg_bind_1</ci></apply></apply></math></kineticLaw>
            </reaction>
            <reaction id="r8" metaid="metaid_r8" name="r8" reversible="true">
                <listOfReactants>
                    <speciesReference species="__s1"/>
                    <speciesReference species="__s18"/>
                </listOfReactants>
                <listOfProducts>
                    <speciesReference species="__s21"/>
                </listOfProducts>
                <kineticLaw><math xmlns="http://www.w3.org/1998/Math/MathML"><apply><minus/><apply><times/><ci>__s1</ci><ci>__s18</ci><ci>kf_pm_bind_1</ci></apply><apply><times/><ci>__s21</ci><ci>kr_pm_bind_1</ci></apply></apply></math></kineticLaw>
            </reaction>
            <reaction id="r9" metaid="metaid_r9" name="r9" reversible="true">
                <listOfReactants>
                    <speciesReference species="__s9"/>
                    <speciesReference species="__s18"/>
                </listOfReactants>
                <listOfProducts>
                    <speciesReference species="__s22"/>
                </listOfProducts>
                <kineticLaw><math xmlns="http://www.w3.org/1998/Math/MathML"><apply><minus/><apply><times/><ci>__s18</ci><ci>__s9</ci><ci>kf_me_bind_1</ci></apply><apply><times/><ci>__s22</ci><ci>kr_me_bind_1</ci></apply></apply></math></kineticLaw>
            </reaction>
            <reaction id="r10" metaid="metaid_r10" name="r10" reversible="false">
                <listOfReactants>
                    <speciesReference species="__s17"/>
                </listOfReactants>
                <listOfProducts>
                    <speciesReference species="__s4"/>
                    <speciesReference species="__s14"/>
                </listOfProducts>
                <kineticLaw><math xmlns="http://www.w3.org/1998/Math/MathML"><apply><times/><ci>__s17</ci><ci>kr_bm_bind_1</ci></apply></math></kineticLaw>
            </reaction>
            <reaction id="r11" metaid="metaid_r11" name="r11" reversible="true">
                <listOfReactants>
                    <speciesReference species="__s19"/>
                </listOfReactants>
                <listOfProducts>
                    <speciesReference species="__s10"/>
                    <speciesReference species="__s23"/>
                </listOfProducts>
                <kineticLaw><math xmlns="http://www.w3.org/1998/Math/MathML"><apply><plus/><apply><minus/><apply><times/><cn>2</cn><ci>__s10</ci><ci>__s23</ci><ci>kf_ee_bind_1</ci></apply></apply><apply><times/><ci>__s19</ci><ci>kr_ee_bind_1</ci></apply></apply></math></kineticLaw>
            </reaction>
            <reaction id="r12" metaid="metaid_r12" name="r12" reversible="true">
                <listOfReactants>
                    <speciesReference species="__s20"/>
                </listOfReactants>
                <listOfProducts>
                    <speciesReference species="__s10"/>
                    <speciesReference species="__s24"/>
                </listOfProducts>
                <kineticLaw><math xmlns="http://www.w3.org/1998/Math/MathML"><apply><plus/><apply><minus/><apply><times/><ci>__s10</ci><ci>__s24</ci><ci>kf_ee_bind_1</ci></apply></apply><apply><times/><ci>__s20</ci><ci>kr_ee_bind_1</ci></apply></apply></math></kineticLaw>
            </reaction>
            <reaction id="r13" metaid="metaid_r13" name="r13" reversible="true">
                <listOfReactants>
                    <speciesReference species="__s20"/>
                </listOfReactants>
                <listOfProducts>
                    <speciesReference species="__s10"/>
                    <speciesReference species="__s25"/>
                </listOfProducts>
                <kineticLaw><math xmlns="http://www.w3.org/1998/Math/MathML"><apply><plus/><apply><minus/><apply><times/><ci>__s10</ci><ci>__s25</ci><ci>kf_ee_bind_1</ci></apply></apply><apply><times/><ci>__s20</ci><ci>kr_ee_bind_1</ci></apply></apply></math></kineticLaw>
            </reaction>
            <reaction id="r14" metaid="metaid_r14" name="r14" reversible="false">
                <listOfReactants>
                    <speciesReference species="__s19"/>
                </listOfReactants>
                <listOfProducts>
                    <speciesReference species="__s3"/>
                    <speciesReference species="__s13"/>
                </listOfProducts>
                <kineticLaw><math xmlns="http://www.w3.org/1998/Math/MathML"><apply><times/><ci>__s19</ci><ci>kr_ee_bind_2</ci></apply></math></kineticLaw>
            </reaction>
            <reaction id="r15" metaid="metaid_r15" name="r15" reversible="true">
                <listOfReactants>
                    <speciesReference species="__s20"/>
                </listOfReactants>
                <listOfProducts>
                    <speciesReference species="__s13"/>
                    <speciesReference species="__s26"/>
                </listOfProducts>
                <kineticLaw><math xmlns="http://www.w3.org/1998/Math/MathML"><apply><plus/><apply><minus/><apply><times/><ci>__s13</ci><ci>__s26</ci><ci>kf_ee_bind_2</ci></apply></apply><apply><times/><ci>__s20</ci><ci>kr_ee_bind_2</ci></apply></apply></math></kineticLaw>
            </reaction>
            <reaction id="r16" metaid="metaid_r16" name="r16" reversible="true">
                <listOfReactants>
                    <speciesReference species="__s7"/>
                    <speciesReference species="__s19"/>
                </listOfReactants>
                <listOfProducts>
                    <speciesReference species="__s25"/>
                </listOfProducts>
                <kineticLaw><math xmlns="http://www.w3.org/1998/Math/MathML"><apply><minus/><apply><times/><ci>__s19</ci><ci>__s7</ci><ci>kf_eg_bind_1</ci></apply><apply><times/><ci>__s25</ci><ci>kr_eg_bind_1</ci></apply></apply></math></kineticLaw>
            </reaction>
            <reaction id="r17" metaid="metaid_r17" name="r17" reversible="true">
                <listOfReactants>
                    <speciesReference species="__s7"/>
                    <speciesReference species="__s19"/>
                </listOfReactants>
                <listOfProducts>
                    <speciesReference species="__s24"/>
                </listOfProducts>
                <kineticLaw><math xmlns="http://www.w3.org/1998/Math/MathML"><apply><minus/><apply><times/><ci>__s19</ci><ci>__s7</ci><ci>kf_eg_bind_1</ci></apply><apply><times/><ci>__s24</ci><ci>kr_eg_bind_1</ci></apply></apply></math></kineticLaw>
            </reaction>
            <reaction id="r18" metaid="metaid_r18" name="r18" reversible="true">
                <listOfReactants>
                    <speciesReference species="__s7"/>
                    <speciesReference species="__s20"/>
                </listOfReactants>
                <listOfProducts>
                    <speciesReference species="__s27"/>
                </listOfProducts>
                <kineticLaw><math xmlns="http://www.w3.org/1998/Math/MathML"><apply><minus/><apply><times/><ci>__s20</ci><ci>__s7</ci><ci>kf_eg_bind_1</ci></apply><apply><times/><cn>2</cn><ci>__s27</ci><ci>kr_eg_bind_1</ci></apply></apply></math></kineticLaw>
            </reaction>
            <reaction id="r19" metaid="metaid_r19" name="r19" reversible="true">
                <listOfReactants>
                    <speciesReference species="__s6"/>
                    <speciesReference species="__s20"/>
                </listOfReactants>
                <listOfProducts>
                    <speciesReference species="__s28"/>
                </listOfProducts>
                <kineticLaw><math xmlns="http://www.w3.org/1998/Math/MathML"><apply><minus/><apply><times/><ci>__s20</ci><ci>__s6</ci><ci>kf_gs_bind_1</ci></apply><apply><times/><ci>__s28</ci><ci>kr_gs_bind_1</ci></apply></apply></math></kineticLaw>
            </reaction>
            <reaction id="r20" metaid="metaid_r20" name="r20" reversible="false">
                <listOfReactants>
                    <speciesReference species="__s21"/>
                </listOfReactants>
                <listOfProducts>
                    <speciesReference species="__s1"/>
                    <speciesReference species="__s4"/>
                </listOfProducts>
                <kineticLaw><math xmlns="http://www.w3.org/1998/Math/MathML"><apply><times/><ci>__s21</ci><ci>kc_pm_dephosphorylation_1</ci></apply></math></kineticLaw>
            </reaction>
            <reaction id="r21" metaid="metaid_r21" name="r21" reversible="false">
                <listOfReactants>
                    <speciesReference species="__s22"/>
                </listOfReactants>
                <listOfProducts>
                    <speciesReference species="__s18"/>
                    <speciesReference species="__s29"/>
                </listOfProducts>
                <kineticLaw><math xmlns="http://www.w3.org/1998/Math/MathML"><apply><times/><ci>__s22</ci><ci>kc_me_phosphorylation_1</ci></apply></math></kineticLaw>
            </reaction>
            <reaction id="r22" metaid="metaid_r22" name="r22" reversible="true">
                <listOfReactants>
                    <speciesReference species="__s24"/>
                </listOfReactants>
                <listOfProducts>
                    <speciesReference species="__s10"/>
                    <speciesReference species="__s30"/>
                </listOfProducts>
                <kineticLaw><math xmlns="http://www.w3.org/1998/Math/MathML"><apply><plus/><apply><minus/><apply><times/><ci>__s10</ci><ci>__s30</ci><ci>kf_ee_bind_1</ci></apply></apply><apply><times/><ci>__s24</ci><ci>kr_ee_bind_1</ci></apply></apply></math></kineticLaw>
            </reaction>
            <reaction id="r23" metaid="metaid_r23" name="r23" reversible="true">
                <listOfReactants>
                    <speciesReference species="__s25"/>
                </listOfReactants>
                <listOfProducts>
                    <speciesReference species="__s10"/>
                    <speciesReference species="__s30"/>
                </listOfProducts>
                <kineticLaw><math xmlns="http://www.w3.org/1998/Math/MathML"><apply><plus/><apply><minus/><apply><times/><ci>__s10</ci><ci>__s30</ci><ci>kf_ee_bind_1</ci></apply></apply><apply><times/><ci>__s25</ci><ci>kr_ee_bind_1</ci></apply></apply></math></kineticLaw>
            </reaction>
            <reaction id="r24" metaid="metaid_r24" name="r24" reversible="true">
                <listOfReactants>
                    <speciesReference species="__s26"/>
                </listOfReactants>
                <listOfProducts>
                    <speciesReference species="__s10"/>
                    <speciesReference species="__s31"/>
                </listOfProducts>
                <kineticLaw><math xmlns="http://www.w3.org/1998/Math/MathML"><apply><plus/><apply><minus/><apply><times/><ci>__s10</ci><ci>__s31</ci><ci>kf_ee_bind_1</ci></apply></apply><apply><times/><ci>__s26</ci><ci>kr_ee_bind_1</ci></apply></apply></math></kineticLaw>
            </reaction>
            <reaction id="r25" metaid="metaid_r25" name="r25" reversible="true">
                <listOfReactants>
                    <speciesReference species="__s27"/>
                </listOfReactants>
                <listOfProducts>
                    <speciesReference species="__s10"/>
                    <speciesReference species="__s32"/>
                </listOfProducts>
                <kineticLaw><math xmlns="http://www.w3.org/1998/Math/MathML"><apply><plus/><apply><minus/><apply><times/><ci>__s10</ci><ci>__s32</ci><ci>kf_ee_bind_1</ci></apply></apply><apply><times/><cn>2</cn><ci>__s27</ci><ci>kr_ee_bind_1</ci></apply></apply></math></kineticLaw>
            </reaction>
            <reaction id="r26" metaid="metaid_r26" name="r26" reversible="true">
                <listOfReactants>
                    <speciesReference species="__s28"/>
                </listOfReactants>
                <listOfProducts>
                    <speciesReference species="__s10"/>
                    <speciesReference species="__s33"/>
                </listOfProducts>
                <kineticLaw><math xmlns="http://www.w3.org/1998/Math/MathML"><apply><plus/><apply><minus/><apply><times/><ci>__s10</ci><ci>__s33</ci><ci>kf_ee_bind_1</ci></apply></apply><apply><times/><ci>__s28</ci><ci>kr_ee_bind_1</ci></apply></apply></math></kineticLaw>
            </reaction>
            <reaction id="r27" metaid="metaid_r27" name="r27" reversible="true">
                <listOfReactants>
                    <speciesReference species="__s28"/>
                </listOfReactants>
                <listOfProducts>
                    <speciesReference species="__s10"/>
                    <speciesReference species="__s34"/>
                </listOfProducts>
                <kineticLaw><math xmlns="http://www.w3.org/1998/Math/MathML"><apply><plus/><apply><minus/><apply><times/><ci>__s10</ci><ci>__s34</ci><ci>kf_ee_bind_1</ci></apply></apply><apply><times/><ci>__s28</ci><ci>kr_ee_bind_1</ci></apply></apply></math></kineticLaw>
            </reaction>
            <reaction id="r28" metaid="metaid_r28" name="r28" reversible="true">
                <listOfReactants>
                    <speciesReference species="__s26"/>
                    <speciesReference species="__s26"/>
                </listOfReactants>
                <listOfProducts>
                    <speciesReference species="__s27"/>
                </listOfProducts>
                <kineticLaw><math xmlns="http://www.w3.org/1998/Math/MathML"><apply><minus/><apply><times/><cn>0.500000000000000</cn><apply><power/><ci>__s26</ci><cn>2</cn></apply><ci>kf_ee_bind_2</ci></apply><apply><times/><ci>__s27</ci><ci>kr_ee_bind_2</ci></apply></apply></math></kineticLaw>
            </reaction>
            <reaction id="r29" metaid="metaid_r29" name="r29" reversible="false">
                <listOfReactants>
                    <speciesReference species="__s23"/>
                </listOfReactants>
                <listOfProducts>
                    <speciesReference species="__s3"/>
                    <speciesReference species="__s3"/>
                </listOfProducts>
                <kineticLaw><math xmlns="http://www.w3.org/1998/Math/MathML"><apply><times/><ci>__s23</ci><ci>kr_ee_bind_2</ci></apply></math></kineticLaw>
            </reaction>
            <reaction id="r30" metaid="metaid_r30" name="r30" reversible="false">
                <listOfReactants>
                    <speciesReference species="__s24"/>
                </listOfReactants>
                <listOfProducts>
                    <speciesReference species="__s13"/>
                    <speciesReference species="__s31"/>
                </listOfProducts>
                <kineticLaw><math xmlns="http://www.w3.org/1998/Math/MathML"><apply><times/><ci>__s24</ci><ci>kr_ee_bind_2</ci></apply></math></kineticLaw>
            </reaction>
            <reaction id="r31" metaid="metaid_r31" name="r31" reversible="false">
                <listOfReactants>
                    <speciesReference species="__s25"/>
                </listOfReactants>
                <listOfProducts>
                    <speciesReference species="__s3"/>
                    <speciesReference species="__s26"/>
                </listOfProducts>
                <kineticLaw><math xmlns="http://www.w3.org/1998/Math/MathML"><apply><times/><ci>__s25</ci><ci>kr_ee_bind_2</ci></apply></math></kineticLaw>
            </reaction>
            <reaction id="r32" metaid="metaid_r32" name="r32" reversible="true">
                <listOfReactants>
                    <speciesReference species="__s28"/>
                </listOfReactants>
                <listOfProducts>
                    <speciesReference species="__s13"/>
                    <speciesReference species="__s35"/>
                </listOfProducts>
                <kineticLaw><math xmlns="http://www.w3.org/1998/Math/MathML"><apply><plus/><apply><minus/><apply><times/><ci>__s13</ci><ci>__s35</ci><ci>kf_ee_bind_2</ci></apply></apply><apply><times/><ci>__s28</ci><ci>kr_ee_bind_2</ci></apply></apply></math></kineticLaw>
            </reaction>
            <reaction id="r33" metaid="metaid_r33" name="r33" reversible="true">
                <listOfReactants>
                    <speciesReference species="__s7"/>
                    <speciesReference species="__s23"/>
                </listOfReactants>
                <listOfProducts>
                    <speciesReference species="__s30"/>
                </listOfProducts>
                <kineticLaw><math xmlns="http://www.w3.org/1998/Math/MathML"><apply><minus/><apply><times/><cn>2</cn><ci>__s23</ci><ci>__s7</ci><ci>kf_eg_bind_1</ci></apply><apply><times/><ci>__s30</ci><ci>kr_eg_bind_1</ci></apply></apply></math></kineticLaw>
            </reaction>
            <reaction id="r34" metaid="metaid_r34" name="r34" reversible="true">
                <listOfReactants>
                    <speciesReference species="__s7"/>
                    <speciesReference species="__s24"/>
                </listOfReactants>
                <listOfProducts>
                    <speciesReference species="__s32"/>
                </listOfProducts>
                <kineticLaw><math xmlns="http://www.w3.org/1998/Math/MathML"><apply><minus/><apply><times/><ci>__s24</ci><ci>__s7</ci><ci>kf_eg_bind_1</ci></apply><apply><times/><ci>__s32</ci><ci>kr_eg_bind_1</ci></apply></apply></math></kineticLaw>
            </reaction>
            <reaction id="r35" metaid="metaid_r35" name="r35" reversible="true">
                <listOfReactants>
                    <speciesReference species="__s7"/>
                    <speciesReference species="__s25"/>
                </listOfReactants>
                <listOfProducts>
                    <speciesReference species="__s32"/>
                </listOfProducts>
                <kineticLaw><math xmlns="http://www.w3.org/1998/Math/MathML"><apply><minus/><apply><times/><ci>__s25</ci><ci>__s7</ci><ci>kf_eg_bind_1</ci></apply><apply><times/><ci>__s32</ci><ci>kr_eg_bind_1</ci></apply></apply></math></kineticLaw>
            </reaction>
            <reaction id="r36" metaid="metaid_r36" name="r36" reversible="true">
                <listOfReactants>
                    <speciesReference species="__s7"/>
                    <speciesReference species="__s28"/>
                </listOfReactants>
                <listOfProducts>
                    <speciesReference species="__s36"/>
                </listOfProducts>
                <kineticLaw><math xmlns="http://www.w3.org/1998/Math/MathML"><apply><minus/><apply><times/><ci>__s28</ci><ci>__s7</ci><ci>kf_eg_bind_1</ci></apply><apply><times/><ci>__s36</ci><ci>kr_eg_bind_1</ci></apply></apply></math></kineticLaw>
            </reaction>
            <reaction id="r37" metaid="metaid_r37" name="r37" reversible="false">
                <listOfReactants>
                    <speciesReference species="__s26"/>
                </listOfReactants>
                <listOfProducts>
                    <speciesReference species="__s7"/>
                    <speciesReference species="__s13"/>
                </listOfProducts>
                <kineticLaw><math xmlns="http://www.w3.org/1998/Math/MathML"><apply><times/><ci>__s26</ci><ci>kr_eg_bind_1</ci></apply></math></kineticLaw>
            </reaction>
            <reaction id="r38" metaid="metaid_r38" name="r38" reversible="true">
                <listOfReactants>
                    <speciesReference species="__s28"/>
                </listOfReactants>
                <listOfProducts>
                    <speciesReference species="__s16"/>
                    <speciesReference species="__s37"/>
                </listOfProducts>
                <kineticLaw><math xmlns="http://www.w3.org/1998/Math/MathML"><apply><plus/><apply><minus/><apply><times/><cn>2</cn><ci>__s16</ci><ci>__s37</ci><ci>kf_eg_bind_1</ci></apply></apply><apply><times/><ci>__s28</ci><ci>kr_eg_bind_1</ci></apply></apply></math></kineticLaw>
            </reaction>
            <reaction id="r39" metaid="metaid_r39" name="r39" reversible="true">
                <listOfReactants>
                    <speciesReference species="__s6"/>
                    <speciesReference species="__s24"/>
                </listOfReactants>
                <listOfProducts>
                    <speciesReference species="__s33"/>
                </listOfProducts>
                <kineticLaw><math xmlns="http://www.w3.org/1998/Math/MathML"><apply><minus/><apply><times/><ci>__s24</ci><ci>__s6</ci><ci>kf_gs_bind_1</ci></apply><apply><times/><ci>__s33</ci><ci>kr_gs_bind_1</ci></apply></apply></math></kineticLaw>
            </reaction>
            <reaction id="r40" metaid="metaid_r40" name="r40" reversible="true">
                <listOfReactants>
                    <speciesReference species="__s6"/>
                    <speciesReference species="__s25"/>
                </listOfReactants>
                <listOfProducts>
                    <speciesReference species="__s34"/>
                </listOfProducts>
                <kineticLaw><math xmlns="http://www.w3.org/1998/Math/MathML"><apply><minus/><apply><times/><ci>__s25</ci><ci>__s6</ci><ci>kf_gs_bind_1</ci></apply><apply><times/><ci>__s34</ci><ci>kr_gs_bind_1</ci></apply></apply></math></kineticLaw>
            </reaction>
            <reaction id="r41" metaid="metaid_r41" name="r41" reversible="true">
                <listOfReactants>
                    <speciesReference species="__s6"/>
                    <speciesReference species="__s26"/>
                </listOfReactants>
                <listOfProducts>
                    <speciesReference species="__s35"/>
                </listOfProducts>
                <kineticLaw><math xmlns="http://www.w3.org/1998/Math/MathML"><apply><minus/><apply><times/><ci>__s26</ci><ci>__s6</ci><ci>kf_gs_bind_1</ci></apply><apply><times/><ci>__s35</ci><ci>kr_gs_bind_1</ci></apply></apply></math></kineticLaw>
            </reaction>
            <reaction id="r42" metaid="metaid_r42" name="r42" reversible="true">
                <listOfReactants>
                    <speciesReference species="__s6"/>
                    <speciesReference species="__s27"/>
                </listOfReactants>
                <listOfProducts>
                    <speciesReference species="__s36"/>
                </listOfProducts>
                <kineticLaw><math xmlns="http://www.w3.org/1998/Math/MathML"><apply><minus/><apply><times/><cn>2</cn><ci>__s27</ci><ci>__s6</ci><ci>kf_gs_bind_1</ci></apply><apply><times/><ci>__s36</ci><ci>kr_gs_bind_1</ci></apply></apply></math></kineticLaw>
            </reaction>
            <reaction id="r43" metaid="metaid_r43" name="r43" reversible="true">
                <listOfReactants>
                    <speciesReference species="__s11"/>
                    <speciesReference species="__s28"/>
                </listOfReactants>
                <listOfProducts>
                    <speciesReference species="__s38"/>
                </listOfProducts>
                <kineticLaw><math xmlns="http://www.w3.org/1998/Math/MathML"><apply><minus/><apply><times/><ci>__s11</ci><ci>__s28</ci><ci>kf_sr_bind_1</ci></apply><apply><times/><ci>__s38</ci><ci>kr_sr_bind_1</ci></apply></apply></math></kineticLaw>
            </reaction>
            <reaction id="r44" metaid="metaid_r44" name="r44" reversible="true">
                <listOfReactants>
                    <speciesReference species="__s2"/>
                    <speciesReference species="__s29"/>
                </listOfReactants>
                <listOfProducts>
                    <speciesReference species="__s39"/>
                </listOfProducts>
                <kineticLaw><math xmlns="http://www.w3.org/1998/Math/MathML"><apply><minus/><apply><times/><ci>__s2</ci><ci>__s29</ci><ci>kf_de_bind_1</ci></apply><apply><times/><ci>__s39</ci><ci>kr_de_bind_1</ci></apply></apply></math></kineticLaw>
            </reaction>
            <reaction id="r45" metaid="metaid_r45" name="r45" reversible="true">
                <listOfReactants>
                    <speciesReference species="__s32"/>
                </listOfReactants>
                <listOfProducts>
                    <speciesReference species="__s10"/>
                    <speciesReference species="__s40"/>
                </listOfProducts>
                <kineticLaw><math xmlns="http://www.w3.org/1998/Math/MathML"><apply><plus/><apply><minus/><apply><times/><cn>2</cn><ci>__s10</ci><ci>__s40</ci><ci>kf_ee_bind_1</ci></apply></apply><apply><times/><ci>__s32</ci><ci>kr_ee_bind_1</ci></apply></apply></math></kineticLaw>
            </reaction>
            <reaction id="r46" metaid="metaid_r46" name="r46" reversible="true">
                <listOfReactants>
                    <speciesReference species="__s33"/>
                </listOfReactants>
                <listOfProducts>
                    <speciesReference species="__s10"/>
                    <speciesReference species="__s41"/>
                </listOfProducts>
                <kineticLaw><math xmlns="http://www.w3.org/1998/Math/MathML"><apply><plus/><apply><minus/><apply><times/><ci>__s10</ci><ci>__s41</ci><ci>kf_ee_bind_1</ci></apply></apply><apply><times/><ci>__s33</ci><ci>kr_ee_bind_1</ci></apply></apply></math></kineticLaw>
            </reaction>
            <reaction id="r47" metaid="metaid_r47" name="r47" reversible="true">
                <listOfReactants>
                    <speciesReference species="__s34"/>
                </listOfReactants>
                <listOfProducts>
                    <speciesReference species="__s10"/>
                    <speciesReference species="__s41"/>
                </listOfProducts>
                <kineticLaw><math xmlns="http://www.w3.org/1998/Math/MathML"><apply><plus/><apply><minus/><apply><times/><ci>__s10</ci><ci>__s41</ci><ci>kf_ee_bind_1</ci></apply></apply><apply><times/><ci>__s34</ci><ci>kr_ee_bind_1</ci></apply></apply></math></kineticLaw>
            </reaction>
            <reaction id="r48" metaid="metaid_r48" name="r48" reversible="true">
                <listOfReactants>
                    <speciesReference species="__s35"/>
                </listOfReactants>
                <listOfProducts>
                    <speciesReference species="__s10"/>
                    <speciesReference species="__s42"/>
                </listOfProducts>
                <kineticLaw><math xmlns="http://www.w3.org/1998/Math/MathML"><apply><plus/><apply><minus/><apply><times/><ci>__s10</ci><ci>__s42</ci><ci>kf_ee_bind_1</ci></apply></apply><apply><times/><ci>__s35</ci><ci>kr_ee_bind_1</ci></apply></apply></math></kineticLaw>
            </reaction>
            <reaction id="r49" metaid="metaid_r49" name="r49" reversible="true">
                <listOfReactants>
                    <speciesReference species="__s36"/>
                </listOfReactants>
                <listOfProducts>
                    <speciesReference species="__s10"/>
                    <speciesReference species="__s43"/>
                </listOfProducts>
                <kineticLaw><math xmlns="http://www.w3.org/1998/Math/MathML"><apply><plus/><apply><minus/><apply><times/><ci>__s10</ci><ci>__s43</ci><ci>kf_ee_bind_1</ci></apply></apply><apply><times/><ci>__s36</ci><ci>kr_ee_bind_1</ci></apply></apply></math></kineticLaw>
            </reaction>
            <reaction id="r50" metaid="metaid_r50" name="r50" reversible="true">
                <listOfReactants>
                    <speciesReference species="__s36"/>
                </listOfReactants>
                <listOfProducts>
                    <speciesReference species="__s10"/>
                    <speciesReference species="__s44"/>
                </listOfProducts>
                <kineticLaw><math xmlns="http://www.w3.org/1998/Math/MathML"><apply><plus/><apply><minus/><apply><times/><ci>__s10</ci><ci>__s44</ci><ci>kf_ee_bind_1</ci></apply></apply><apply><times/><ci>__s36</ci><ci>kr_ee_bind_1</ci></apply></apply></math></kineticLaw>
            </reaction>
            <reaction id="r51" metaid="metaid_r51" name="r51" reversible="true">
                <listOfReactants>
                    <speciesReference species="__s38"/>
                </listOfReactants>
                <listOfProducts>
                    <speciesReference species="__s10"/>
                    <speciesReference species="__s45"/>
                </listOfProducts>
                <kineticLaw><math xmlns="http://www.w3.org/1998/Math/MathML"><apply><plus/><apply><minus/><apply><times/><ci>__s10</ci><ci>__s45</ci><ci>kf_ee_bind_1</ci></apply></apply><apply><times/><ci>__s38</ci><ci>kr_ee_bind_1</ci></apply></apply></math></kineticLaw>
            </reaction>
            <reaction id="r52" metaid="metaid_r52" name="r52" reversible="true">
                <listOfReactants>
                    <speciesReference species="__s38"/>
                </listOfReactants>
                <listOfProducts>
                    <speciesReference species="__s10"/>
                    <speciesReference species="__s46"/>
                </listOfProducts>
                <kineticLaw><math xmlns="http://www.w3.org/1998/Math/MathML"><apply><plus/><apply><minus/><apply><times/><ci>__s10</ci><ci>__s46</ci><ci>kf_ee_bind_1</ci></apply></apply><apply><times/><ci>__s38</ci><ci>kr_ee_bind_1</ci></apply></apply></math></kineticLaw>
            </reaction>
            <reaction id="r53" metaid="metaid_r53" name="r53" reversible="true">
                <listOfReactants>
                    <speciesReference species="__s26"/>
                    <speciesReference species="__s35"/>
                </listOfReactants>
                <listOfProducts>
                    <speciesReference species="__s36"/>
                </listOfProducts>
                <kineticLaw><math xmlns="http://www.w3.org/1998/Math/MathML"><apply><minus/><apply><times/><ci>__s26</ci><ci>__s35</ci><ci>kf_ee_bind_2</ci></apply><apply><times/><ci>__s36</ci><ci>kr_ee_bind_2</ci></apply></apply></math></kineticLaw>
            </reaction>
            <reaction id="r54" metaid="metaid_r54" name="r54" reversible="true">
                <listOfReactants>
                    <speciesReference species="__s35"/>
                    <speciesReference species="__s35"/>
                </listOfReactants>
                <listOfProducts>
                    <speciesReference species="__s47"/>
                </listOfProducts>
                <kineticLaw><math xmlns="http://www.w3.org/1998/Math/MathML"><apply><minus/><apply><times/><cn>0.500000000000000</cn><apply><power/><ci>__s35</ci><cn>2</cn></apply><ci>kf_ee_bind_2</ci></apply><apply><times/><ci>__s47</ci><ci>kr_ee_bind_2</ci></apply></apply></math></kineticLaw>
            </reaction>
            <reaction id="r55" metaid="metaid_r55" name="r55" reversible="false">
                <listOfReactants>
                    <speciesReference species="__s30"/>
                </listOfReactants>
                <listOfProducts>
                    <speciesReference species="__s3"/>
                    <speciesReference species="__s31"/>
                </listOfProducts>
                <kineticLaw><math xmlns="http://www.w3.org/1998/Math/MathML"><apply><times/><ci>__s30</ci><ci>kr_ee_bind_2</ci></apply></math></kineticLaw>
            </reaction>
            <reaction id="r56" metaid="metaid_r56" name="r56" reversible="false">
                <listOfReactants>
                    <speciesReference species="__s32"/>
                </listOfReactants>
                <listOfProducts>
                    <speciesReference species="__s26"/>
                    <speciesReference species="__s31"/>
                </listOfProducts>
                <kineticLaw><math xmlns="http://www.w3.org/1998/Math/MathML"><apply><times/><ci>__s32</ci><ci>kr_ee_bind_2</ci></apply></math></kineticLaw>
            </reaction>
            <reaction id="r57" metaid="metaid_r57" name="r57" reversible="false">
                <listOfReactants>
                    <speciesReference species="__s33"/>
                </listOfReactants>
                <listOfProducts>
                    <speciesReference species="__s13"/>
                    <speciesReference species="__s42"/>
                </listOfProducts>
                <kineticLaw><math xmlns="http://www.w3.org/1998/Math/MathML"><apply><times/><ci>__s33</ci><ci>kr_ee_bind_2</ci></apply></math></kineticLaw>
            </reaction>
            <reaction id="r58" metaid="metaid_r58" name="r58" reversible="false">
                <listOfReactants>
                    <speciesReference species="__s34"/>
                </listOfReactants>
                <listOfProducts>
                    <speciesReference species="__s3"/>
                    <speciesReference species="__s35"/>
                </listOfProducts>
                <kineticLaw><math xmlns="http://www.w3.org/1998/Math/MathML"><apply><times/><ci>__s34</ci><ci>kr_ee_bind_2</ci></apply></math></kineticLaw>
            </reaction>
            <reaction id="r59" metaid="metaid_r59" name="r59" reversible="true">
                <listOfReactants>
                    <speciesReference species="__s38"/>
                </listOfReactants>
                <listOfProducts>
                    <speciesReference species="__s13"/>
                    <speciesReference species="__s48"/>
                </listOfProducts>
                <kineticLaw><math xmlns="http://www.w3.org/1998/Math/MathML"><apply><plus/><apply><minus/><apply><times/><ci>__s13</ci><ci>__s48</ci><ci>kf_ee_bind_2</ci></apply></apply><apply><times/><ci>__s38</ci><ci>kr_ee_bind_2</ci></apply></apply></math></kineticLaw>
            </reaction>
            <reaction id="r60" metaid="metaid_r60" name="r60" reversible="true">
                <listOfReactants>
                    <speciesReference species="__s19"/>
                    <speciesReference species="__s37"/>
                </listOfReactants>
                <listOfProducts>
                    <speciesReference species="__s34"/>
                </listOfProducts>
                <kineticLaw><math xmlns="http://www.w3.org/1998/Math/MathML"><apply><minus/><apply><times/><ci>__s19</ci><ci>__s37</ci><ci>kf_eg_bind_1</ci></apply><apply><times/><ci>__s34</ci><ci>kr_eg_bind_1</ci></apply></apply></math></kineticLaw>
            </reaction>
            <reaction id="r61" metaid="metaid_r61" name="r61" reversible="true">
                <listOfReactants>
                    <speciesReference species="__s19"/>
                    <speciesReference species="__s37"/>
                </listOfReactants>
                <listOfProducts>
                    <speciesReference species="__s33"/>
                </listOfProducts>
                <kineticLaw><math xmlns="http://www.w3.org/1998/Math/MathML"><apply><minus/><apply><times/><ci>__s19</ci><ci>__s37</ci><ci>kf_eg_bind_1</ci></apply><apply><times/><ci>__s33</ci><ci>kr_eg_bind_1</ci></apply></apply></math></kineticLaw>
            </reaction>
            <reaction id="r62" metaid="metaid_r62" name="r62" reversible="true">
                <listOfReactants>
                    <speciesReference species="__s20"/>
                    <speciesReference species="__s37"/>
                </listOfReactants>
                <listOfProducts>
                    <speciesReference species="__s36"/>
                </listOfProducts>
                <kineticLaw><math xmlns="http://www.w3.org/1998/Math/MathML"><apply><minus/><apply><times/><ci>__s20</ci><ci>__s37</ci><ci>kf_eg_bind_1</ci></apply><apply><times/><ci>__s36</ci><ci>kr_eg_bind_1</ci></apply></apply></math></kineticLaw>
            </reaction>
            <reaction id="r63" metaid="metaid_r63" name="r63" reversible="true">
                <listOfReactants>
                    <speciesReference species="__s23"/>
                    <speciesReference species="__s37"/>
                </listOfReactants>
                <listOfProducts>
                    <speciesReference species="__s41"/>
                </listOfProducts>
                <kineticLaw><math xmlns="http://www.w3.org/1998/Math/MathML"><apply><minus/><apply><times/><cn>2</cn><ci>__s23</ci><ci>__s37</ci><ci>kf_eg_bind_1</ci></apply><apply><times/><ci>__s41</ci><ci>kr_eg_bind_1</ci></apply></apply></math></kineticLaw>
            </reaction>
            <reaction id="r64" metaid="metaid_r64" name="r64" reversible="true">
                <listOfReactants>
                    <speciesReference species="__s24"/>
                    <speciesReference species="__s37"/>
                </listOfReactants>
                <listOfProducts>
                    <speciesReference species="__s44"/>
                </listOfProducts>
                <kineticLaw><math xmlns="http://www.w3.org/1998/Math/MathML"><apply><minus/><apply><times/><ci>__s24</ci><ci>__s37</ci><ci>kf_eg_bind_1</ci></apply><apply><times/><ci>__s44</ci><ci>kr_eg_bind_1</ci></apply></apply></math></kineticLaw>
            </reaction>
            <reaction id="r65" metaid="metaid_r65" name="r65" reversible="true">
                <listOfReactants>
                    <speciesReference species="__s25"/>
                    <speciesReference species="__s37"/>
                </listOfReactants>
                <listOfProducts>
                    <speciesReference species="__s43"/>
                </listOfProducts>
                <kineticLaw><math xmlns="http://www.w3.org/1998/Math/MathML"><apply><minus/><apply><times/><ci>__s25</ci><ci>__s37</ci><ci>kf_eg_bind_1</ci></apply><apply><times/><ci>__s43</ci><ci>kr_eg_bind_1</ci></apply></apply></math></kineticLaw>
            </reaction>
            <reaction id="r66" metaid="metaid_r66" name="r66" reversible="true">
                <listOfReactants>
                    <speciesReference species="__s28"/>
                    <speciesReference species="__s37"/>
                </listOfReactants>
                <listOfProducts>
                    <speciesReference species="__s47"/>
                </listOfProducts>
                <kineticLaw><math xmlns="http://www.w3.org/1998/Math/MathML"><apply><minus/><apply><times/><ci>__s28</ci><ci>__s37</ci><ci>kf_eg_bind_1</ci></apply><apply><times/><cn>2</cn><ci>__s47</ci><ci>kr_eg_bind_1</ci></apply></apply></math></kineticLaw>
            </reaction>
            <reaction id="r67" metaid="metaid_r67" name="r67" reversible="true">
                <listOfReactants>
                    <speciesReference species="__s7"/>
                    <speciesReference species="__s30"/>
                </listOfReactants>
                <listOfProducts>
                    <speciesReference species="__s40"/>
                </listOfProducts>
                <kineticLaw><math xmlns="http://www.w3.org/1998/Math/MathML"><apply><minus/><apply><times/><ci>__s30</ci><ci>__s7</ci><ci>kf_eg_bind_1</ci></apply><apply><times/><cn>2</cn><ci>__s40</ci><ci>kr_eg_bind_1</ci></apply></apply></math></kineticLaw>
            </reaction>
            <reaction id="r68" metaid="metaid_r68" name="r68" reversible="true">
                <listOfReactants>
                    <speciesReference species="__s30"/>
                    <speciesReference species="__s37"/>
                </listOfReactants>
                <listOfProducts>
                    <speciesReference species="__s49"/>
                </listOfProducts>
                <kineticLaw><math xmlns="http://www.w3.org/1998/Math/MathML"><apply><minus/><apply><times/><ci>__s30</ci><ci>__s37</ci><ci>kf_eg_bind_1</ci></apply><apply><times/><ci>__s49</ci><ci>kr_eg_bind_1</ci></apply></apply></math></kineticLaw>
            </reaction>
            <reaction id="r69" metaid="metaid_r69" name="r69" reversible="true">
                <listOfReactants>
                    <speciesReference species="__s7"/>
                    <speciesReference species="__s33"/>
                </listOfReactants>
                <listOfProducts>
                    <speciesReference species="__s43"/>
                </listOfProducts>
                <kineticLaw><math xmlns="http://www.w3.org/1998/Math/MathML"><apply><minus/><apply><times/><ci>__s33</ci><ci>__s7</ci><ci>kf_eg_bind_1</ci></apply><apply><times/><ci>__s43</ci><ci>kr_eg_bind_1</ci></apply></apply></math></kineticLaw>
            </reaction>
            <reaction id="r70" metaid="metaid_r70" name="r70" reversible="true">
                <listOfReactants>
                    <speciesReference species="__s33"/>
                    <speciesReference species="__s37"/>
                </listOfReactants>
                <listOfProducts>
                    <speciesReference species="__s50"/>
                </listOfProducts>
                <kineticLaw><math xmlns="http://www.w3.org/1998/Math/MathML"><apply><minus/><apply><times/><ci>__s33</ci><ci>__s37</ci><ci>kf_eg_bind_1</ci></apply><apply><times/><ci>__s50</ci><ci>kr_eg_bind_1</ci></apply></apply></math></kineticLaw>
            </reaction>
            <reaction id="r71" metaid="metaid_r71" name="r71" reversible="true">
                <listOfReactants>
                    <speciesReference species="__s7"/>
                    <speciesReference species="__s34"/>
                </listOfReactants>
                <listOfProducts>
                    <speciesReference species="__s44"/>
                </listOfProducts>
                <kineticLaw><math xmlns="http://www.w3.org/1998/Math/MathML"><apply><minus/><apply><times/><ci>__s34</ci><ci>__s7</ci><ci>kf_eg_bind_1</ci></apply><apply><times/><ci>__s44</ci><ci>kr_eg_bind_1</ci></apply></apply></math></kineticLaw>
            </reaction>
            <reaction id="r72" metaid="metaid_r72" name="r72" reversible="true">
                <listOfReactants>
                    <speciesReference species="__s34"/>
                    <speciesReference species="__s37"/>
                </listOfReactants>
                <listOfProducts>
                    <speciesReference species="__s50"/>
                </listOfProducts>
                <kineticLaw><math xmlns="http://www.w3.org/1998/Math/MathML"><apply><minus/><apply><times/><ci>__s34</ci><ci>__s37</ci><ci>kf_eg_bind_1</ci></apply><apply><times/><ci>__s50</ci><ci>kr_eg_bind_1</ci></apply></apply></math></kineticLaw>
            </reaction>
            <reaction id="r73" metaid="metaid_r73" name="r73" reversible="true">
                <listOfReactants>
                    <speciesReference species="__s7"/>
                    <speciesReference species="__s38"/>
                </listOfReactants>
                <listOfProducts>
                    <speciesReference species="__s51"/>
                </listOfProducts>
                <kineticLaw><math xmlns="http://www.w3.org/1998/Math/MathML"><apply><minus/><apply><times/><ci>__s38</ci><ci>__s7</ci><ci>kf_eg_bind_1</ci></apply><apply><times/><ci>__s51</ci><ci>kr_eg_bind_1</ci></apply></apply></math></kineticLaw>
            </reaction>
            <reaction id="r74" metaid="metaid_r74" name="r74" reversible="true">
                <listOfReactants>
                    <speciesReference species="__s37"/>
                    <speciesReference species="__s38"/>
                </listOfReactants>
                <listOfProducts>
                    <speciesReference species="__s52"/>
                </listOfProducts>
                <kineticLaw><math xmlns="http://www.w3.org/1998/Math/MathML"><apply><minus/><apply><times/><ci>__s37</ci><ci>__s38</ci><ci>kf_eg_bind_1</ci></apply><apply><times/><ci>__s52</ci><ci>kr_eg_bind_1</ci></apply></apply></math></kineticLaw>
            </reaction>
            <reaction id="r75" metaid="metaid_r75" name="r75" reversible="false">
                <listOfReactants>
                    <speciesReference species="__s31"/>
                </listOfReactants>
                <listOfProducts>
                    <speciesReference species="__s3"/>
                    <speciesReference species="__s7"/>
                </listOfProducts>
                <kineticLaw><math xmlns="http://www.w3.org/1998/Math/MathML"><apply><times/><ci>__s31</ci><ci>kr_eg_bind_1</ci></apply></math></kineticLaw>
            </reaction>
            <reaction id="r76" metaid="metaid_r76" name="r76" reversible="false">
                <listOfReactants>
                    <speciesReference species="__s35"/>
                </listOfReactants>
                <listOfProducts>
                    <speciesReference species="__s13"/>
                    <speciesReference species="__s37"/>
                </listOfProducts>
                <kineticLaw><math xmlns="http://www.w3.org/1998/Math/MathML"><apply><times/><ci>__s35</ci><ci>kr_eg_bind_1</ci></apply></math></kineticLaw>
            </reaction>
            <reaction id="r77" metaid="metaid_r77" name="r77" reversible="true">
                <listOfReactants>
                    <speciesReference species="__s38"/>
                </listOfReactants>
                <listOfProducts>
                    <speciesReference species="__s16"/>
                    <speciesReference species="__s53"/>
                </listOfProducts>
                <kineticLaw><math xmlns="http://www.w3.org/1998/Math/MathML"><apply><plus/><apply><minus/><apply><times/><cn>2</cn><ci>__s16</ci><ci>__s53</ci><ci>kf_eg_bind_1</ci></apply></apply><apply><times/><ci>__s38</ci><ci>kr_eg_bind_1</ci></apply></apply></math></kineticLaw>
            </reaction>
            <reaction id="r78" metaid="metaid_r78" name="r78" reversible="true">
                <listOfReactants>
                    <speciesReference species="__s6"/>
                    <speciesReference species="__s30"/>
                </listOfReactants>
                <listOfProducts>
                    <speciesReference species="__s41"/>
                </listOfProducts>
                <kineticLaw><math xmlns="http://www.w3.org/1998/Math/MathML"><apply><minus/><apply><times/><ci>__s30</ci><ci>__s6</ci><ci>kf_gs_bind_1</ci></apply><apply><times/><ci>__s41</ci><ci>kr_gs_bind_1</ci></apply></apply></math></kineticLaw>
            </reaction>
            <reaction id="r79" metaid="metaid_r79" name="r79" reversible="true">
                <listOfReactants>
                    <speciesReference species="__s6"/>
                    <speciesReference species="__s31"/>
                </listOfReactants>
                <listOfProducts>
                    <speciesReference species="__s42"/>
                </listOfProducts>
                <kineticLaw><math xmlns="http://www.w3.org/1998/Math/MathML"><apply><minus/><apply><times/><ci>__s31</ci><ci>__s6</ci><ci>kf_gs_bind_1</ci></apply><apply><times/><ci>__s42</ci><ci>kr_gs_bind_1</ci></apply></apply></math></kineticLaw>
            </reaction>
            <reaction id="r80" metaid="metaid_r80" name="r80" reversible="true">
                <listOfReactants>
                    <speciesReference species="__s6"/>
                    <speciesReference species="__s32"/>
                </listOfReactants>
                <listOfProducts>
                    <speciesReference species="__s43"/>
                </listOfProducts>
                <kineticLaw><math xmlns="http://www.w3.org/1998/Math/MathML"><apply><minus/><apply><times/><ci>__s32</ci><ci>__s6</ci><ci>kf_gs_bind_1</ci></apply><apply><times/><ci>__s43</ci><ci>kr_gs_bind_1</ci></apply></apply></math></kineticLaw>
            </reaction>
            <reaction id="r81" metaid="metaid_r81" name="r81" reversible="true">
                <listOfReactants>
                    <speciesReference species="__s6"/>
                    <speciesReference species="__s32"/>
                </listOfReactants>
                <listOfProducts>
                    <speciesReference species="__s44"/>
                </listOfProducts>
                <kineticLaw><math xmlns="http://www.w3.org/1998/Math/MathML"><apply><minus/><apply><times/><ci>__s32</ci><ci>__s6</ci><ci>kf_gs_bind_1</ci></apply><apply><times/><ci>__s44</ci><ci>kr_gs_bind_1</ci></apply></apply></math></kineticLaw>
            </reaction>
            <reaction id="r82" metaid="metaid_r82" name="r82" reversible="true">
                <listOfReactants>
                    <speciesReference species="__s6"/>
                    <speciesReference species="__s36"/>
                </listOfReactants>
                <listOfProducts>
                    <speciesReference species="__s47"/>
                </listOfProducts>
                <kineticLaw><math xmlns="http://www.w3.org/1998/Math/MathML"><apply><minus/><apply><times/><ci>__s36</ci><ci>__s6</ci><ci>kf_gs_bind_1</ci></apply><apply><times/><cn>2</cn><ci>__s47</ci><ci>kr_gs_bind_1</ci></apply></apply></math></kineticLaw>
            </reaction>
            <reaction id="r83" metaid="metaid_r83" name="r83" reversible="false">
                <listOfReactants>
                    <speciesReference species="__s37"/>
                </listOfReactants>
                <listOfProducts>
                    <speciesReference species="__s6"/>
                    <speciesReference species="__s7"/>
                </listOfProducts>
                <kineticLaw><math xmlns="http://www.w3.org/1998/Math/MathML"><apply><times/><ci>__s37</ci><ci>kr_gs_bind_1</ci></apply></math></kineticLaw>
            </reaction>
            <reaction id="r84" metaid="metaid_r84" name="r84" reversible="true">
                <listOfReactants>
                    <speciesReference species="__s38"/>
                </listOfReactants>
                <listOfProducts>
                    <speciesReference species="__s20"/>
                    <speciesReference species="__s54"/>
                </listOfProducts>
                <kineticLaw><math xmlns="http://www.w3.org/1998/Math/MathML"><apply><plus/><apply><minus/><apply><times/><ci>__s20</ci><ci>__s54</ci><ci>kf_gs_bind_1</ci></apply></apply><apply><times/><ci>__s38</ci><ci>kr_gs_bind_1</ci></apply></apply></math></kineticLaw>
            </reaction>
            <reaction id="r85" metaid="metaid_r85" name="r85" reversible="true">
                <listOfReactants>
                    <speciesReference species="__s11"/>
                    <speciesReference species="__s33"/>
                </listOfReactants>
                <listOfProducts>
                    <speciesReference species="__s45"/>
                </listOfProducts>
                <kineticLaw><math xmlns="http://www.w3.org/1998/Math/MathML"><apply><minus/><apply><times/><ci>__s11</ci><ci>__s33</ci><ci>kf_sr_bind_1</ci></apply><apply><times/><ci>__s45</ci><ci>kr_sr_bind_1</ci></apply></apply></math></kineticLaw>
            </reaction>
            <reaction id="r86" metaid="metaid_r86" name="r86" reversible="true">
                <listOfReactants>
                    <speciesReference species="__s11"/>
                    <speciesReference species="__s34"/>
                </listOfReactants>
                <listOfProducts>
                    <speciesReference species="__s46"/>
                </listOfProducts>
                <kineticLaw><math xmlns="http://www.w3.org/1998/Math/MathML"><apply><minus/><apply><times/><ci>__s11</ci><ci>__s34</ci><ci>kf_sr_bind_1</ci></apply><apply><times/><ci>__s46</ci><ci>kr_sr_bind_1</ci></apply></apply></math></kineticLaw>
            </reaction>
            <reaction id="r87" metaid="metaid_r87" name="r87" reversible="true">
                <listOfReactants>
                    <speciesReference species="__s11"/>
                    <speciesReference species="__s35"/>
                </listOfReactants>
                <listOfProducts>
                    <speciesReference species="__s48"/>
                </listOfProducts>
                <kineticLaw><math xmlns="http://www.w3.org/1998/Math/MathML"><apply><minus/><apply><times/><ci>__s11</ci><ci>__s35</ci><ci>kf_sr_bind_1</ci></apply><apply><times/><ci>__s48</ci><ci>kr_sr_bind_1</ci></apply></apply></math></kineticLaw>
            </reaction>
            <reaction id="r88" metaid="metaid_r88" name="r88" reversible="true">
                <listOfReactants>
                    <speciesReference species="__s11"/>
                    <speciesReference species="__s36"/>
                </listOfReactants>
                <listOfProducts>
                    <speciesReference species="__s51"/>
                </listOfProducts>
                <kineticLaw><math xmlns="http://www.w3.org/1998/Math/MathML"><apply><minus/><apply><times/><ci>__s11</ci><ci>__s36</ci><ci>kf_sr_bind_1</ci></apply><apply><times/><ci>__s51</ci><ci>kr_sr_bind_1</ci></apply></apply></math></kineticLaw>
            </reaction>
            <reaction id="r89" metaid="metaid_r89" name="r89" reversible="true">
                <listOfReactants>
                    <speciesReference species="__s11"/>
                    <speciesReference species="__s37"/>
                </listOfReactants>
                <listOfProducts>
                    <speciesReference species="__s53"/>
                </listOfProducts>
                <kineticLaw><math xmlns="http://www.w3.org/1998/Math/MathML"><apply><minus/><apply><times/><ci>__s11</ci><ci>__s37</ci><ci>kf_sr_bind_1</ci></apply><apply><times/><ci>__s53</ci><ci>kr_sr_bind_1</ci></apply></apply></math></kineticLaw>
            </reaction>
            <reaction id="r90" metaid="metaid_r90" name="r90" reversible="true">
                <listOfReactants>
                    <speciesReference species="__s5"/>
                    <speciesReference species="__s38"/>
                </listOfReactants>
                <listOfProducts>
                    <speciesReference species="__s55"/>
                </listOfProducts>
                <kineticLaw><math xmlns="http://www.w3.org/1998/Math/MathML"><apply><minus/><apply><times/><ci>__s38</ci><ci>__s5</ci><ci>kf_rg_bind_1</ci></apply><apply><times/><ci>__s55</ci><ci>kr_rg_bind_1</ci></apply></apply></math></kineticLaw>
            </reaction>
            <reaction id="r91" metaid="metaid_r91" name="r91" reversible="false">
                <listOfReactants>
                    <speciesReference species="__s39"/>
                </listOfReactants>
                <listOfProducts>
                    <speciesReference species="__s2"/>
                    <speciesReference species="__s9"/>
                </listOfProducts>
                <kineticLaw><math xmlns="http://www.w3.org/1998/Math/MathML"><apply><times/><ci>__s39</ci><ci>kc_de_dephosphorylation_1</ci></apply></math></kineticLaw>
            </reaction>
            <reaction id="r92" metaid="metaid_r92" name="r92" reversible="true">
                <listOfReactants>
                    <speciesReference species="__s10"/>
                    <speciesReference species="__s49"/>
                </listOfReactants>
                <listOfProducts>
                    <speciesReference species="__s43"/>
                </listOfProducts>
                <kineticLaw><math xmlns="http://www.w3.org/1998/Math/MathML"><apply><minus/><apply><times/><ci>__s10</ci><ci>__s49</ci><ci>kf_ee_bind_1</ci></apply><apply><times/><ci>__s43</ci><ci>kr_ee_bind_1</ci></apply></apply></math></kineticLaw>
            </reaction>
            <reaction id="r93" metaid="metaid_r93" name="r93" reversible="true">
                <listOfReactants>
                    <speciesReference species="__s10"/>
                    <speciesReference species="__s49"/>
                </listOfReactants>
                <listOfProducts>
                    <speciesReference species="__s44"/>
                </listOfProducts>
                <kineticLaw><math xmlns="http://www.w3.org/1998/Math/MathML"><apply><minus/><apply><times/><ci>__s10</ci><ci>__s49</ci><ci>kf_ee_bind_1</ci></apply><apply><times/><ci>__s44</ci><ci>kr_ee_bind_1</ci></apply></apply></math></kineticLaw>
            </reaction>
            <reaction id="r94" metaid="metaid_r94" name="r94" reversible="true">
                <listOfReactants>
                    <speciesReference species="__s10"/>
                    <speciesReference species="__s50"/>
                </listOfReactants>
                <listOfProducts>
                    <speciesReference species="__s47"/>
                </listOfProducts>
                <kineticLaw><math xmlns="http://www.w3.org/1998/Math/MathML"><apply><minus/><apply><times/><ci>__s10</ci><ci>__s50</ci><ci>kf_ee_bind_1</ci></apply><apply><times/><cn>2</cn><ci>__s47</ci><ci>kr_ee_bind_1</ci></apply></apply></math></kineticLaw>
            </reaction>
            <reaction id="r95" metaid="metaid_r95" name="r95" reversible="true">
                <listOfReactants>
                    <speciesReference species="__s45"/>
                </listOfReactants>
                <listOfProducts>
                    <speciesReference species="__s10"/>
                    <speciesReference species="__s56"/>
                </listOfProducts>
                <kineticLaw><math xmlns="http://www.w3.org/1998/Math/MathML"><apply><plus/><apply><minus/><apply><times/><ci>__s10</ci><ci>__s56</ci><ci>kf_ee_bind_1</ci></apply></apply><apply><times/><ci>__s45</ci><ci>kr_ee_bind_1</ci></apply></apply></math></kineticLaw>
            </reaction>
            <reaction id="r96" metaid="metaid_r96" name="r96" reversible="true">
                <listOfReactants>
                    <speciesReference species="__s46"/>
                </listOfReactants>
                <listOfProducts>
                    <speciesReference species="__s10"/>
                    <speciesReference species="__s56"/>
                </listOfProducts>
                <kineticLaw><math xmlns="http://www.w3.org/1998/Math/MathML"><apply><plus/><apply><minus/><apply><times/><ci>__s10</ci><ci>__s56</ci><ci>kf_ee_bind_1</ci></apply></apply><apply><times/><ci>__s46</ci><ci>kr_ee_bind_1</ci></apply></apply></math></kineticLaw>
            </reaction>
            <reaction id="r97" metaid="metaid_r97" name="r97" reversible="true">
                <listOfReactants>
                    <speciesReference species="__s48"/>
                </listOfReactants>
                <listOfProducts>
                    <speciesReference species="__s10"/>
                    <speciesReference species="__s57"/>
                </listOfProducts>
                <kineticLaw><math xmlns="http://www.w3.org/1998/Math/MathML"><apply><plus/><apply><minus/><apply><times/><ci>__s10</ci><ci>__s57</ci><ci>kf_ee_bind_1</ci></apply></apply><apply><times/><ci>__s48</ci><ci>kr_ee_bind_1</ci></apply></apply></math></kineticLaw>
            </reaction>
            <reaction id="r98" metaid="metaid_r98" name="r98" reversible="true">
                <listOfReactants>
                    <speciesReference species="__s50"/>
                </listOfReactants>
                <listOfProducts>
                    <speciesReference species="__s10"/>
                    <speciesReference species="__s58"/>
                </listOfProducts>
                <kineticLaw><math xmlns="http://www.w3.org/1998/Math/MathML"><apply><plus/><apply><minus/><apply><times/><cn>2</cn><ci>__s10</ci><ci>__s58</ci><ci>kf_ee_bind_1</ci></apply></apply><apply><times/><ci>__s50</ci><ci>kr_ee_bind_1</ci></apply></apply></math></kineticLaw>
            </reaction>
            <reaction id="r99" metaid="metaid_r99" name="r99" reversible="true">
                <listOfReactants>
                    <speciesReference species="__s51"/>
                </listOfReactants>
                <listOfProducts>
                    <speciesReference species="__s10"/>
                    <speciesReference species="__s59"/>
                </listOfProducts>
                <kineticLaw><math xmlns="http://www.w3.org/1998/Math/MathML"><apply><plus/><apply><minus/><apply><times/><ci>__s10</ci><ci>__s59</ci><ci>kf_ee_bind_1</ci></apply></apply><apply><times/><ci>__s51</ci><ci>kr_ee_bind_1</ci></apply></apply></math></kineticLaw>
            </reaction>
            <reaction id="r100" metaid="metaid_r100" name="r100" reversible="true">
                <listOfReactants>
                    <speciesReference species="__s51"/>
                </listOfReactants>
                <listOfProducts>
                    <speciesReference species="__s10"/>
                    <speciesReference species="__s60"/>
                </listOfProducts>
                <kineticLaw><math xmlns="http://www.w3.org/1998/Math/MathML"><apply><plus/><apply><minus/><apply><times/><ci>__s10</ci><ci>__s60</ci><ci>kf_ee_bind_1</ci></apply></apply><apply><times/><ci>__s51</ci><ci>kr_ee_bind_1</ci></apply></apply></math></kineticLaw>
            </reaction>
            <reaction id="r101" metaid="metaid_r101" name="r101" reversible="true">
                <listOfReactants>
                    <speciesReference species="__s52"/>
                </listOfReactants>
                <listOfProducts>
                    <speciesReference species="__s10"/>
                    <speciesReference species="__s61"/>
                </listOfProducts>
                <kineticLaw><math xmlns="http://www.w3.org/1998/Math/MathML"><apply><plus/><apply><minus/><apply><times/><ci>__s10</ci><ci>__s61</ci><ci>kf_ee_bind_1</ci></apply></apply><apply><times/><ci>__s52</ci><ci>kr_ee_bind_1</ci></apply></apply></math></kineticLaw>
            </reaction>
            <reaction id="r102" metaid="metaid_r102" name="r102" reversible="true">
                <listOfReactants>
                    <speciesReference species="__s52"/>
                </listOfReactants>
                <listOfProducts>
                    <speciesReference species="__s10"/>
                    <speciesReference species="__s62"/>
                </listOfProducts>
                <kineticLaw><math xmlns="http://www.w3.org/1998/Math/MathML"><apply><plus/><apply><minus/><apply><times/><ci>__s10</ci><ci>__s62</ci><ci>kf_ee_bind_1</ci></apply></apply><apply><times/><ci>__s52</ci><ci>kr_ee_bind_1</ci></apply></apply></math></kineticLaw>
            </reaction>
            <reaction id="r103" metaid="metaid_r103" name="r103" reversible="true">
                <listOfReactants>
                    <speciesReference species="__s55"/>
                </listOfReactants>
                <listOfProducts>
                    <speciesReference species="__s10"/>
                    <speciesReference species="__s63"/>
                </listOfProducts>
                <kineticLaw><math xmlns="http://www.w3.org/1998/Math/MathML"><apply><plus/><apply><minus/><apply><times/><ci>__s10</ci><ci>__s63</ci><ci>kf_ee_bind_1</ci></apply></apply><apply><times/><ci>__s55</ci><ci>kr_ee_bind_1</ci></apply></apply></math></kineticLaw>
            </reaction>
            <reaction id="r104" metaid="metaid_r104" name="r104" reversible="true">
                <listOfReactants>
                    <speciesReference species="__s55"/>
                </listOfReactants>
                <listOfProducts>
                    <speciesReference species="__s10"/>
                    <speciesReference species="__s64"/>
                </listOfProducts>
                <kineticLaw><math xmlns="http://www.w3.org/1998/Math/MathML"><apply><plus/><apply><minus/><apply><times/><ci>__s10</ci><ci>__s64</ci><ci>kf_ee_bind_1</ci></apply></apply><apply><times/><ci>__s55</ci><ci>kr_ee_bind_1</ci></apply></apply></math></kineticLaw>
            </reaction>
            <reaction id="r105" metaid="metaid_r105" name="r105" reversible="true">
                <listOfReactants>
                    <speciesReference species="__s26"/>
                    <speciesReference species="__s48"/>
                </listOfReactants>
                <listOfProducts>
                    <speciesReference species="__s51"/>
                </listOfProducts>
                <kineticLaw><math xmlns="http://www.w3.org/1998/Math/MathML"><apply><minus/><apply><times/><ci>__s26</ci><ci>__s48</ci><ci>kf_ee_bind_2</ci></apply><apply><times/><ci>__s51</ci><ci>kr_ee_bind_2</ci></apply></apply></math></kineticLaw>
            </reaction>
            <reaction id="r106" metaid="metaid_r106" name="r106" reversible="true">
                <listOfReactants>
                    <speciesReference species="__s35"/>
                    <speciesReference species="__s48"/>
                </listOfReactants>
                <listOfProducts>
                    <speciesReference species="__s52"/>
                </listOfProducts>
                <kineticLaw><math xmlns="http://www.w3.org/1998/Math/MathML"><apply><minus/><apply><times/><ci>__s35</ci><ci>__s48</ci><ci>kf_ee_bind_2</ci></apply><apply><times/><ci>__s52</ci><ci>kr_ee_bind_2</ci></apply></apply></math></kineticLaw>
            </reaction>
            <reaction id="r107" metaid="metaid_r107" name="r107" reversible="true">
                <listOfReactants>
                    <speciesReference species="__s48"/>
                    <speciesReference species="__s48"/>
                </listOfReactants>
                <listOfProducts>
                    <speciesReference species="__s65"/>
                </listOfProducts>
                <kineticLaw><math xmlns="http://www.w3.org/1998/Math/MathML"><apply><minus/><apply><times/><cn>0.500000000000000</cn><apply><power/><ci>__s48</ci><cn>2</cn></apply><ci>kf_ee_bind_2</ci></apply><apply><times/><ci>__s65</ci><ci>kr_ee_bind_2</ci></apply></apply></math></kineticLaw>
            </reaction>
            <reaction id="r108" metaid="metaid_r108" name="r108" reversible="false">
                <listOfReactants>
                    <speciesReference species="__s40"/>
                </listOfReactants>
                <listOfProducts>
                    <speciesReference species="__s31"/>
                    <speciesReference species="__s31"/>
                </listOfProducts>
                <kineticLaw><math xmlns="http://www.w3.org/1998/Math/MathML"><apply><times/><ci>__s40</ci><ci>kr_ee_bind_2</ci></apply></math></kineticLaw>
            </reaction>
            <reaction id="r109" metaid="metaid_r109" name="r109" reversible="false">
                <listOfReactants>
                    <speciesReference species="__s41"/>
                </listOfReactants>
                <listOfProducts>
                    <speciesReference species="__s3"/>
                    <speciesReference species="__s42"/>
                </listOfProducts>
                <kineticLaw><math xmlns="http://www.w3.org/1998/Math/MathML"><apply><times/><ci>__s41</ci><ci>kr_ee_bind_2</ci></apply></math></kineticLaw>
            </reaction>
            <reaction id="r110" metaid="metaid_r110" name="r110" reversible="false">
                <listOfReactants>
                    <speciesReference species="__s43"/>
                </listOfReactants>
                <listOfProducts>
                    <speciesReference species="__s26"/>
                    <speciesReference species="__s42"/>
                </listOfProducts>
                <kineticLaw><math xmlns="http://www.w3.org/1998/Math/MathML"><apply><times/><ci>__s43</ci><ci>kr_ee_bind_2</ci></apply></math></kineticLaw>
            </reaction>
            <reaction id="r111" metaid="metaid_r111" name="r111" reversible="false">
                <listOfReactants>
                    <speciesReference species="__s44"/>
                </listOfReactants>
                <listOfProducts>
                    <speciesReference species="__s31"/>
                    <speciesReference species="__s35"/>
                </listOfProducts>
                <kineticLaw><math xmlns="http://www.w3.org/1998/Math/MathML"><apply><times/><ci>__s44</ci><ci>kr_ee_bind_2</ci></apply></math></kineticLaw>
            </reaction>
            <reaction id="r112" metaid="metaid_r112" name="r112" reversible="false">
                <listOfReactants>
                    <speciesReference species="__s45"/>
                </listOfReactants>
                <listOfProducts>
                    <speciesReference species="__s13"/>
                    <speciesReference species="__s57"/>
                </listOfProducts>
                <kineticLaw><math xmlns="http://www.w3.org/1998/Math/MathML"><apply><times/><ci>__s45</ci><ci>kr_ee_bind_2</ci></apply></math></kineticLaw>
            </reaction>
            <reaction id="r113" metaid="metaid_r113" name="r113" reversible="false">
                <listOfReactants>
                    <speciesReference species="__s46"/>
                </listOfReactants>
                <listOfProducts>
                    <speciesReference species="__s3"/>
                    <speciesReference species="__s48"/>
                </listOfProducts>
                <kineticLaw><math xmlns="http://www.w3.org/1998/Math/MathML"><apply><times/><ci>__s46</ci><ci>kr_ee_bind_2</ci></apply></math></kineticLaw>
            </reaction>
            <reaction id="r114" metaid="metaid_r114" name="r114" reversible="false">
                <listOfReactants>
                    <speciesReference species="__s49"/>
                </listOfReactants>
                <listOfProducts>
                    <speciesReference species="__s31"/>
                    <speciesReference species="__s42"/>
                </listOfProducts>
                <kineticLaw><math xmlns="http://www.w3.org/1998/Math/MathML"><apply><times/><ci>__s49</ci><ci>kr_ee_bind_2</ci></apply></math></kineticLaw>
            </reaction>
            <reaction id="r115" metaid="metaid_r115" name="r115" reversible="false">
                <listOfReactants>
                    <speciesReference species="__s50"/>
                </listOfReactants>
                <listOfProducts>
                    <speciesReference species="__s35"/>
                    <speciesReference species="__s42"/>
                </listOfProducts>
                <kineticLaw><math xmlns="http://www.w3.org/1998/Math/MathML"><apply><times/><ci>__s50</ci><ci>kr_ee_bind_2</ci></apply></math></kineticLaw>
            </reaction>
            <reaction id="r116" metaid="metaid_r116" name="r116" reversible="true">
                <listOfReactants>
                    <speciesReference species="__s55"/>
                </listOfReactants>
                <listOfProducts>
                    <speciesReference species="__s13"/>
                    <speciesReference species="__s66"/>
                </listOfProducts>
                <kineticLaw><math xmlns="http://www.w3.org/1998/Math/MathML"><apply><plus/><apply><minus/><apply><times/><ci>__s13</ci><ci>__s66</ci><ci>kf_ee_bind_2</ci></apply></apply><apply><times/><ci>__s55</ci><ci>kr_ee_bind_2</ci></apply></apply></math></kineticLaw>
            </reaction>
            <reaction id="r117" metaid="metaid_r117" name="r117" reversible="true">
                <listOfReactants>
                    <speciesReference species="__s19"/>
                    <speciesReference species="__s53"/>
                </listOfReactants>
                <listOfProducts>
                    <speciesReference species="__s46"/>
                </listOfProducts>
                <kineticLaw><math xmlns="http://www.w3.org/1998/Math/MathML"><apply><minus/><apply><times/><ci>__s19</ci><ci>__s53</ci><ci>kf_eg_bind_1</ci></apply><apply><times/><ci>__s46</ci><ci>kr_eg_bind_1</ci></apply></apply></math></kineticLaw>
            </reaction>
            <reaction id="r118" metaid="metaid_r118" name="r118" reversible="true">
                <listOfReactants>
                    <speciesReference species="__s19"/>
                    <speciesReference species="__s53"/>
                </listOfReactants>
                <listOfProducts>
                    <speciesReference species="__s45"/>
                </listOfProducts>
                <kineticLaw><math xmlns="http://www.w3.org/1998/Math/MathML"><apply><minus/><apply><times/><ci>__s19</ci><ci>__s53</ci><ci>kf_eg_bind_1</ci></apply><apply><times/><ci>__s45</ci><ci>kr_eg_bind_1</ci></apply></apply></math></kineticLaw>
            </reaction>
            <reaction id="r119" metaid="metaid_r119" name="r119" reversible="true">
                <listOfReactants>
                    <speciesReference species="__s20"/>
                    <speciesReference species="__s53"/>
                </listOfReactants>
                <listOfProducts>
                    <speciesReference species="__s51"/>
                </listOfProducts>
                <kineticLaw><math xmlns="http://www.w3.org/1998/Math/MathML"><apply><minus/><apply><times/><ci>__s20</ci><ci>__s53</ci><ci>kf_eg_bind_1</ci></apply><apply><times/><ci>__s51</ci><ci>kr_eg_bind_1</ci></apply></apply></math></kineticLaw>
            </reaction>
            <reaction id="r120" metaid="metaid_r120" name="r120" reversible="true">
                <listOfReactants>
                    <speciesReference species="__s23"/>
                    <speciesReference species="__s53"/>
                </listOfReactants>
                <listOfProducts>
                    <speciesReference species="__s56"/>
                </listOfProducts>
                <kineticLaw><math xmlns="http://www.w3.org/1998/Math/MathML"><apply><minus/><apply><times/><cn>2</cn><ci>__s23</ci><ci>__s53</ci><ci>kf_eg_bind_1</ci></apply><apply><times/><ci>__s56</ci><ci>kr_eg_bind_1</ci></apply></apply></math></kineticLaw>
            </reaction>
            <reaction id="r121" metaid="metaid_r121" name="r121" reversible="true">
                <listOfReactants>
                    <speciesReference species="__s24"/>
                    <speciesReference species="__s53"/>
                </listOfReactants>
                <listOfProducts>
                    <speciesReference species="__s60"/>
                </listOfProducts>
                <kineticLaw><math xmlns="http://www.w3.org/1998/Math/MathML"><apply><minus/><apply><times/><ci>__s24</ci><ci>__s53</ci><ci>kf_eg_bind_1</ci></apply><apply><times/><ci>__s60</ci><ci>kr_eg_bind_1</ci></apply></apply></math></kineticLaw>
            </reaction>
            <reaction id="r122" metaid="metaid_r122" name="r122" reversible="true">
                <listOfReactants>
                    <speciesReference species="__s25"/>
                    <speciesReference species="__s53"/>
                </listOfReactants>
                <listOfProducts>
                    <speciesReference species="__s59"/>
                </listOfProducts>
                <kineticLaw><math xmlns="http://www.w3.org/1998/Math/MathML"><apply><minus/><apply><times/><ci>__s25</ci><ci>__s53</ci><ci>kf_eg_bind_1</ci></apply><apply><times/><ci>__s59</ci><ci>kr_eg_bind_1</ci></apply></apply></math></kineticLaw>
            </reaction>
            <reaction id="r123" metaid="metaid_r123" name="r123" reversible="true">
                <listOfReactants>
                    <speciesReference species="__s28"/>
                    <speciesReference species="__s53"/>
                </listOfReactants>
                <listOfProducts>
                    <speciesReference species="__s52"/>
                </listOfProducts>
                <kineticLaw><math xmlns="http://www.w3.org/1998/Math/MathML"><apply><minus/><apply><times/><ci>__s28</ci><ci>__s53</ci><ci>kf_eg_bind_1</ci></apply><apply><times/><ci>__s52</ci><ci>kr_eg_bind_1</ci></apply></apply></math></kineticLaw>
            </reaction>
            <reaction id="r124" metaid="metaid_r124" name="r124" reversible="true">
                <listOfReactants>
                    <speciesReference species="__s30"/>
                    <speciesReference species="__s53"/>
                </listOfReactants>
                <listOfProducts>
                    <speciesReference species="__s67"/>
                </listOfProducts>
                <kineticLaw><math xmlns="http://www.w3.org/1998/Math/MathML"><apply><minus/><apply><times/><ci>__s30</ci><ci>__s53</ci><ci>kf_eg_bind_1</ci></apply><apply><times/><ci>__s67</ci><ci>kr_eg_bind_1</ci></apply></apply></math></kineticLaw>
            </reaction>
            <reaction id="r125" metaid="metaid_r125" name="r125" reversible="true">
                <listOfReactants>
                    <speciesReference species="__s33"/>
                    <speciesReference species="__s53"/>
                </listOfReactants>
                <listOfProducts>
                    <speciesReference species="__s62"/>
                </listOfProducts>
                <kineticLaw><math xmlns="http://www.w3.org/1998/Math/MathML"><apply><minus/><apply><times/><ci>__s33</ci><ci>__s53</ci><ci>kf_eg_bind_1</ci></apply><apply><times/><ci>__s62</ci><ci>kr_eg_bind_1</ci></apply></apply></math></kineticLaw>
            </reaction>
            <reaction id="r126" metaid="metaid_r126" name="r126" reversible="true">
                <listOfReactants>
                    <speciesReference species="__s34"/>
                    <speciesReference species="__s53"/>
                </listOfReactants>
                <listOfProducts>
                    <speciesReference species="__s61"/>
                </listOfProducts>
                <kineticLaw><math xmlns="http://www.w3.org/1998/Math/MathML"><apply><minus/><apply><times/><ci>__s34</ci><ci>__s53</ci><ci>kf_eg_bind_1</ci></apply><apply><times/><ci>__s61</ci><ci>kr_eg_bind_1</ci></apply></apply></math></kineticLaw>
            </reaction>
            <reaction id="r127" metaid="metaid_r127" name="r127" reversible="true">
                <listOfReactants>
                    <speciesReference species="__s38"/>
                    <speciesReference species="__s53"/>
                </listOfReactants>
                <listOfProducts>
                    <speciesReference species="__s65"/>
                </listOfProducts>
                <kineticLaw><math xmlns="http://www.w3.org/1998/Math/MathML"><apply><minus/><apply><times/><ci>__s38</ci><ci>__s53</ci><ci>kf_eg_bind_1</ci></apply><apply><times/><cn>2</cn><ci>__s65</ci><ci>kr_eg_bind_1</ci></apply></apply></math></kineticLaw>
            </reaction>
            <reaction id="r128" metaid="metaid_r128" name="r128" reversible="true">
                <listOfReactants>
                    <speciesReference species="__s7"/>
                    <speciesReference species="__s41"/>
                </listOfReactants>
                <listOfProducts>
                    <speciesReference species="__s49"/>
                </listOfProducts>
                <kineticLaw><math xmlns="http://www.w3.org/1998/Math/MathML"><apply><minus/><apply><times/><ci>__s41</ci><ci>__s7</ci><ci>kf_eg_bind_1</ci></apply><apply><times/><ci>__s49</ci><ci>kr_eg_bind_1</ci></apply></apply></math></kineticLaw>
            </reaction>
            <reaction id="r129" metaid="metaid_r129" name="r129" reversible="true">
                <listOfReactants>
                    <speciesReference species="__s37"/>
                    <speciesReference species="__s41"/>
                </listOfReactants>
                <listOfProducts>
                    <speciesReference species="__s58"/>
                </listOfProducts>
                <kineticLaw><math xmlns="http://www.w3.org/1998/Math/MathML"><apply><minus/><apply><times/><ci>__s37</ci><ci>__s41</ci><ci>kf_eg_bind_1</ci></apply><apply><times/><cn>2</cn><ci>__s58</ci><ci>kr_eg_bind_1</ci></apply></apply></math></kineticLaw>
            </reaction>
            <reaction id="r130" metaid="metaid_r130" name="r130" reversible="true">
                <listOfReactants>
                    <speciesReference species="__s41"/>
                    <speciesReference species="__s53"/>
                </listOfReactants>
                <listOfProducts>
                    <speciesReference species="__s68"/>
                </listOfProducts>
                <kineticLaw><math xmlns="http://www.w3.org/1998/Math/MathML"><apply><minus/><apply><times/><ci>__s41</ci><ci>__s53</ci><ci>kf_eg_bind_1</ci></apply><apply><times/><ci>__s68</ci><ci>kr_eg_bind_1</ci></apply></apply></math></kineticLaw>
            </reaction>
            <reaction id="r131" metaid="metaid_r131" name="r131" reversible="true">
                <listOfReactants>
                    <speciesReference species="__s7"/>
                    <speciesReference species="__s45"/>
                </listOfReactants>
                <listOfProducts>
                    <speciesReference species="__s59"/>
                </listOfProducts>
                <kineticLaw><math xmlns="http://www.w3.org/1998/Math/MathML"><apply><minus/><apply><times/><ci>__s45</ci><ci>__s7</ci><ci>kf_eg_bind_1</ci></apply><apply><times/><ci>__s59</ci><ci>kr_eg_bind_1</ci></apply></apply></math></kineticLaw>
            </reaction>
            <reaction id="r132" metaid="metaid_r132" name="r132" reversible="true">
                <listOfReactants>
                    <speciesReference species="__s37"/>
                    <speciesReference species="__s45"/>
                </listOfReactants>
                <listOfProducts>
                    <speciesReference species="__s61"/>
                </listOfProducts>
                <kineticLaw><math xmlns="http://www.w3.org/1998/Math/MathML"><apply><minus/><apply><times/><ci>__s37</ci><ci>__s45</ci><ci>kf_eg_bind_1</ci></apply><apply><times/><ci>__s61</ci><ci>kr_eg_bind_1</ci></apply></apply></math></kineticLaw>
            </reaction>
            <reaction id="r133" metaid="metaid_r133" name="r133" reversible="true">
                <listOfReactants>
                    <speciesReference species="__s45"/>
                    <speciesReference species="__s53"/>
                </listOfReactants>
                <listOfProducts>
                    <speciesReference species="__s69"/>
                </listOfProducts>
                <kineticLaw><math xmlns="http://www.w3.org/1998/Math/MathML"><apply><minus/><apply><times/><ci>__s45</ci><ci>__s53</ci><ci>kf_eg_bind_1</ci></apply><apply><times/><ci>__s69</ci><ci>kr_eg_bind_1</ci></apply></apply></math></kineticLaw>
            </reaction>
            <reaction id="r134" metaid="metaid_r134" name="r134" reversible="true">
                <listOfReactants>
                    <speciesReference species="__s7"/>
                    <speciesReference species="__s46"/>
                </listOfReactants>
                <listOfProducts>
                    <speciesReference species="__s60"/>
                </listOfProducts>
                <kineticLaw><math xmlns="http://www.w3.org/1998/Math/MathML"><apply><minus/><apply><times/><ci>__s46</ci><ci>__s7</ci><ci>kf_eg_bind_1</ci></apply><apply><times/><ci>__s60</ci><ci>kr_eg_bind_1</ci></apply></apply></math></kineticLaw>
            </reaction>
            <reaction id="r135" metaid="metaid_r135" name="r135" reversible="true">
                <listOfReactants>
                    <speciesReference species="__s37"/>
                    <speciesReference species="__s46"/>
                </listOfReactants>
                <listOfProducts>
                    <speciesReference species="__s62"/>
                </listOfProducts>
                <kineticLaw><math xmlns="http://www.w3.org/1998/Math/MathML"><apply><minus/><apply><times/><ci>__s37</ci><ci>__s46</ci><ci>kf_eg_bind_1</ci></apply><apply><times/><ci>__s62</ci><ci>kr_eg_bind_1</ci></apply></apply></math></kineticLaw>
            </reaction>
            <reaction id="r136" metaid="metaid_r136" name="r136" reversible="true">
                <listOfReactants>
                    <speciesReference species="__s46"/>
                    <speciesReference species="__s53"/>
                </listOfReactants>
                <listOfProducts>
                    <speciesReference species="__s69"/>
                </listOfProducts>
                <kineticLaw><math xmlns="http://www.w3.org/1998/Math/MathML"><apply><minus/><apply><times/><ci>__s46</ci><ci>__s53</ci><ci>kf_eg_bind_1</ci></apply><apply><times/><ci>__s69</ci><ci>kr_eg_bind_1</ci></apply></apply></math></kineticLaw>
            </reaction>
            <reaction id="r137" metaid="metaid_r137" name="r137" reversible="true">
                <listOfReactants>
                    <speciesReference species="__s7"/>
                    <speciesReference species="__s55"/>
                </listOfReactants>
                <listOfProducts>
                    <speciesReference species="__s70"/>
                </listOfProducts>
                <kineticLaw><math xmlns="http://www.w3.org/1998/Math/MathML"><apply><minus/><apply><times/><ci>__s55</ci><ci>__s7</ci><ci>kf_eg_bind_1</ci></apply><apply><times/><ci>__s70</ci><ci>kr_eg_bind_1</ci></apply></apply></math></kineticLaw>
            </reaction>
            <reaction id="r138" metaid="metaid_r138" name="r138" reversible="true">
                <listOfReactants>
                    <speciesReference species="__s37"/>
                    <speciesReference species="__s55"/>
                </listOfReactants>
                <listOfProducts>
                    <speciesReference species="__s71"/>
                </listOfProducts>
                <kineticLaw><math xmlns="http://www.w3.org/1998/Math/MathML"><apply><minus/><apply><times/><ci>__s37</ci><ci>__s55</ci><ci>kf_eg_bind_1</ci></apply><apply><times/><ci>__s71</ci><ci>kr_eg_bind_1</ci></apply></apply></math></kineticLaw>
            </reaction>
            <reaction id="r139" metaid="metaid_r139" name="r139" reversible="true">
                <listOfReactants>
                    <speciesReference species="__s53"/>
                    <speciesReference species="__s55"/>
                </listOfReactants>
                <listOfProducts>
                    <speciesReference species="__s72"/>
                </listOfProducts>
                <kineticLaw><math xmlns="http://www.w3.org/1998/Math/MathML"><apply><minus/><apply><times/><ci>__s53</ci><ci>__s55</ci><ci>kf_eg_bind_1</ci></apply><apply><times/><ci>__s72</ci><ci>kr_eg_bind_1</ci></apply></apply></math></kineticLaw>
            </reaction>
            <reaction id="r140" metaid="metaid_r140" name="r140" reversible="false">
                <listOfReactants>
                    <speciesReference species="__s42"/>
                </listOfReactants>
                <listOfProducts>
                    <speciesReference species="__s3"/>
                    <speciesReference species="__s37"/>
                </listOfProducts>
                <kineticLaw><math xmlns="http://www.w3.org/1998/Math/MathML"><apply><times/><ci>__s42</ci><ci>kr_eg_bind_1</ci></apply></math></kineticLaw>
            </reaction>
            <reaction id="r141" metaid="metaid_r141" name="r141" reversible="false">
                <listOfReactants>
                    <speciesReference species="__s48"/>
                </listOfReactants>
                <listOfProducts>
                    <speciesReference species="__s13"/>
                    <speciesReference species="__s53"/>
                </listOfProducts>
                <kineticLaw><math xmlns="http://www.w3.org/1998/Math/MathML"><apply><times/><ci>__s48</ci><ci>kr_eg_bind_1</ci></apply></math></kineticLaw>
            </reaction>
            <reaction id="r142" metaid="metaid_r142" name="r142" reversible="true">
                <listOfReactants>
                    <speciesReference species="__s55"/>
                </listOfReactants>
                <listOfProducts>
                    <speciesReference species="__s16"/>
                    <speciesReference species="__s73"/>
                </listOfProducts>
                <kineticLaw><math xmlns="http://www.w3.org/1998/Math/MathML"><apply><plus/><apply><minus/><apply><times/><cn>2</cn><ci>__s16</ci><ci>__s73</ci><ci>kf_eg_bind_1</ci></apply></apply><apply><times/><ci>__s55</ci><ci>kr_eg_bind_1</ci></apply></apply></math></kineticLaw>
            </reaction>
            <reaction id="r143" metaid="metaid_r143" name="r143" reversible="true">
                <listOfReactants>
                    <speciesReference species="__s24"/>
                    <speciesReference species="__s54"/>
                </listOfReactants>
                <listOfProducts>
                    <speciesReference species="__s45"/>
                </listOfProducts>
                <kineticLaw><math xmlns="http://www.w3.org/1998/Math/MathML"><apply><minus/><apply><times/><ci>__s24</ci><ci>__s54</ci><ci>kf_gs_bind_1</ci></apply><apply><times/><ci>__s45</ci><ci>kr_gs_bind_1</ci></apply></apply></math></kineticLaw>
            </reaction>
            <reaction id="r144" metaid="metaid_r144" name="r144" reversible="true">
                <listOfReactants>
                    <speciesReference species="__s25"/>
                    <speciesReference species="__s54"/>
                </listOfReactants>
                <listOfProducts>
                    <speciesReference species="__s46"/>
                </listOfProducts>
                <kineticLaw><math xmlns="http://www.w3.org/1998/Math/MathML"><apply><minus/><apply><times/><ci>__s25</ci><ci>__s54</ci><ci>kf_gs_bind_1</ci></apply><apply><times/><ci>__s46</ci><ci>kr_gs_bind_1</ci></apply></apply></math></kineticLaw>
            </reaction>
            <reaction id="r145" metaid="metaid_r145" name="r145" reversible="true">
                <listOfReactants>
                    <speciesReference species="__s26"/>
                    <speciesReference species="__s54"/>
                </listOfReactants>
                <listOfProducts>
                    <speciesReference species="__s48"/>
                </listOfProducts>
                <kineticLaw><math xmlns="http://www.w3.org/1998/Math/MathML"><apply><minus/><apply><times/><ci>__s26</ci><ci>__s54</ci><ci>kf_gs_bind_1</ci></apply><apply><times/><ci>__s48</ci><ci>kr_gs_bind_1</ci></apply></apply></math></kineticLaw>
            </reaction>
            <reaction id="r146" metaid="metaid_r146" name="r146" reversible="true">
                <listOfReactants>
                    <speciesReference species="__s27"/>
                    <speciesReference species="__s54"/>
                </listOfReactants>
                <listOfProducts>
                    <speciesReference species="__s51"/>
                </listOfProducts>
                <kineticLaw><math xmlns="http://www.w3.org/1998/Math/MathML"><apply><minus/><apply><times/><cn>2</cn><ci>__s27</ci><ci>__s54</ci><ci>kf_gs_bind_1</ci></apply><apply><times/><ci>__s51</ci><ci>kr_gs_bind_1</ci></apply></apply></math></kineticLaw>
            </reaction>
            <reaction id="r147" metaid="metaid_r147" name="r147" reversible="true">
                <listOfReactants>
                    <speciesReference species="__s30"/>
                    <speciesReference species="__s54"/>
                </listOfReactants>
                <listOfProducts>
                    <speciesReference species="__s56"/>
                </listOfProducts>
                <kineticLaw><math xmlns="http://www.w3.org/1998/Math/MathML"><apply><minus/><apply><times/><ci>__s30</ci><ci>__s54</ci><ci>kf_gs_bind_1</ci></apply><apply><times/><ci>__s56</ci><ci>kr_gs_bind_1</ci></apply></apply></math></kineticLaw>
            </reaction>
            <reaction id="r148" metaid="metaid_r148" name="r148" reversible="true">
                <listOfReactants>
                    <speciesReference species="__s31"/>
                    <speciesReference species="__s54"/>
                </listOfReactants>
                <listOfProducts>
                    <speciesReference species="__s57"/>
                </listOfProducts>
                <kineticLaw><math xmlns="http://www.w3.org/1998/Math/MathML"><apply><minus/><apply><times/><ci>__s31</ci><ci>__s54</ci><ci>kf_gs_bind_1</ci></apply><apply><times/><ci>__s57</ci><ci>kr_gs_bind_1</ci></apply></apply></math></kineticLaw>
            </reaction>
            <reaction id="r149" metaid="metaid_r149" name="r149" reversible="true">
                <listOfReactants>
                    <speciesReference species="__s32"/>
                    <speciesReference species="__s54"/>
                </listOfReactants>
                <listOfProducts>
                    <speciesReference species="__s59"/>
                </listOfProducts>
                <kineticLaw><math xmlns="http://www.w3.org/1998/Math/MathML"><apply><minus/><apply><times/><ci>__s32</ci><ci>__s54</ci><ci>kf_gs_bind_1</ci></apply><apply><times/><ci>__s59</ci><ci>kr_gs_bind_1</ci></apply></apply></math></kineticLaw>
            </reaction>
            <reaction id="r150" metaid="metaid_r150" name="r150" reversible="true">
                <listOfReactants>
                    <speciesReference species="__s32"/>
                    <speciesReference species="__s54"/>
                </listOfReactants>
                <listOfProducts>
                    <speciesReference species="__s60"/>
                </listOfProducts>
                <kineticLaw><math xmlns="http://www.w3.org/1998/Math/MathML"><apply><minus/><apply><times/><ci>__s32</ci><ci>__s54</ci><ci>kf_gs_bind_1</ci></apply><apply><times/><ci>__s60</ci><ci>kr_gs_bind_1</ci></apply></apply></math></kineticLaw>
            </reaction>
            <reaction id="r151" metaid="metaid_r151" name="r151" reversible="true">
                <listOfReactants>
                    <speciesReference species="__s36"/>
                    <speciesReference species="__s54"/>
                </listOfReactants>
                <listOfProducts>
                    <speciesReference species="__s52"/>
                </listOfProducts>
                <kineticLaw><math xmlns="http://www.w3.org/1998/Math/MathML"><apply><minus/><apply><times/><ci>__s36</ci><ci>__s54</ci><ci>kf_gs_bind_1</ci></apply><apply><times/><ci>__s52</ci><ci>kr_gs_bind_1</ci></apply></apply></math></kineticLaw>
            </reaction>
            <reaction id="r152" metaid="metaid_r152" name="r152" reversible="true">
                <listOfReactants>
                    <speciesReference species="__s6"/>
                    <speciesReference species="__s40"/>
                </listOfReactants>
                <listOfProducts>
                    <speciesReference species="__s49"/>
                </listOfProducts>
                <kineticLaw><math xmlns="http://www.w3.org/1998/Math/MathML"><apply><minus/><apply><times/><cn>2</cn><ci>__s40</ci><ci>__s6</ci><ci>kf_gs_bind_1</ci></apply><apply><times/><ci>__s49</ci><ci>kr_gs_bind_1</ci></apply></apply></math></kineticLaw>
            </reaction>
            <reaction id="r153" metaid="metaid_r153" name="r153" reversible="true">
                <listOfReactants>
                    <speciesReference species="__s40"/>
                    <speciesReference species="__s54"/>
                </listOfReactants>
                <listOfProducts>
                    <speciesReference species="__s67"/>
                </listOfProducts>
                <kineticLaw><math xmlns="http://www.w3.org/1998/Math/MathML"><apply><minus/><apply><times/><cn>2</cn><ci>__s40</ci><ci>__s54</ci><ci>kf_gs_bind_1</ci></apply><apply><times/><ci>__s67</ci><ci>kr_gs_bind_1</ci></apply></apply></math></kineticLaw>
            </reaction>
            <reaction id="r154" metaid="metaid_r154" name="r154" reversible="true">
                <listOfReactants>
                    <speciesReference species="__s6"/>
                    <speciesReference species="__s43"/>
                </listOfReactants>
                <listOfProducts>
                    <speciesReference species="__s50"/>
                </listOfProducts>
                <kineticLaw><math xmlns="http://www.w3.org/1998/Math/MathML"><apply><minus/><apply><times/><ci>__s43</ci><ci>__s6</ci><ci>kf_gs_bind_1</ci></apply><apply><times/><ci>__s50</ci><ci>kr_gs_bind_1</ci></apply></apply></math></kineticLaw>
            </reaction>
            <reaction id="r155" metaid="metaid_r155" name="r155" reversible="true">
                <listOfReactants>
                    <speciesReference species="__s43"/>
                    <speciesReference species="__s54"/>
                </listOfReactants>
                <listOfProducts>
                    <speciesReference species="__s62"/>
                </listOfProducts>
                <kineticLaw><math xmlns="http://www.w3.org/1998/Math/MathML"><apply><minus/><apply><times/><ci>__s43</ci><ci>__s54</ci><ci>kf_gs_bind_1</ci></apply><apply><times/><ci>__s62</ci><ci>kr_gs_bind_1</ci></apply></apply></math></kineticLaw>
            </reaction>
            <reaction id="r156" metaid="metaid_r156" name="r156" reversible="true">
                <listOfReactants>
                    <speciesReference species="__s6"/>
                    <speciesReference species="__s44"/>
                </listOfReactants>
                <listOfProducts>
                    <speciesReference species="__s50"/>
                </listOfProducts>
                <kineticLaw><math xmlns="http://www.w3.org/1998/Math/MathML"><apply><minus/><apply><times/><ci>__s44</ci><ci>__s6</ci><ci>kf_gs_bind_1</ci></apply><apply><times/><ci>__s50</ci><ci>kr_gs_bind_1</ci></apply></apply></math></kineticLaw>
            </reaction>
            <reaction id="r157" metaid="metaid_r157" name="r157" reversible="true">
                <listOfReactants>
                    <speciesReference species="__s44"/>
                    <speciesReference species="__s54"/>
                </listOfReactants>
                <listOfProducts>
                    <speciesReference species="__s61"/>
                </listOfProducts>
                <kineticLaw><math xmlns="http://www.w3.org/1998/Math/MathML"><apply><minus/><apply><times/><ci>__s44</ci><ci>__s54</ci><ci>kf_gs_bind_1</ci></apply><apply><times/><ci>__s61</ci><ci>kr_gs_bind_1</ci></apply></apply></math></kineticLaw>
            </reaction>
            <reaction id="r158" metaid="metaid_r158" name="r158" reversible="true">
                <listOfReactants>
                    <speciesReference species="__s6"/>
                    <speciesReference species="__s49"/>
                </listOfReactants>
                <listOfProducts>
                    <speciesReference species="__s58"/>
                </listOfProducts>
                <kineticLaw><math xmlns="http://www.w3.org/1998/Math/MathML"><apply><minus/><apply><times/><ci>__s49</ci><ci>__s6</ci><ci>kf_gs_bind_1</ci></apply><apply><times/><cn>2</cn><ci>__s58</ci><ci>kr_gs_bind_1</ci></apply></apply></math></kineticLaw>
            </reaction>
            <reaction id="r159" metaid="metaid_r159" name="r159" reversible="true">
                <listOfReactants>
                    <speciesReference species="__s49"/>
                    <speciesReference species="__s54"/>
                </listOfReactants>
                <listOfProducts>
                    <speciesReference species="__s68"/>
                </listOfProducts>
                <kineticLaw><math xmlns="http://www.w3.org/1998/Math/MathML"><apply><minus/><apply><times/><ci>__s49</ci><ci>__s54</ci><ci>kf_gs_bind_1</ci></apply><apply><times/><ci>__s68</ci><ci>kr_gs_bind_1</ci></apply></apply></math></kineticLaw>
            </reaction>
            <reaction id="r160" metaid="metaid_r160" name="r160" reversible="true">
                <listOfReactants>
                    <speciesReference species="__s6"/>
                    <speciesReference species="__s51"/>
                </listOfReactants>
                <listOfProducts>
                    <speciesReference species="__s52"/>
                </listOfProducts>
                <kineticLaw><math xmlns="http://www.w3.org/1998/Math/MathML"><apply><minus/><apply><times/><ci>__s51</ci><ci>__s6</ci><ci>kf_gs_bind_1</ci></apply><apply><times/><ci>__s52</ci><ci>kr_gs_bind_1</ci></apply></apply></math></kineticLaw>
            </reaction>
            <reaction id="r161" metaid="metaid_r161" name="r161" reversible="true">
                <listOfReactants>
                    <speciesReference species="__s51"/>
                    <speciesReference species="__s54"/>
                </listOfReactants>
                <listOfProducts>
                    <speciesReference species="__s65"/>
                </listOfProducts>
                <kineticLaw><math xmlns="http://www.w3.org/1998/Math/MathML"><apply><minus/><apply><times/><ci>__s51</ci><ci>__s54</ci><ci>kf_gs_bind_1</ci></apply><apply><times/><cn>2</cn><ci>__s65</ci><ci>kr_gs_bind_1</ci></apply></apply></math></kineticLaw>
            </reaction>
            <reaction id="r162" metaid="metaid_r162" name="r162" reversible="false">
                <listOfReactants>
                    <speciesReference species="__s53"/>
                </listOfReactants>
                <listOfProducts>
                    <speciesReference species="__s7"/>
                    <speciesReference species="__s54"/>
                </listOfProducts>
                <kineticLaw><math xmlns="http://www.w3.org/1998/Math/MathML"><apply><times/><ci>__s53</ci><ci>kr_gs_bind_1</ci></apply></math></kineticLaw>
            </reaction>
            <reaction id="r163" metaid="metaid_r163" name="r163" reversible="true">
                <listOfReactants>
                    <speciesReference species="__s55"/>
                </listOfReactants>
                <listOfProducts>
                    <speciesReference species="__s20"/>
                    <speciesReference species="__s74"/>
                </listOfProducts>
                <kineticLaw><math xmlns="http://www.w3.org/1998/Math/MathML"><apply><plus/><apply><minus/><apply><times/><ci>__s20</ci><ci>__s74</ci><ci>kf_gs_bind_1</ci></apply></apply><apply><times/><ci>__s55</ci><ci>kr_gs_bind_1</ci></apply></apply></math></kineticLaw>
            </reaction>
            <reaction id="r164" metaid="metaid_r164" name="r164" reversible="true">
                <listOfReactants>
                    <speciesReference species="__s11"/>
                    <speciesReference species="__s41"/>
                </listOfReactants>
                <listOfProducts>
                    <speciesReference species="__s56"/>
                </listOfProducts>
                <kineticLaw><math xmlns="http://www.w3.org/1998/Math/MathML"><apply><minus/><apply><times/><ci>__s11</ci><ci>__s41</ci><ci>kf_sr_bind_1</ci></apply><apply><times/><ci>__s56</ci><ci>kr_sr_bind_1</ci></apply></apply></math></kineticLaw>
            </reaction>
            <reaction id="r165" metaid="metaid_r165" name="r165" reversible="true">
                <listOfReactants>
                    <speciesReference species="__s11"/>
                    <speciesReference species="__s42"/>
                </listOfReactants>
                <listOfProducts>
                    <speciesReference species="__s57"/>
                </listOfProducts>
                <kineticLaw><math xmlns="http://www.w3.org/1998/Math/MathML"><apply><minus/><apply><times/><ci>__s11</ci><ci>__s42</ci><ci>kf_sr_bind_1</ci></apply><apply><times/><ci>__s57</ci><ci>kr_sr_bind_1</ci></apply></apply></math></kineticLaw>
            </reaction>
            <reaction id="r166" metaid="metaid_r166" name="r166" reversible="true">
                <listOfReactants>
                    <speciesReference species="__s11"/>
                    <speciesReference species="__s43"/>
                </listOfReactants>
                <listOfProducts>
                    <speciesReference species="__s59"/>
                </listOfProducts>
                <kineticLaw><math xmlns="http://www.w3.org/1998/Math/MathML"><apply><minus/><apply><times/><ci>__s11</ci><ci>__s43</ci><ci>kf_sr_bind_1</ci></apply><apply><times/><ci>__s59</ci><ci>kr_sr_bind_1</ci></apply></apply></math></kineticLaw>
            </reaction>
            <reaction id="r167" metaid="metaid_r167" name="r167" reversible="true">
                <listOfReactants>
                    <speciesReference species="__s11"/>
                    <speciesReference species="__s44"/>
                </listOfReactants>
                <listOfProducts>
                    <speciesReference species="__s60"/>
                </listOfProducts>
                <kineticLaw><math xmlns="http://www.w3.org/1998/Math/MathML"><apply><minus/><apply><times/><ci>__s11</ci><ci>__s44</ci><ci>kf_sr_bind_1</ci></apply><apply><times/><ci>__s60</ci><ci>kr_sr_bind_1</ci></apply></apply></math></kineticLaw>
            </reaction>
            <reaction id="r168" metaid="metaid_r168" name="r168" reversible="true">
                <listOfReactants>
                    <speciesReference species="__s11"/>
                    <speciesReference species="__s47"/>
                </listOfReactants>
                <listOfProducts>
                    <speciesReference species="__s52"/>
                </listOfProducts>
                <kineticLaw><math xmlns="http://www.w3.org/1998/Math/MathML"><apply><minus/><apply><times/><cn>2</cn><ci>__s11</ci><ci>__s47</ci><ci>kf_sr_bind_1</ci></apply><apply><times/><ci>__s52</ci><ci>kr_sr_bind_1</ci></apply></apply></math></kineticLaw>
            </reaction>
            <reaction id="r169" metaid="metaid_r169" name="r169" reversible="true">
                <listOfReactants>
                    <speciesReference species="__s11"/>
                    <speciesReference species="__s49"/>
                </listOfReactants>
                <listOfProducts>
                    <speciesReference species="__s67"/>
                </listOfProducts>
                <kineticLaw><math xmlns="http://www.w3.org/1998/Math/MathML"><apply><minus/><apply><times/><ci>__s11</ci><ci>__s49</ci><ci>kf_sr_bind_1</ci></apply><apply><times/><ci>__s67</ci><ci>kr_sr_bind_1</ci></apply></apply></math></kineticLaw>
            </reaction>
            <reaction id="r170" metaid="metaid_r170" name="r170" reversible="true">
                <listOfReactants>
                    <speciesReference species="__s11"/>
                    <speciesReference species="__s50"/>
                </listOfReactants>
                <listOfProducts>
                    <speciesReference species="__s61"/>
                </listOfProducts>
                <kineticLaw><math xmlns="http://www.w3.org/1998/Math/MathML"><apply><minus/><apply><times/><ci>__s11</ci><ci>__s50</ci><ci>kf_sr_bind_1</ci></apply><apply><times/><ci>__s61</ci><ci>kr_sr_bind_1</ci></apply></apply></math></kineticLaw>
            </reaction>
            <reaction id="r171" metaid="metaid_r171" name="r171" reversible="true">
                <listOfReactants>
                    <speciesReference species="__s11"/>
                    <speciesReference species="__s50"/>
                </listOfReactants>
                <listOfProducts>
                    <speciesReference species="__s62"/>
                </listOfProducts>
                <kineticLaw><math xmlns="http://www.w3.org/1998/Math/MathML"><apply><minus/><apply><times/><ci>__s11</ci><ci>__s50</ci><ci>kf_sr_bind_1</ci></apply><apply><times/><ci>__s62</ci><ci>kr_sr_bind_1</ci></apply></apply></math></kineticLaw>
            </reaction>
            <reaction id="r172" metaid="metaid_r172" name="r172" reversible="true">
                <listOfReactants>
                    <speciesReference species="__s11"/>
                    <speciesReference species="__s52"/>
                </listOfReactants>
                <listOfProducts>
                    <speciesReference species="__s65"/>
                </listOfProducts>
                <kineticLaw><math xmlns="http://www.w3.org/1998/Math/MathML"><apply><minus/><apply><times/><ci>__s11</ci><ci>__s52</ci><ci>kf_sr_bind_1</ci></apply><apply><times/><cn>2</cn><ci>__s65</ci><ci>kr_sr_bind_1</ci></apply></apply></math></kineticLaw>
            </reaction>
            <reaction id="r173" metaid="metaid_r173" name="r173" reversible="false">
                <listOfReactants>
                    <speciesReference species="__s54"/>
                </listOfReactants>
                <listOfProducts>
                    <speciesReference species="__s6"/>
                    <speciesReference species="__s11"/>
                </listOfProducts>
                <kineticLaw><math xmlns="http://www.w3.org/1998/Math/MathML"><apply><times/><ci>__s54</ci><ci>kr_sr_bind_1</ci></apply></math></kineticLaw>
            </reaction>
            <reaction id="r174" metaid="metaid_r174" name="r174" reversible="true">
                <listOfReactants>
                    <speciesReference species="__s55"/>
                </listOfReactants>
                <listOfProducts>
                    <speciesReference species="__s28"/>
                    <speciesReference species="__s75"/>
                </listOfProducts>
                <kineticLaw><math xmlns="http://www.w3.org/1998/Math/MathML"><apply><plus/><apply><minus/><apply><times/><ci>__s28</ci><ci>__s75</ci><ci>kf_sr_bind_1</ci></apply></apply><apply><times/><ci>__s55</ci><ci>kr_sr_bind_1</ci></apply></apply></math></kineticLaw>
            </reaction>
            <reaction id="r175" metaid="metaid_r175" name="r175" reversible="true">
                <listOfReactants>
                    <speciesReference species="__s5"/>
                    <speciesReference species="__s45"/>
                </listOfReactants>
                <listOfProducts>
                    <speciesReference species="__s63"/>
                </listOfProducts>
                <kineticLaw><math xmlns="http://www.w3.org/1998/Math/MathML"><apply><minus/><apply><times/><ci>__s45</ci><ci>__s5</ci><ci>kf_rg_bind_1</ci></apply><apply><times/><ci>__s63</ci><ci>kr_rg_bind_1</ci></apply></apply></math></kineticLaw>
            </reaction>
            <reaction id="r176" metaid="metaid_r176" name="r176" reversible="true">
                <listOfReactants>
                    <speciesReference species="__s5"/>
                    <speciesReference species="__s46"/>
                </listOfReactants>
                <listOfProducts>
                    <speciesReference species="__s64"/>
                </listOfProducts>
                <kineticLaw><math xmlns="http://www.w3.org/1998/Math/MathML"><apply><minus/><apply><times/><ci>__s46</ci><ci>__s5</ci><ci>kf_rg_bind_1</ci></apply><apply><times/><ci>__s64</ci><ci>kr_rg_bind_1</ci></apply></apply></math></kineticLaw>
            </reaction>
            <reaction id="r177" metaid="metaid_r177" name="r177" reversible="true">
                <listOfReactants>
                    <speciesReference species="__s5"/>
                    <speciesReference species="__s48"/>
                </listOfReactants>
                <listOfProducts>
                    <speciesReference species="__s66"/>
                </listOfProducts>
                <kineticLaw><math xmlns="http://www.w3.org/1998/Math/MathML"><apply><minus/><apply><times/><ci>__s48</ci><ci>__s5</ci><ci>kf_rg_bind_1</ci></apply><apply><times/><ci>__s66</ci><ci>kr_rg_bind_1</ci></apply></apply></math></kineticLaw>
            </reaction>
            <reaction id="r178" metaid="metaid_r178" name="r178" reversible="true">
                <listOfReactants>
                    <speciesReference species="__s5"/>
                    <speciesReference species="__s51"/>
                </listOfReactants>
                <listOfProducts>
                    <speciesReference species="__s70"/>
                </listOfProducts>
                <kineticLaw><math xmlns="http://www.w3.org/1998/Math/MathML"><apply><minus/><apply><times/><ci>__s5</ci><ci>__s51</ci><ci>kf_rg_bind_1</ci></apply><apply><times/><ci>__s70</ci><ci>kr_rg_bind_1</ci></apply></apply></math></kineticLaw>
            </reaction>
            <reaction id="r179" metaid="metaid_r179" name="r179" reversible="true">
                <listOfReactants>
                    <speciesReference species="__s5"/>
                    <speciesReference species="__s52"/>
                </listOfReactants>
                <listOfProducts>
                    <speciesReference species="__s71"/>
                </listOfProducts>
                <kineticLaw><math xmlns="http://www.w3.org/1998/Math/MathML"><apply><minus/><apply><times/><ci>__s5</ci><ci>__s52</ci><ci>kf_rg_bind_1</ci></apply><apply><times/><ci>__s71</ci><ci>kr_rg_bind_1</ci></apply></apply></math></kineticLaw>
            </reaction>
            <reaction id="r180" metaid="metaid_r180" name="r180" reversible="true">
                <listOfReactants>
                    <speciesReference species="__s5"/>
                    <speciesReference species="__s53"/>
                </listOfReactants>
                <listOfProducts>
                    <speciesReference species="__s73"/>
                </listOfProducts>
                <kineticLaw><math xmlns="http://www.w3.org/1998/Math/MathML"><apply><minus/><apply><times/><ci>__s5</ci><ci>__s53</ci><ci>kf_rg_bind_1</ci></apply><apply><times/><ci>__s73</ci><ci>kr_rg_bind_1</ci></apply></apply></math></kineticLaw>
            </reaction>
            <reaction id="r181" metaid="metaid_r181" name="r181" reversible="true">
                <listOfReactants>
                    <speciesReference species="__s5"/>
                    <speciesReference species="__s54"/>
                </listOfReactants>
                <listOfProducts>
                    <speciesReference species="__s74"/>
                </listOfProducts>
                <kineticLaw><math xmlns="http://www.w3.org/1998/Math/MathML"><apply><minus/><apply><times/><ci>__s5</ci><ci>__s54</ci><ci>kf_rg_bind_1</ci></apply><apply><times/><ci>__s74</ci><ci>kr_rg_bind_1</ci></apply></apply></math></kineticLaw>
            </reaction>
            <reaction id="r182" metaid="metaid_r182" name="r182" reversible="true">
                <listOfReactants>
                    <speciesReference species="__s10"/>
                    <speciesReference species="__s67"/>
                </listOfReactants>
                <listOfProducts>
                    <speciesReference species="__s59"/>
                </listOfProducts>
                <kineticLaw><math xmlns="http://www.w3.org/1998/Math/MathML"><apply><minus/><apply><times/><ci>__s10</ci><ci>__s67</ci><ci>kf_ee_bind_1</ci></apply><apply><times/><ci>__s59</ci><ci>kr_ee_bind_1</ci></apply></apply></math></kineticLaw>
            </reaction>
            <reaction id="r183" metaid="metaid_r183" name="r183" reversible="true">
                <listOfReactants>
                    <speciesReference species="__s10"/>
                    <speciesReference species="__s67"/>
                </listOfReactants>
                <listOfProducts>
                    <speciesReference species="__s60"/>
                </listOfProducts>
                <kineticLaw><math xmlns="http://www.w3.org/1998/Math/MathML"><apply><minus/><apply><times/><ci>__s10</ci><ci>__s67</ci><ci>kf_ee_bind_1</ci></apply><apply><times/><ci>__s60</ci><ci>kr_ee_bind_1</ci></apply></apply></math></kineticLaw>
            </reaction>
            <reaction id="r184" metaid="metaid_r184" name="r184" reversible="true">
                <listOfReactants>
                    <speciesReference species="__s10"/>
                    <speciesReference species="__s68"/>
                </listOfReactants>
                <listOfProducts>
                    <speciesReference species="__s61"/>
                </listOfProducts>
                <kineticLaw><math xmlns="http://www.w3.org/1998/Math/MathML"><apply><minus/><apply><times/><ci>__s10</ci><ci>__s68</ci><ci>kf_ee_bind_1</ci></apply><apply><times/><ci>__s61</ci><ci>kr_ee_bind_1</ci></apply></apply></math></kineticLaw>
            </reaction>
            <reaction id="r185" metaid="metaid_r185" name="r185" reversible="true">
                <listOfReactants>
                    <speciesReference species="__s10"/>
                    <speciesReference species="__s68"/>
                </listOfReactants>
                <listOfProducts>
                    <speciesReference species="__s62"/>
                </listOfProducts>
                <kineticLaw><math xmlns="http://www.w3.org/1998/Math/MathML"><apply><minus/><apply><times/><ci>__s10</ci><ci>__s68</ci><ci>kf_ee_bind_1</ci></apply><apply><times/><ci>__s62</ci><ci>kr_ee_bind_1</ci></apply></apply></math></kineticLaw>
            </reaction>
            <reaction id="r186" metaid="metaid_r186" name="r186" reversible="true">
                <listOfReactants>
                    <speciesReference species="__s10"/>
                    <speciesReference species="__s69"/>
                </listOfReactants>
                <listOfProducts>
                    <speciesReference species="__s65"/>
                </listOfProducts>
                <kineticLaw><math xmlns="http://www.w3.org/1998/Math/MathML"><apply><minus/><apply><times/><ci>__s10</ci><ci>__s69</ci><ci>kf_ee_bind_1</ci></apply><apply><times/><cn>2</cn><ci>__s65</ci><ci>kr_ee_bind_1</ci></apply></apply></math></kineticLaw>
            </reaction>
            <reaction id="r187" metaid="metaid_r187" name="r187" reversible="true">
                <listOfReactants>
                    <speciesReference species="__s63"/>
                </listOfReactants>
                <listOfProducts>
                    <speciesReference species="__s10"/>
                    <speciesReference species="__s76"/>
                </listOfProducts>
                <kineticLaw><math xmlns="http://www.w3.org/1998/Math/MathML"><apply><plus/><apply><minus/><apply><times/><ci>__s10</ci><ci>__s76</ci><ci>kf_ee_bind_1</ci></apply></apply><apply><times/><ci>__s63</ci><ci>kr_ee_bind_1</ci></apply></apply></math></kineticLaw>
            </reaction>
            <reaction id="r188" metaid="metaid_r188" name="r188" reversible="true">
                <listOfReactants>
                    <speciesReference species="__s64"/>
                </listOfReactants>
                <listOfProducts>
                    <speciesReference species="__s10"/>
                    <speciesReference species="__s76"/>
                </listOfProducts>
                <kineticLaw><math xmlns="http://www.w3.org/1998/Math/MathML"><apply><plus/><apply><minus/><apply><times/><ci>__s10</ci><ci>__s76</ci><ci>kf_ee_bind_1</ci></apply></apply><apply><times/><ci>__s64</ci><ci>kr_ee_bind_1</ci></apply></apply></math></kineticLaw>
            </reaction>
            <reaction id="r189" metaid="metaid_r189" name="r189" reversible="true">
                <listOfReactants>
                    <speciesReference species="__s66"/>
                </listOfReactants>
                <listOfProducts>
                    <speciesReference species="__s10"/>
                    <speciesReference species="__s77"/>
                </listOfProducts>
                <kineticLaw><math xmlns="http://www.w3.org/1998/Math/MathML"><apply><plus/><apply><minus/><apply><times/><ci>__s10</ci><ci>__s77</ci><ci>kf_ee_bind_1</ci></apply></apply><apply><times/><ci>__s66</ci><ci>kr_ee_bind_1</ci></apply></apply></math></kineticLaw>
            </reaction>
            <reaction id="r190" metaid="metaid_r190" name="r190" reversible="true">
                <listOfReactants>
                    <speciesReference species="__s69"/>
                </listOfReactants>
                <listOfProducts>
                    <speciesReference species="__s10"/>
                    <speciesReference species="__s78"/>
                </listOfProducts>
                <kineticLaw><math xmlns="http://www.w3.org/1998/Math/MathML"><apply><plus/><apply><minus/><apply><times/><cn>2</cn><ci>__s10</ci><ci>__s78</ci><ci>kf_ee_bind_1</ci></apply></apply><apply><times/><ci>__s69</ci><ci>kr_ee_bind_1</ci></apply></apply></math></kineticLaw>
            </reaction>
            <reaction id="r191" metaid="metaid_r191" name="r191" reversible="true">
                <listOfReactants>
                    <speciesReference species="__s70"/>
                </listOfReactants>
                <listOfProducts>
                    <speciesReference species="__s10"/>
                    <speciesReference species="__s79"/>
                </listOfProducts>
                <kineticLaw><math xmlns="http://www.w3.org/1998/Math/MathML"><apply><plus/><apply><minus/><apply><times/><ci>__s10</ci><ci>__s79</ci><ci>kf_ee_bind_1</ci></apply></apply><apply><times/><ci>__s70</ci><ci>kr_ee_bind_1</ci></apply></apply></math></kineticLaw>
            </reaction>
            <reaction id="r192" metaid="metaid_r192" name="r192" reversible="true">
                <listOfReactants>
                    <speciesReference species="__s70"/>
                </listOfReactants>
                <listOfProducts>
                    <speciesReference species="__s10"/>
                    <speciesReference species="__s80"/>
                </listOfProducts>
                <kineticLaw><math xmlns="http://www.w3.org/1998/Math/MathML"><apply><plus/><apply><minus/><apply><times/><ci>__s10</ci><ci>__s80</ci><ci>kf_ee_bind_1</ci></apply></apply><apply><times/><ci>__s70</ci><ci>kr_ee_bind_1</ci></apply></apply></math></kineticLaw>
            </reaction>
            <reaction id="r193" metaid="metaid_r193" name="r193" reversible="true">
                <listOfReactants>
                    <speciesReference species="__s71"/>
                </listOfReactants>
                <listOfProducts>
                    <speciesReference species="__s10"/>
                    <speciesReference species="__s81"/>
                </listOfProducts>
                <kineticLaw><math xmlns="http://www.w3.org/1998/Math/MathML"><apply><plus/><apply><minus/><apply><times/><ci>__s10</ci><ci>__s81</ci><ci>kf_ee_bind_1</ci></apply></apply><apply><times/><ci>__s71</ci><ci>kr_ee_bind_1</ci></apply></apply></math></kineticLaw>
            </reaction>
            <reaction id="r194" metaid="metaid_r194" name="r194" reversible="true">
                <listOfReactants>
                    <speciesReference species="__s71"/>
                </listOfReactants>
                <listOfProducts>
                    <speciesReference species="__s10"/>
                    <speciesReference species="__s82"/>
                </listOfProducts>
                <kineticLaw><math xmlns="http://www.w3.org/1998/Math/MathML"><apply><plus/><apply><minus/><apply><times/><ci>__s10</ci><ci>__s82</ci><ci>kf_ee_bind_1</ci></apply></apply><apply><times/><ci>__s71</ci><ci>kr_ee_bind_1</ci></apply></apply></math></kineticLaw>
            </reaction>
            <reaction id="r195" metaid="metaid_r195" name="r195" reversible="true">
                <listOfReactants>
                    <speciesReference species="__s72"/>
                </listOfReactants>
                <listOfProducts>
                    <speciesReference species="__s10"/>
                    <speciesReference species="__s83"/>
                </listOfProducts>
                <kineticLaw><math xmlns="http://www.w3.org/1998/Math/MathML"><apply><plus/><apply><minus/><apply><times/><ci>__s10</ci><ci>__s83</ci><ci>kf_ee_bind_1</ci></apply></apply><apply><times/><ci>__s72</ci><ci>kr_ee_bind_1</ci></apply></apply></math></kineticLaw>
            </reaction>
            <reaction id="r196" metaid="metaid_r196" name="r196" reversible="true">
                <listOfReactants>
                    <speciesReference species="__s72"/>
                </listOfReactants>
                <listOfProducts>
                    <speciesReference species="__s10"/>
                    <speciesReference species="__s84"/>
                </listOfProducts>
                <kineticLaw><math xmlns="http://www.w3.org/1998/Math/MathML"><apply><plus/><apply><minus/><apply><times/><ci>__s10</ci><ci>__s84</ci><ci>kf_ee_bind_1</ci></apply></apply><apply><times/><ci>__s72</ci><ci>kr_ee_bind_1</ci></apply></apply></math></kineticLaw>
            </reaction>
            <reaction id="r197" metaid="metaid_r197" name="r197" reversible="true">
                <listOfReactants>
                    <speciesReference species="__s26"/>
                    <speciesReference species="__s66"/>
                </listOfReactants>
                <listOfProducts>
                    <speciesReference species="__s70"/>
                </listOfProducts>
                <kineticLaw><math xmlns="http://www.w3.org/1998/Math/MathML"><apply><minus/><apply><times/><ci>__s26</ci><ci>__s66</ci><ci>kf_ee_bind_2</ci></apply><apply><times/><ci>__s70</ci><ci>kr_ee_bind_2</ci></apply></apply></math></kineticLaw>
            </reaction>
            <reaction id="r198" metaid="metaid_r198" name="r198" reversible="true">
                <listOfReactants>
                    <speciesReference species="__s35"/>
                    <speciesReference species="__s66"/>
                </listOfReactants>
                <listOfProducts>
                    <speciesReference species="__s71"/>
                </listOfProducts>
                <kineticLaw><math xmlns="http://www.w3.org/1998/Math/MathML"><apply><minus/><apply><times/><ci>__s35</ci><ci>__s66</ci><ci>kf_ee_bind_2</ci></apply><apply><times/><ci>__s71</ci><ci>kr_ee_bind_2</ci></apply></apply></math></kineticLaw>
            </reaction>
            <reaction id="r199" metaid="metaid_r199" name="r199" reversible="true">
                <listOfReactants>
                    <speciesReference species="__s48"/>
                    <speciesReference species="__s66"/>
                </listOfReactants>
                <listOfProducts>
                    <speciesReference species="__s72"/>
                </listOfProducts>
                <kineticLaw><math xmlns="http://www.w3.org/1998/Math/MathML"><apply><minus/><apply><times/><ci>__s48</ci><ci>__s66</ci><ci>kf_ee_bind_2</ci></apply><apply><times/><ci>__s72</ci><ci>kr_ee_bind_2</ci></apply></apply></math></kineticLaw>
            </reaction>
            <reaction id="r200" metaid="metaid_r200" name="r200" reversible="true">
                <listOfReactants>
                    <speciesReference species="__s66"/>
                    <speciesReference species="__s66"/>
                </listOfReactants>
                <listOfProducts>
                    <speciesReference species="__s85"/>
                </listOfProducts>
                <kineticLaw><math xmlns="http://www.w3.org/1998/Math/MathML"><apply><minus/><apply><times/><cn>0.500000000000000</cn><apply><power/><ci>__s66</ci><cn>2</cn></apply><ci>kf_ee_bind_2</ci></apply><apply><times/><ci>__s85</ci><ci>kr_ee_bind_2</ci></apply></apply></math></kineticLaw>
            </reaction>
            <reaction id="r201" metaid="metaid_r201" name="r201" reversible="false">
                <listOfReactants>
                    <speciesReference species="__s56"/>
                </listOfReactants>
                <listOfProducts>
                    <speciesReference species="__s3"/>
                    <speciesReference species="__s57"/>
                </listOfProducts>
                <kineticLaw><math xmlns="http://www.w3.org/1998/Math/MathML"><apply><times/><ci>__s56</ci><ci>kr_ee_bind_2</ci></apply></math></kineticLaw>
            </reaction>
            <reaction id="r202" metaid="metaid_r202" name="r202" reversible="false">
                <listOfReactants>
                    <speciesReference species="__s58"/>
                </listOfReactants>
                <listOfProducts>
                    <speciesReference species="__s42"/>
                    <speciesReference species="__s42"/>
                </listOfProducts>
                <kineticLaw><math xmlns="http://www.w3.org/1998/Math/MathML"><apply><times/><ci>__s58</ci><ci>kr_ee_bind_2</ci></apply></math></kineticLaw>
            </reaction>
            <reaction id="r203" metaid="metaid_r203" name="r203" reversible="false">
                <listOfReactants>
                    <speciesReference species="__s59"/>
                </listOfReactants>
                <listOfProducts>
                    <speciesReference species="__s26"/>
                    <speciesReference species="__s57"/>
                </listOfProducts>
                <kineticLaw><math xmlns="http://www.w3.org/1998/Math/MathML"><apply><times/><ci>__s59</ci><ci>kr_ee_bind_2</ci></apply></math></kineticLaw>
            </reaction>
            <reaction id="r204" metaid="metaid_r204" name="r204" reversible="false">
                <listOfReactants>
                    <speciesReference species="__s60"/>
                </listOfReactants>
                <listOfProducts>
                    <speciesReference species="__s31"/>
                    <speciesReference species="__s48"/>
                </listOfProducts>
                <kineticLaw><math xmlns="http://www.w3.org/1998/Math/MathML"><apply><times/><ci>__s60</ci><ci>kr_ee_bind_2</ci></apply></math></kineticLaw>
            </reaction>
            <reaction id="r205" metaid="metaid_r205" name="r205" reversible="false">
                <listOfReactants>
                    <speciesReference species="__s61"/>
                </listOfReactants>
                <listOfProducts>
                    <speciesReference species="__s35"/>
                    <speciesReference species="__s57"/>
                </listOfProducts>
                <kineticLaw><math xmlns="http://www.w3.org/1998/Math/MathML"><apply><times/><ci>__s61</ci><ci>kr_ee_bind_2</ci></apply></math></kineticLaw>
            </reaction>
            <reaction id="r206" metaid="metaid_r206" name="r206" reversible="false">
                <listOfReactants>
                    <speciesReference species="__s62"/>
                </listOfReactants>
                <listOfProducts>
                    <speciesReference species="__s42"/>
                    <speciesReference species="__s48"/>
                </listOfProducts>
                <kineticLaw><math xmlns="http://www.w3.org/1998/Math/MathML"><apply><times/><ci>__s62</ci><ci>kr_ee_bind_2</ci></apply></math></kineticLaw>
            </reaction>
            <reaction id="r207" metaid="metaid_r207" name="r207" reversible="false">
                <listOfReactants>
                    <speciesReference species="__s63"/>
                </listOfReactants>
                <listOfProducts>
                    <speciesReference species="__s13"/>
                    <speciesReference species="__s77"/>
                </listOfProducts>
                <kineticLaw><math xmlns="http://www.w3.org/1998/Math/MathML"><apply><times/><ci>__s63</ci><ci>kr_ee_bind_2</ci></apply></math></kineticLaw>
            </reaction>
            <reaction id="r208" metaid="metaid_r208" name="r208" reversible="false">
                <listOfReactants>
                    <speciesReference species="__s64"/>
                </listOfReactants>
                <listOfProducts>
                    <speciesReference species="__s3"/>
                    <speciesReference species="__s66"/>
                </listOfProducts>
                <kineticLaw><math xmlns="http://www.w3.org/1998/Math/MathML"><apply><times/><ci>__s64</ci><ci>kr_ee_bind_2</ci></apply></math></kineticLaw>
            </reaction>
            <reaction id="r209" metaid="metaid_r209" name="r209" reversible="false">
                <listOfReactants>
                    <speciesReference species="__s67"/>
                </listOfReactants>
                <listOfProducts>
                    <speciesReference species="__s31"/>
                    <speciesReference species="__s57"/>
                </listOfProducts>
                <kineticLaw><math xmlns="http://www.w3.org/1998/Math/MathML"><apply><times/><ci>__s67</ci><ci>kr_ee_bind_2</ci></apply></math></kineticLaw>
            </reaction>
            <reaction id="r210" metaid="metaid_r210" name="r210" reversible="false">
                <listOfReactants>
                    <speciesReference species="__s68"/>
                </listOfReactants>
                <listOfProducts>
                    <speciesReference species="__s42"/>
                    <speciesReference species="__s57"/>
                </listOfProducts>
                <kineticLaw><math xmlns="http://www.w3.org/1998/Math/MathML"><apply><times/><ci>__s68</ci><ci>kr_ee_bind_2</ci></apply></math></kineticLaw>
            </reaction>
            <reaction id="r211" metaid="metaid_r211" name="r211" reversible="false">
                <listOfReactants>
                    <speciesReference species="__s69"/>
                </listOfReactants>
                <listOfProducts>
                    <speciesReference species="__s48"/>
                    <speciesReference species="__s57"/>
                </listOfProducts>
                <kineticLaw><math xmlns="http://www.w3.org/1998/Math/MathML"><apply><times/><ci>__s69</ci><ci>kr_ee_bind_2</ci></apply></math></kineticLaw>
            </reaction>
            <reaction id="r212" metaid="metaid_r212" name="r212" reversible="true">
                <listOfReactants>
                    <speciesReference species="__s19"/>
                    <speciesReference species="__s73"/>
                </listOfReactants>
                <listOfProducts>
                    <speciesReference species="__s64"/>
                </listOfProducts>
                <kineticLaw><math xmlns="http://www.w3.org/1998/Math/MathML"><apply><minus/><apply><times/><ci>__s19</ci><ci>__s73</ci><ci>kf_eg_bind_1</ci></apply><apply><times/><ci>__s64</ci><ci>kr_eg_bind_1</ci></apply></apply></math></kineticLaw>
            </reaction>
            <reaction id="r213" metaid="metaid_r213" name="r213" reversible="true">
                <listOfReactants>
                    <speciesReference species="__s19"/>
                    <speciesReference species="__s73"/>
                </listOfReactants>
                <listOfProducts>
                    <speciesReference species="__s63"/>
                </listOfProducts>
                <kineticLaw><math xmlns="http://www.w3.org/1998/Math/MathML"><apply><minus/><apply><times/><ci>__s19</ci><ci>__s73</ci><ci>kf_eg_bind_1</ci></apply><apply><times/><ci>__s63</ci><ci>kr_eg_bind_1</ci></apply></apply></math></kineticLaw>
            </reaction>
            <reaction id="r214" metaid="metaid_r214" name="r214" reversible="true">
                <listOfReactants>
                    <speciesReference species="__s20"/>
                    <speciesReference species="__s73"/>
                </listOfReactants>
                <listOfProducts>
                    <speciesReference species="__s70"/>
                </listOfProducts>
                <kineticLaw><math xmlns="http://www.w3.org/1998/Math/MathML"><apply><minus/><apply><times/><ci>__s20</ci><ci>__s73</ci><ci>kf_eg_bind_1</ci></apply><apply><times/><ci>__s70</ci><ci>kr_eg_bind_1</ci></apply></apply></math></kineticLaw>
            </reaction>
            <reaction id="r215" metaid="metaid_r215" name="r215" reversible="true">
                <listOfReactants>
                    <speciesReference species="__s23"/>
                    <speciesReference species="__s73"/>
                </listOfReactants>
                <listOfProducts>
                    <speciesReference species="__s76"/>
                </listOfProducts>
                <kineticLaw><math xmlns="http://www.w3.org/1998/Math/MathML"><apply><minus/><apply><times/><cn>2</cn><ci>__s23</ci><ci>__s73</ci><ci>kf_eg_bind_1</ci></apply><apply><times/><ci>__s76</ci><ci>kr_eg_bind_1</ci></apply></apply></math></kineticLaw>
            </reaction>
            <reaction id="r216" metaid="metaid_r216" name="r216" reversible="true">
                <listOfReactants>
                    <speciesReference species="__s24"/>
                    <speciesReference species="__s73"/>
                </listOfReactants>
                <listOfProducts>
                    <speciesReference species="__s80"/>
                </listOfProducts>
                <kineticLaw><math xmlns="http://www.w3.org/1998/Math/MathML"><apply><minus/><apply><times/><ci>__s24</ci><ci>__s73</ci><ci>kf_eg_bind_1</ci></apply><apply><times/><ci>__s80</ci><ci>kr_eg_bind_1</ci></apply></apply></math></kineticLaw>
            </reaction>
            <reaction id="r217" metaid="metaid_r217" name="r217" reversible="true">
                <listOfReactants>
                    <speciesReference species="__s25"/>
                    <speciesReference species="__s73"/>
                </listOfReactants>
                <listOfProducts>
                    <speciesReference species="__s79"/>
                </listOfProducts>
                <kineticLaw><math xmlns="http://www.w3.org/1998/Math/MathML"><apply><minus/><apply><times/><ci>__s25</ci><ci>__s73</ci><ci>kf_eg_bind_1</ci></apply><apply><times/><ci>__s79</ci><ci>kr_eg_bind_1</ci></apply></apply></math></kineticLaw>
            </reaction>
            <reaction id="r218" metaid="metaid_r218" name="r218" reversible="true">
                <listOfReactants>
                    <speciesReference species="__s28"/>
                    <speciesReference species="__s73"/>
                </listOfReactants>
                <listOfProducts>
                    <speciesReference species="__s71"/>
                </listOfProducts>
                <kineticLaw><math xmlns="http://www.w3.org/1998/Math/MathML"><apply><minus/><apply><times/><ci>__s28</ci><ci>__s73</ci><ci>kf_eg_bind_1</ci></apply><apply><times/><ci>__s71</ci><ci>kr_eg_bind_1</ci></apply></apply></math></kineticLaw>
            </reaction>
            <reaction id="r219" metaid="metaid_r219" name="r219" reversible="true">
                <listOfReactants>
                    <speciesReference species="__s30"/>
                    <speciesReference species="__s73"/>
                </listOfReactants>
                <listOfProducts>
                    <speciesReference species="__s86"/>
                </listOfProducts>
                <kineticLaw><math xmlns="http://www.w3.org/1998/Math/MathML"><apply><minus/><apply><times/><ci>__s30</ci><ci>__s73</ci><ci>kf_eg_bind_1</ci></apply><apply><times/><ci>__s86</ci><ci>kr_eg_bind_1</ci></apply></apply></math></kineticLaw>
            </reaction>
            <reaction id="r220" metaid="metaid_r220" name="r220" reversible="true">
                <listOfReactants>
                    <speciesReference species="__s33"/>
                    <speciesReference species="__s73"/>
                </listOfReactants>
                <listOfProducts>
                    <speciesReference species="__s82"/>
                </listOfProducts>
                <kineticLaw><math xmlns="http://www.w3.org/1998/Math/MathML"><apply><minus/><apply><times/><ci>__s33</ci><ci>__s73</ci><ci>kf_eg_bind_1</ci></apply><apply><times/><ci>__s82</ci><ci>kr_eg_bind_1</ci></apply></apply></math></kineticLaw>
            </reaction>
            <reaction id="r221" metaid="metaid_r221" name="r221" reversible="true">
                <listOfReactants>
                    <speciesReference species="__s34"/>
                    <speciesReference species="__s73"/>
                </listOfReactants>
                <listOfProducts>
                    <speciesReference species="__s81"/>
                </listOfProducts>
                <kineticLaw><math xmlns="http://www.w3.org/1998/Math/MathML"><apply><minus/><apply><times/><ci>__s34</ci><ci>__s73</ci><ci>kf_eg_bind_1</ci></apply><apply><times/><ci>__s81</ci><ci>kr_eg_bind_1</ci></apply></apply></math></kineticLaw>
            </reaction>
            <reaction id="r222" metaid="metaid_r222" name="r222" reversible="true">
                <listOfReactants>
                    <speciesReference species="__s38"/>
                    <speciesReference species="__s73"/>
                </listOfReactants>
                <listOfProducts>
                    <speciesReference species="__s72"/>
                </listOfProducts>
                <kineticLaw><math xmlns="http://www.w3.org/1998/Math/MathML"><apply><minus/><apply><times/><ci>__s38</ci><ci>__s73</ci><ci>kf_eg_bind_1</ci></apply><apply><times/><ci>__s72</ci><ci>kr_eg_bind_1</ci></apply></apply></math></kineticLaw>
            </reaction>
            <reaction id="r223" metaid="metaid_r223" name="r223" reversible="true">
                <listOfReactants>
                    <speciesReference species="__s41"/>
                    <speciesReference species="__s73"/>
                </listOfReactants>
                <listOfProducts>
                    <speciesReference species="__s87"/>
                </listOfProducts>
                <kineticLaw><math xmlns="http://www.w3.org/1998/Math/MathML"><apply><minus/><apply><times/><ci>__s41</ci><ci>__s73</ci><ci>kf_eg_bind_1</ci></apply><apply><times/><ci>__s87</ci><ci>kr_eg_bind_1</ci></apply></apply></math></kineticLaw>
            </reaction>
            <reaction id="r224" metaid="metaid_r224" name="r224" reversible="true">
                <listOfReactants>
                    <speciesReference species="__s45"/>
                    <speciesReference species="__s73"/>
                </listOfReactants>
                <listOfProducts>
                    <speciesReference species="__s84"/>
                </listOfProducts>
                <kineticLaw><math xmlns="http://www.w3.org/1998/Math/MathML"><apply><minus/><apply><times/><ci>__s45</ci><ci>__s73</ci><ci>kf_eg_bind_1</ci></apply><apply><times/><ci>__s84</ci><ci>kr_eg_bind_1</ci></apply></apply></math></kineticLaw>
            </reaction>
            <reaction id="r225" metaid="metaid_r225" name="r225" reversible="true">
                <listOfReactants>
                    <speciesReference species="__s46"/>
                    <speciesReference species="__s73"/>
                </listOfReactants>
                <listOfProducts>
                    <speciesReference species="__s83"/>
                </listOfProducts>
                <kineticLaw><math xmlns="http://www.w3.org/1998/Math/MathML"><apply><minus/><apply><times/><ci>__s46</ci><ci>__s73</ci><ci>kf_eg_bind_1</ci></apply><apply><times/><ci>__s83</ci><ci>kr_eg_bind_1</ci></apply></apply></math></kineticLaw>
            </reaction>
            <reaction id="r226" metaid="metaid_r226" name="r226" reversible="true">
                <listOfReactants>
                    <speciesReference species="__s55"/>
                    <speciesReference species="__s73"/>
                </listOfReactants>
                <listOfProducts>
                    <speciesReference species="__s85"/>
                </listOfProducts>
                <kineticLaw><math xmlns="http://www.w3.org/1998/Math/MathML"><apply><minus/><apply><times/><ci>__s55</ci><ci>__s73</ci><ci>kf_eg_bind_1</ci></apply><apply><times/><cn>2</cn><ci>__s85</ci><ci>kr_eg_bind_1</ci></apply></apply></math></kineticLaw>
            </reaction>
            <reaction id="r227" metaid="metaid_r227" name="r227" reversible="true">
                <listOfReactants>
                    <speciesReference species="__s7"/>
                    <speciesReference species="__s56"/>
                </listOfReactants>
                <listOfProducts>
                    <speciesReference species="__s67"/>
                </listOfProducts>
                <kineticLaw><math xmlns="http://www.w3.org/1998/Math/MathML"><apply><minus/><apply><times/><ci>__s56</ci><ci>__s7</ci><ci>kf_eg_bind_1</ci></apply><apply><times/><ci>__s67</ci><ci>kr_eg_bind_1</ci></apply></apply></math></kineticLaw>
            </reaction>
            <reaction id="r228" metaid="metaid_r228" name="r228" reversible="true">
                <listOfReactants>
                    <speciesReference species="__s37"/>
                    <speciesReference species="__s56"/>
                </listOfReactants>
                <listOfProducts>
                    <speciesReference species="__s68"/>
                </listOfProducts>
                <kineticLaw><math xmlns="http://www.w3.org/1998/Math/MathML"><apply><minus/><apply><times/><ci>__s37</ci><ci>__s56</ci><ci>kf_eg_bind_1</ci></apply><apply><times/><ci>__s68</ci><ci>kr_eg_bind_1</ci></apply></apply></math></kineticLaw>
            </reaction>
            <reaction id="r229" metaid="metaid_r229" name="r229" reversible="true">
                <listOfReactants>
                    <speciesReference species="__s53"/>
                    <speciesReference species="__s56"/>
                </listOfReactants>
                <listOfProducts>
                    <speciesReference species="__s78"/>
                </listOfProducts>
                <kineticLaw><math xmlns="http://www.w3.org/1998/Math/MathML"><apply><minus/><apply><times/><ci>__s53</ci><ci>__s56</ci><ci>kf_eg_bind_1</ci></apply><apply><times/><cn>2</cn><ci>__s78</ci><ci>kr_eg_bind_1</ci></apply></apply></math></kineticLaw>
            </reaction>
            <reaction id="r230" metaid="metaid_r230" name="r230" reversible="true">
                <listOfReactants>
                    <speciesReference species="__s56"/>
                    <speciesReference species="__s73"/>
                </listOfReactants>
                <listOfProducts>
                    <speciesReference species="__s88"/>
                </listOfProducts>
                <kineticLaw><math xmlns="http://www.w3.org/1998/Math/MathML"><apply><minus/><apply><times/><ci>__s56</ci><ci>__s73</ci><ci>kf_eg_bind_1</ci></apply><apply><times/><ci>__s88</ci><ci>kr_eg_bind_1</ci></apply></apply></math></kineticLaw>
            </reaction>
            <reaction id="r231" metaid="metaid_r231" name="r231" reversible="true">
                <listOfReactants>
                    <speciesReference species="__s7"/>
                    <speciesReference species="__s63"/>
                </listOfReactants>
                <listOfProducts>
                    <speciesReference species="__s79"/>
                </listOfProducts>
                <kineticLaw><math xmlns="http://www.w3.org/1998/Math/MathML"><apply><minus/><apply><times/><ci>__s63</ci><ci>__s7</ci><ci>kf_eg_bind_1</ci></apply><apply><times/><ci>__s79</ci><ci>kr_eg_bind_1</ci></apply></apply></math></kineticLaw>
            </reaction>
            <reaction id="r232" metaid="metaid_r232" name="r232" reversible="true">
                <listOfReactants>
                    <speciesReference species="__s37"/>
                    <speciesReference species="__s63"/>
                </listOfReactants>
                <listOfProducts>
                    <speciesReference species="__s81"/>
                </listOfProducts>
                <kineticLaw><math xmlns="http://www.w3.org/1998/Math/MathML"><apply><minus/><apply><times/><ci>__s37</ci><ci>__s63</ci><ci>kf_eg_bind_1</ci></apply><apply><times/><ci>__s81</ci><ci>kr_eg_bind_1</ci></apply></apply></math></kineticLaw>
            </reaction>
            <reaction id="r233" metaid="metaid_r233" name="r233" reversible="true">
                <listOfReactants>
                    <speciesReference species="__s53"/>
                    <speciesReference species="__s63"/>
                </listOfReactants>
                <listOfProducts>
                    <speciesReference species="__s83"/>
                </listOfProducts>
                <kineticLaw><math xmlns="http://www.w3.org/1998/Math/MathML"><apply><minus/><apply><times/><ci>__s53</ci><ci>__s63</ci><ci>kf_eg_bind_1</ci></apply><apply><times/><ci>__s83</ci><ci>kr_eg_bind_1</ci></apply></apply></math></kineticLaw>
            </reaction>
            <reaction id="r234" metaid="metaid_r234" name="r234" reversible="true">
                <listOfReactants>
                    <speciesReference species="__s63"/>
                    <speciesReference species="__s73"/>
                </listOfReactants>
                <listOfProducts>
                    <speciesReference species="__s89"/>
                </listOfProducts>
                <kineticLaw><math xmlns="http://www.w3.org/1998/Math/MathML"><apply><minus/><apply><times/><ci>__s63</ci><ci>__s73</ci><ci>kf_eg_bind_1</ci></apply><apply><times/><ci>__s89</ci><ci>kr_eg_bind_1</ci></apply></apply></math></kineticLaw>
            </reaction>
            <reaction id="r235" metaid="metaid_r235" name="r235" reversible="true">
                <listOfReactants>
                    <speciesReference species="__s7"/>
                    <speciesReference species="__s64"/>
                </listOfReactants>
                <listOfProducts>
                    <speciesReference species="__s80"/>
                </listOfProducts>
                <kineticLaw><math xmlns="http://www.w3.org/1998/Math/MathML"><apply><minus/><apply><times/><ci>__s64</ci><ci>__s7</ci><ci>kf_eg_bind_1</ci></apply><apply><times/><ci>__s80</ci><ci>kr_eg_bind_1</ci></apply></apply></math></kineticLaw>
            </reaction>
            <reaction id="r236" metaid="metaid_r236" name="r236" reversible="true">
                <listOfReactants>
                    <speciesReference species="__s37"/>
                    <speciesReference species="__s64"/>
                </listOfReactants>
                <listOfProducts>
                    <speciesReference species="__s82"/>
                </listOfProducts>
                <kineticLaw><math xmlns="http://www.w3.org/1998/Math/MathML"><apply><minus/><apply><times/><ci>__s37</ci><ci>__s64</ci><ci>kf_eg_bind_1</ci></apply><apply><times/><ci>__s82</ci><ci>kr_eg_bind_1</ci></apply></apply></math></kineticLaw>
            </reaction>
            <reaction id="r237" metaid="metaid_r237" name="r237" reversible="true">
                <listOfReactants>
                    <speciesReference species="__s53"/>
                    <speciesReference species="__s64"/>
                </listOfReactants>
                <listOfProducts>
                    <speciesReference species="__s84"/>
                </listOfProducts>
                <kineticLaw><math xmlns="http://www.w3.org/1998/Math/MathML"><apply><minus/><apply><times/><ci>__s53</ci><ci>__s64</ci><ci>kf_eg_bind_1</ci></apply><apply><times/><ci>__s84</ci><ci>kr_eg_bind_1</ci></apply></apply></math></kineticLaw>
            </reaction>
            <reaction id="r238" metaid="metaid_r238" name="r238" reversible="true">
                <listOfReactants>
                    <speciesReference species="__s64"/>
                    <speciesReference species="__s73"/>
                </listOfReactants>
                <listOfProducts>
                    <speciesReference species="__s89"/>
                </listOfProducts>
                <kineticLaw><math xmlns="http://www.w3.org/1998/Math/MathML"><apply><minus/><apply><times/><ci>__s64</ci><ci>__s73</ci><ci>kf_eg_bind_1</ci></apply><apply><times/><ci>__s89</ci><ci>kr_eg_bind_1</ci></apply></apply></math></kineticLaw>
            </reaction>
            <reaction id="r239" metaid="metaid_r239" name="r239" reversible="false">
                <listOfReactants>
                    <speciesReference species="__s57"/>
                </listOfReactants>
                <listOfProducts>
                    <speciesReference species="__s3"/>
                    <speciesReference species="__s53"/>
                </listOfProducts>
                <kineticLaw><math xmlns="http://www.w3.org/1998/Math/MathML"><apply><times/><ci>__s57</ci><ci>kr_eg_bind_1</ci></apply></math></kineticLaw>
            </reaction>
            <reaction id="r240" metaid="metaid_r240" name="r240" reversible="false">
                <listOfReactants>
                    <speciesReference species="__s66"/>
                </listOfReactants>
                <listOfProducts>
                    <speciesReference species="__s13"/>
                    <speciesReference species="__s73"/>
                </listOfProducts>
                <kineticLaw><math xmlns="http://www.w3.org/1998/Math/MathML"><apply><times/><ci>__s66</ci><ci>kr_eg_bind_1</ci></apply></math></kineticLaw>
            </reaction>
            <reaction id="r241" metaid="metaid_r241" name="r241" reversible="true">
                <listOfReactants>
                    <speciesReference species="__s24"/>
                    <speciesReference species="__s74"/>
                </listOfReactants>
                <listOfProducts>
                    <speciesReference species="__s63"/>
                </listOfProducts>
                <kineticLaw><math xmlns="http://www.w3.org/1998/Math/MathML"><apply><minus/><apply><times/><ci>__s24</ci><ci>__s74</ci><ci>kf_gs_bind_1</ci></apply><apply><times/><ci>__s63</ci><ci>kr_gs_bind_1</ci></apply></apply></math></kineticLaw>
            </reaction>
            <reaction id="r242" metaid="metaid_r242" name="r242" reversible="true">
                <listOfReactants>
                    <speciesReference species="__s25"/>
                    <speciesReference species="__s74"/>
                </listOfReactants>
                <listOfProducts>
                    <speciesReference species="__s64"/>
                </listOfProducts>
                <kineticLaw><math xmlns="http://www.w3.org/1998/Math/MathML"><apply><minus/><apply><times/><ci>__s25</ci><ci>__s74</ci><ci>kf_gs_bind_1</ci></apply><apply><times/><ci>__s64</ci><ci>kr_gs_bind_1</ci></apply></apply></math></kineticLaw>
            </reaction>
            <reaction id="r243" metaid="metaid_r243" name="r243" reversible="true">
                <listOfReactants>
                    <speciesReference species="__s26"/>
                    <speciesReference species="__s74"/>
                </listOfReactants>
                <listOfProducts>
                    <speciesReference species="__s66"/>
                </listOfProducts>
                <kineticLaw><math xmlns="http://www.w3.org/1998/Math/MathML"><apply><minus/><apply><times/><ci>__s26</ci><ci>__s74</ci><ci>kf_gs_bind_1</ci></apply><apply><times/><ci>__s66</ci><ci>kr_gs_bind_1</ci></apply></apply></math></kineticLaw>
            </reaction>
            <reaction id="r244" metaid="metaid_r244" name="r244" reversible="true">
                <listOfReactants>
                    <speciesReference species="__s27"/>
                    <speciesReference species="__s74"/>
                </listOfReactants>
                <listOfProducts>
                    <speciesReference species="__s70"/>
                </listOfProducts>
                <kineticLaw><math xmlns="http://www.w3.org/1998/Math/MathML"><apply><minus/><apply><times/><cn>2</cn><ci>__s27</ci><ci>__s74</ci><ci>kf_gs_bind_1</ci></apply><apply><times/><ci>__s70</ci><ci>kr_gs_bind_1</ci></apply></apply></math></kineticLaw>
            </reaction>
            <reaction id="r245" metaid="metaid_r245" name="r245" reversible="true">
                <listOfReactants>
                    <speciesReference species="__s30"/>
                    <speciesReference species="__s74"/>
                </listOfReactants>
                <listOfProducts>
                    <speciesReference species="__s76"/>
                </listOfProducts>
                <kineticLaw><math xmlns="http://www.w3.org/1998/Math/MathML"><apply><minus/><apply><times/><ci>__s30</ci><ci>__s74</ci><ci>kf_gs_bind_1</ci></apply><apply><times/><ci>__s76</ci><ci>kr_gs_bind_1</ci></apply></apply></math></kineticLaw>
            </reaction>
            <reaction id="r246" metaid="metaid_r246" name="r246" reversible="true">
                <listOfReactants>
                    <speciesReference species="__s31"/>
                    <speciesReference species="__s74"/>
                </listOfReactants>
                <listOfProducts>
                    <speciesReference species="__s77"/>
                </listOfProducts>
                <kineticLaw><math xmlns="http://www.w3.org/1998/Math/MathML"><apply><minus/><apply><times/><ci>__s31</ci><ci>__s74</ci><ci>kf_gs_bind_1</ci></apply><apply><times/><ci>__s77</ci><ci>kr_gs_bind_1</ci></apply></apply></math></kineticLaw>
            </reaction>
            <reaction id="r247" metaid="metaid_r247" name="r247" reversible="true">
                <listOfReactants>
                    <speciesReference species="__s32"/>
                    <speciesReference species="__s74"/>
                </listOfReactants>
                <listOfProducts>
                    <speciesReference species="__s79"/>
                </listOfProducts>
                <kineticLaw><math xmlns="http://www.w3.org/1998/Math/MathML"><apply><minus/><apply><times/><ci>__s32</ci><ci>__s74</ci><ci>kf_gs_bind_1</ci></apply><apply><times/><ci>__s79</ci><ci>kr_gs_bind_1</ci></apply></apply></math></kineticLaw>
            </reaction>
            <reaction id="r248" metaid="metaid_r248" name="r248" reversible="true">
                <listOfReactants>
                    <speciesReference species="__s32"/>
                    <speciesReference species="__s74"/>
                </listOfReactants>
                <listOfProducts>
                    <speciesReference species="__s80"/>
                </listOfProducts>
                <kineticLaw><math xmlns="http://www.w3.org/1998/Math/MathML"><apply><minus/><apply><times/><ci>__s32</ci><ci>__s74</ci><ci>kf_gs_bind_1</ci></apply><apply><times/><ci>__s80</ci><ci>kr_gs_bind_1</ci></apply></apply></math></kineticLaw>
            </reaction>
            <reaction id="r249" metaid="metaid_r249" name="r249" reversible="true">
                <listOfReactants>
                    <speciesReference species="__s36"/>
                    <speciesReference species="__s74"/>
                </listOfReactants>
                <listOfProducts>
                    <speciesReference species="__s71"/>
                </listOfProducts>
                <kineticLaw><math xmlns="http://www.w3.org/1998/Math/MathML"><apply><minus/><apply><times/><ci>__s36</ci><ci>__s74</ci><ci>kf_gs_bind_1</ci></apply><apply><times/><ci>__s71</ci><ci>kr_gs_bind_1</ci></apply></apply></math></kineticLaw>
            </reaction>
            <reaction id="r250" metaid="metaid_r250" name="r250" reversible="true">
                <listOfReactants>
                    <speciesReference species="__s40"/>
                    <speciesReference species="__s74"/>
                </listOfReactants>
                <listOfProducts>
                    <speciesReference species="__s86"/>
                </listOfProducts>
                <kineticLaw><math xmlns="http://www.w3.org/1998/Math/MathML"><apply><minus/><apply><times/><cn>2</cn><ci>__s40</ci><ci>__s74</ci><ci>kf_gs_bind_1</ci></apply><apply><times/><ci>__s86</ci><ci>kr_gs_bind_1</ci></apply></apply></math></kineticLaw>
            </reaction>
            <reaction id="r251" metaid="metaid_r251" name="r251" reversible="true">
                <listOfReactants>
                    <speciesReference species="__s43"/>
                    <speciesReference species="__s74"/>
                </listOfReactants>
                <listOfProducts>
                    <speciesReference species="__s82"/>
                </listOfProducts>
                <kineticLaw><math xmlns="http://www.w3.org/1998/Math/MathML"><apply><minus/><apply><times/><ci>__s43</ci><ci>__s74</ci><ci>kf_gs_bind_1</ci></apply><apply><times/><ci>__s82</ci><ci>kr_gs_bind_1</ci></apply></apply></math></kineticLaw>
            </reaction>
            <reaction id="r252" metaid="metaid_r252" name="r252" reversible="true">
                <listOfReactants>
                    <speciesReference species="__s44"/>
                    <speciesReference species="__s74"/>
                </listOfReactants>
                <listOfProducts>
                    <speciesReference species="__s81"/>
                </listOfProducts>
                <kineticLaw><math xmlns="http://www.w3.org/1998/Math/MathML"><apply><minus/><apply><times/><ci>__s44</ci><ci>__s74</ci><ci>kf_gs_bind_1</ci></apply><apply><times/><ci>__s81</ci><ci>kr_gs_bind_1</ci></apply></apply></math></kineticLaw>
            </reaction>
            <reaction id="r253" metaid="metaid_r253" name="r253" reversible="true">
                <listOfReactants>
                    <speciesReference species="__s49"/>
                    <speciesReference species="__s74"/>
                </listOfReactants>
                <listOfProducts>
                    <speciesReference species="__s87"/>
                </listOfProducts>
                <kineticLaw><math xmlns="http://www.w3.org/1998/Math/MathML"><apply><minus/><apply><times/><ci>__s49</ci><ci>__s74</ci><ci>kf_gs_bind_1</ci></apply><apply><times/><ci>__s87</ci><ci>kr_gs_bind_1</ci></apply></apply></math></kineticLaw>
            </reaction>
            <reaction id="r254" metaid="metaid_r254" name="r254" reversible="true">
                <listOfReactants>
                    <speciesReference species="__s51"/>
                    <speciesReference species="__s74"/>
                </listOfReactants>
                <listOfProducts>
                    <speciesReference species="__s72"/>
                </listOfProducts>
                <kineticLaw><math xmlns="http://www.w3.org/1998/Math/MathML"><apply><minus/><apply><times/><ci>__s51</ci><ci>__s74</ci><ci>kf_gs_bind_1</ci></apply><apply><times/><ci>__s72</ci><ci>kr_gs_bind_1</ci></apply></apply></math></kineticLaw>
            </reaction>
            <reaction id="r255" metaid="metaid_r255" name="r255" reversible="true">
                <listOfReactants>
                    <speciesReference species="__s6"/>
                    <speciesReference species="__s59"/>
                </listOfReactants>
                <listOfProducts>
                    <speciesReference species="__s61"/>
                </listOfProducts>
                <kineticLaw><math xmlns="http://www.w3.org/1998/Math/MathML"><apply><minus/><apply><times/><ci>__s59</ci><ci>__s6</ci><ci>kf_gs_bind_1</ci></apply><apply><times/><ci>__s61</ci><ci>kr_gs_bind_1</ci></apply></apply></math></kineticLaw>
            </reaction>
            <reaction id="r256" metaid="metaid_r256" name="r256" reversible="true">
                <listOfReactants>
                    <speciesReference species="__s54"/>
                    <speciesReference species="__s59"/>
                </listOfReactants>
                <listOfProducts>
                    <speciesReference species="__s69"/>
                </listOfProducts>
                <kineticLaw><math xmlns="http://www.w3.org/1998/Math/MathML"><apply><minus/><apply><times/><ci>__s54</ci><ci>__s59</ci><ci>kf_gs_bind_1</ci></apply><apply><times/><ci>__s69</ci><ci>kr_gs_bind_1</ci></apply></apply></math></kineticLaw>
            </reaction>
            <reaction id="r257" metaid="metaid_r257" name="r257" reversible="true">
                <listOfReactants>
                    <speciesReference species="__s59"/>
                    <speciesReference species="__s74"/>
                </listOfReactants>
                <listOfProducts>
                    <speciesReference species="__s84"/>
                </listOfProducts>
                <kineticLaw><math xmlns="http://www.w3.org/1998/Math/MathML"><apply><minus/><apply><times/><ci>__s59</ci><ci>__s74</ci><ci>kf_gs_bind_1</ci></apply><apply><times/><ci>__s84</ci><ci>kr_gs_bind_1</ci></apply></apply></math></kineticLaw>
            </reaction>
            <reaction id="r258" metaid="metaid_r258" name="r258" reversible="true">
                <listOfReactants>
                    <speciesReference species="__s6"/>
                    <speciesReference species="__s60"/>
                </listOfReactants>
                <listOfProducts>
                    <speciesReference species="__s62"/>
                </listOfProducts>
                <kineticLaw><math xmlns="http://www.w3.org/1998/Math/MathML"><apply><minus/><apply><times/><ci>__s6</ci><ci>__s60</ci><ci>kf_gs_bind_1</ci></apply><apply><times/><ci>__s62</ci><ci>kr_gs_bind_1</ci></apply></apply></math></kineticLaw>
            </reaction>
            <reaction id="r259" metaid="metaid_r259" name="r259" reversible="true">
                <listOfReactants>
                    <speciesReference species="__s54"/>
                    <speciesReference species="__s60"/>
                </listOfReactants>
                <listOfProducts>
                    <speciesReference species="__s69"/>
                </listOfProducts>
                <kineticLaw><math xmlns="http://www.w3.org/1998/Math/MathML"><apply><minus/><apply><times/><ci>__s54</ci><ci>__s60</ci><ci>kf_gs_bind_1</ci></apply><apply><times/><ci>__s69</ci><ci>kr_gs_bind_1</ci></apply></apply></math></kineticLaw>
            </reaction>
            <reaction id="r260" metaid="metaid_r260" name="r260" reversible="true">
                <listOfReactants>
                    <speciesReference species="__s60"/>
                    <speciesReference species="__s74"/>
                </listOfReactants>
                <listOfProducts>
                    <speciesReference species="__s83"/>
                </listOfProducts>
                <kineticLaw><math xmlns="http://www.w3.org/1998/Math/MathML"><apply><minus/><apply><times/><ci>__s60</ci><ci>__s74</ci><ci>kf_gs_bind_1</ci></apply><apply><times/><ci>__s83</ci><ci>kr_gs_bind_1</ci></apply></apply></math></kineticLaw>
            </reaction>
            <reaction id="r261" metaid="metaid_r261" name="r261" reversible="true">
                <listOfReactants>
                    <speciesReference species="__s6"/>
                    <speciesReference species="__s67"/>
                </listOfReactants>
                <listOfProducts>
                    <speciesReference species="__s68"/>
                </listOfProducts>
                <kineticLaw><math xmlns="http://www.w3.org/1998/Math/MathML"><apply><minus/><apply><times/><ci>__s6</ci><ci>__s67</ci><ci>kf_gs_bind_1</ci></apply><apply><times/><ci>__s68</ci><ci>kr_gs_bind_1</ci></apply></apply></math></kineticLaw>
            </reaction>
            <reaction id="r262" metaid="metaid_r262" name="r262" reversible="true">
                <listOfReactants>
                    <speciesReference species="__s54"/>
                    <speciesReference species="__s67"/>
                </listOfReactants>
                <listOfProducts>
                    <speciesReference species="__s78"/>
                </listOfProducts>
                <kineticLaw><math xmlns="http://www.w3.org/1998/Math/MathML"><apply><minus/><apply><times/><ci>__s54</ci><ci>__s67</ci><ci>kf_gs_bind_1</ci></apply><apply><times/><cn>2</cn><ci>__s78</ci><ci>kr_gs_bind_1</ci></apply></apply></math></kineticLaw>
            </reaction>
            <reaction id="r263" metaid="metaid_r263" name="r263" reversible="true">
                <listOfReactants>
                    <speciesReference species="__s67"/>
                    <speciesReference species="__s74"/>
                </listOfReactants>
                <listOfProducts>
                    <speciesReference species="__s88"/>
                </listOfProducts>
                <kineticLaw><math xmlns="http://www.w3.org/1998/Math/MathML"><apply><minus/><apply><times/><ci>__s67</ci><ci>__s74</ci><ci>kf_gs_bind_1</ci></apply><apply><times/><ci>__s88</ci><ci>kr_gs_bind_1</ci></apply></apply></math></kineticLaw>
            </reaction>
            <reaction id="r264" metaid="metaid_r264" name="r264" reversible="true">
                <listOfReactants>
                    <speciesReference species="__s6"/>
                    <speciesReference species="__s70"/>
                </listOfReactants>
                <listOfProducts>
                    <speciesReference species="__s71"/>
                </listOfProducts>
                <kineticLaw><math xmlns="http://www.w3.org/1998/Math/MathML"><apply><minus/><apply><times/><ci>__s6</ci><ci>__s70</ci><ci>kf_gs_bind_1</ci></apply><apply><times/><ci>__s71</ci><ci>kr_gs_bind_1</ci></apply></apply></math></kineticLaw>
            </reaction>
            <reaction id="r265" metaid="metaid_r265" name="r265" reversible="true">
                <listOfReactants>
                    <speciesReference species="__s54"/>
                    <speciesReference species="__s70"/>
                </listOfReactants>
                <listOfProducts>
                    <speciesReference species="__s72"/>
                </listOfProducts>
                <kineticLaw><math xmlns="http://www.w3.org/1998/Math/MathML"><apply><minus/><apply><times/><ci>__s54</ci><ci>__s70</ci><ci>kf_gs_bind_1</ci></apply><apply><times/><ci>__s72</ci><ci>kr_gs_bind_1</ci></apply></apply></math></kineticLaw>
            </reaction>
            <reaction id="r266" metaid="metaid_r266" name="r266" reversible="true">
                <listOfReactants>
                    <speciesReference species="__s70"/>
                    <speciesReference species="__s74"/>
                </listOfReactants>
                <listOfProducts>
                    <speciesReference species="__s85"/>
                </listOfProducts>
                <kineticLaw><math xmlns="http://www.w3.org/1998/Math/MathML"><apply><minus/><apply><times/><ci>__s70</ci><ci>__s74</ci><ci>kf_gs_bind_1</ci></apply><apply><times/><cn>2</cn><ci>__s85</ci><ci>kr_gs_bind_1</ci></apply></apply></math></kineticLaw>
            </reaction>
            <reaction id="r267" metaid="metaid_r267" name="r267" reversible="false">
                <listOfReactants>
                    <speciesReference species="__s73"/>
                </listOfReactants>
                <listOfProducts>
                    <speciesReference species="__s7"/>
                    <speciesReference species="__s74"/>
                </listOfProducts>
                <kineticLaw><math xmlns="http://www.w3.org/1998/Math/MathML"><apply><times/><ci>__s73</ci><ci>kr_gs_bind_1</ci></apply></math></kineticLaw>
            </reaction>
            <reaction id="r268" metaid="metaid_r268" name="r268" reversible="true">
                <listOfReactants>
                    <speciesReference species="__s33"/>
                    <speciesReference species="__s75"/>
                </listOfReactants>
                <listOfProducts>
                    <speciesReference species="__s63"/>
                </listOfProducts>
                <kineticLaw><math xmlns="http://www.w3.org/1998/Math/MathML"><apply><minus/><apply><times/><ci>__s33</ci><ci>__s75</ci><ci>kf_sr_bind_1</ci></apply><apply><times/><ci>__s63</ci><ci>kr_sr_bind_1</ci></apply></apply></math></kineticLaw>
            </reaction>
            <reaction id="r269" metaid="metaid_r269" name="r269" reversible="true">
                <listOfReactants>
                    <speciesReference species="__s34"/>
                    <speciesReference species="__s75"/>
                </listOfReactants>
                <listOfProducts>
                    <speciesReference species="__s64"/>
                </listOfProducts>
                <kineticLaw><math xmlns="http://www.w3.org/1998/Math/MathML"><apply><minus/><apply><times/><ci>__s34</ci><ci>__s75</ci><ci>kf_sr_bind_1</ci></apply><apply><times/><ci>__s64</ci><ci>kr_sr_bind_1</ci></apply></apply></math></kineticLaw>
            </reaction>
            <reaction id="r270" metaid="metaid_r270" name="r270" reversible="true">
                <listOfReactants>
                    <speciesReference species="__s35"/>
                    <speciesReference species="__s75"/>
                </listOfReactants>
                <listOfProducts>
                    <speciesReference species="__s66"/>
                </listOfProducts>
                <kineticLaw><math xmlns="http://www.w3.org/1998/Math/MathML"><apply><minus/><apply><times/><ci>__s35</ci><ci>__s75</ci><ci>kf_sr_bind_1</ci></apply><apply><times/><ci>__s66</ci><ci>kr_sr_bind_1</ci></apply></apply></math></kineticLaw>
            </reaction>
            <reaction id="r271" metaid="metaid_r271" name="r271" reversible="true">
                <listOfReactants>
                    <speciesReference species="__s36"/>
                    <speciesReference species="__s75"/>
                </listOfReactants>
                <listOfProducts>
                    <speciesReference species="__s70"/>
                </listOfProducts>
                <kineticLaw><math xmlns="http://www.w3.org/1998/Math/MathML"><apply><minus/><apply><times/><ci>__s36</ci><ci>__s75</ci><ci>kf_sr_bind_1</ci></apply><apply><times/><ci>__s70</ci><ci>kr_sr_bind_1</ci></apply></apply></math></kineticLaw>
            </reaction>
            <reaction id="r272" metaid="metaid_r272" name="r272" reversible="true">
                <listOfReactants>
                    <speciesReference species="__s37"/>
                    <speciesReference species="__s75"/>
                </listOfReactants>
                <listOfProducts>
                    <speciesReference species="__s73"/>
                </listOfProducts>
                <kineticLaw><math xmlns="http://www.w3.org/1998/Math/MathML"><apply><minus/><apply><times/><ci>__s37</ci><ci>__s75</ci><ci>kf_sr_bind_1</ci></apply><apply><times/><ci>__s73</ci><ci>kr_sr_bind_1</ci></apply></apply></math></kineticLaw>
            </reaction>
            <reaction id="r273" metaid="metaid_r273" name="r273" reversible="true">
                <listOfReactants>
                    <speciesReference species="__s41"/>
                    <speciesReference species="__s75"/>
                </listOfReactants>
                <listOfProducts>
                    <speciesReference species="__s76"/>
                </listOfProducts>
                <kineticLaw><math xmlns="http://www.w3.org/1998/Math/MathML"><apply><minus/><apply><times/><ci>__s41</ci><ci>__s75</ci><ci>kf_sr_bind_1</ci></apply><apply><times/><ci>__s76</ci><ci>kr_sr_bind_1</ci></apply></apply></math></kineticLaw>
            </reaction>
            <reaction id="r274" metaid="metaid_r274" name="r274" reversible="true">
                <listOfReactants>
                    <speciesReference species="__s42"/>
                    <speciesReference species="__s75"/>
                </listOfReactants>
                <listOfProducts>
                    <speciesReference species="__s77"/>
                </listOfProducts>
                <kineticLaw><math xmlns="http://www.w3.org/1998/Math/MathML"><apply><minus/><apply><times/><ci>__s42</ci><ci>__s75</ci><ci>kf_sr_bind_1</ci></apply><apply><times/><ci>__s77</ci><ci>kr_sr_bind_1</ci></apply></apply></math></kineticLaw>
            </reaction>
            <reaction id="r275" metaid="metaid_r275" name="r275" reversible="true">
                <listOfReactants>
                    <speciesReference species="__s43"/>
                    <speciesReference species="__s75"/>
                </listOfReactants>
                <listOfProducts>
                    <speciesReference species="__s79"/>
                </listOfProducts>
                <kineticLaw><math xmlns="http://www.w3.org/1998/Math/MathML"><apply><minus/><apply><times/><ci>__s43</ci><ci>__s75</ci><ci>kf_sr_bind_1</ci></apply><apply><times/><ci>__s79</ci><ci>kr_sr_bind_1</ci></apply></apply></math></kineticLaw>
            </reaction>
            <reaction id="r276" metaid="metaid_r276" name="r276" reversible="true">
                <listOfReactants>
                    <speciesReference species="__s44"/>
                    <speciesReference species="__s75"/>
                </listOfReactants>
                <listOfProducts>
                    <speciesReference species="__s80"/>
                </listOfProducts>
                <kineticLaw><math xmlns="http://www.w3.org/1998/Math/MathML"><apply><minus/><apply><times/><ci>__s44</ci><ci>__s75</ci><ci>kf_sr_bind_1</ci></apply><apply><times/><ci>__s80</ci><ci>kr_sr_bind_1</ci></apply></apply></math></kineticLaw>
            </reaction>
            <reaction id="r277" metaid="metaid_r277" name="r277" reversible="true">
                <listOfReactants>
                    <speciesReference species="__s47"/>
                    <speciesReference species="__s75"/>
                </listOfReactants>
                <listOfProducts>
                    <speciesReference species="__s71"/>
                </listOfProducts>
                <kineticLaw><math xmlns="http://www.w3.org/1998/Math/MathML"><apply><minus/><apply><times/><cn>2</cn><ci>__s47</ci><ci>__s75</ci><ci>kf_sr_bind_1</ci></apply><apply><times/><ci>__s71</ci><ci>kr_sr_bind_1</ci></apply></apply></math></kineticLaw>
            </reaction>
            <reaction id="r278" metaid="metaid_r278" name="r278" reversible="true">
                <listOfReactants>
                    <speciesReference species="__s49"/>
                    <speciesReference species="__s75"/>
                </listOfReactants>
                <listOfProducts>
                    <speciesReference species="__s86"/>
                </listOfProducts>
                <kineticLaw><math xmlns="http://www.w3.org/1998/Math/MathML"><apply><minus/><apply><times/><ci>__s49</ci><ci>__s75</ci><ci>kf_sr_bind_1</ci></apply><apply><times/><ci>__s86</ci><ci>kr_sr_bind_1</ci></apply></apply></math></kineticLaw>
            </reaction>
            <reaction id="r279" metaid="metaid_r279" name="r279" reversible="true">
                <listOfReactants>
                    <speciesReference species="__s50"/>
                    <speciesReference species="__s75"/>
                </listOfReactants>
                <listOfProducts>
                    <speciesReference species="__s81"/>
                </listOfProducts>
                <kineticLaw><math xmlns="http://www.w3.org/1998/Math/MathML"><apply><minus/><apply><times/><ci>__s50</ci><ci>__s75</ci><ci>kf_sr_bind_1</ci></apply><apply><times/><ci>__s81</ci><ci>kr_sr_bind_1</ci></apply></apply></math></kineticLaw>
            </reaction>
            <reaction id="r280" metaid="metaid_r280" name="r280" reversible="true">
                <listOfReactants>
                    <speciesReference species="__s50"/>
                    <speciesReference species="__s75"/>
                </listOfReactants>
                <listOfProducts>
                    <speciesReference species="__s82"/>
                </listOfProducts>
                <kineticLaw><math xmlns="http://www.w3.org/1998/Math/MathML"><apply><minus/><apply><times/><ci>__s50</ci><ci>__s75</ci><ci>kf_sr_bind_1</ci></apply><apply><times/><ci>__s82</ci><ci>kr_sr_bind_1</ci></apply></apply></math></kineticLaw>
            </reaction>
            <reaction id="r281" metaid="metaid_r281" name="r281" reversible="true">
                <listOfReactants>
                    <speciesReference species="__s52"/>
                    <speciesReference species="__s75"/>
                </listOfReactants>
                <listOfProducts>
                    <speciesReference species="__s72"/>
                </listOfProducts>
                <kineticLaw><math xmlns="http://www.w3.org/1998/Math/MathML"><apply><minus/><apply><times/><ci>__s52</ci><ci>__s75</ci><ci>kf_sr_bind_1</ci></apply><apply><times/><ci>__s72</ci><ci>kr_sr_bind_1</ci></apply></apply></math></kineticLaw>
            </reaction>
            <reaction id="r282" metaid="metaid_r282" name="r282" reversible="true">
                <listOfReactants>
                    <speciesReference species="__s11"/>
                    <speciesReference species="__s58"/>
                </listOfReactants>
                <listOfProducts>
                    <speciesReference species="__s68"/>
                </listOfProducts>
                <kineticLaw><math xmlns="http://www.w3.org/1998/Math/MathML"><apply><minus/><apply><times/><cn>2</cn><ci>__s11</ci><ci>__s58</ci><ci>kf_sr_bind_1</ci></apply><apply><times/><ci>__s68</ci><ci>kr_sr_bind_1</ci></apply></apply></math></kineticLaw>
            </reaction>
            <reaction id="r283" metaid="metaid_r283" name="r283" reversible="true">
                <listOfReactants>
                    <speciesReference species="__s58"/>
                    <speciesReference species="__s75"/>
                </listOfReactants>
                <listOfProducts>
                    <speciesReference species="__s87"/>
                </listOfProducts>
                <kineticLaw><math xmlns="http://www.w3.org/1998/Math/MathML"><apply><minus/><apply><times/><cn>2</cn><ci>__s58</ci><ci>__s75</ci><ci>kf_sr_bind_1</ci></apply><apply><times/><ci>__s87</ci><ci>kr_sr_bind_1</ci></apply></apply></math></kineticLaw>
            </reaction>
            <reaction id="r284" metaid="metaid_r284" name="r284" reversible="true">
                <listOfReactants>
                    <speciesReference species="__s11"/>
                    <speciesReference species="__s61"/>
                </listOfReactants>
                <listOfProducts>
                    <speciesReference species="__s69"/>
                </listOfProducts>
                <kineticLaw><math xmlns="http://www.w3.org/1998/Math/MathML"><apply><minus/><apply><times/><ci>__s11</ci><ci>__s61</ci><ci>kf_sr_bind_1</ci></apply><apply><times/><ci>__s69</ci><ci>kr_sr_bind_1</ci></apply></apply></math></kineticLaw>
            </reaction>
            <reaction id="r285" metaid="metaid_r285" name="r285" reversible="true">
                <listOfReactants>
                    <speciesReference species="__s61"/>
                    <speciesReference species="__s75"/>
                </listOfReactants>
                <listOfProducts>
                    <speciesReference species="__s84"/>
                </listOfProducts>
                <kineticLaw><math xmlns="http://www.w3.org/1998/Math/MathML"><apply><minus/><apply><times/><ci>__s61</ci><ci>__s75</ci><ci>kf_sr_bind_1</ci></apply><apply><times/><ci>__s84</ci><ci>kr_sr_bind_1</ci></apply></apply></math></kineticLaw>
            </reaction>
            <reaction id="r286" metaid="metaid_r286" name="r286" reversible="true">
                <listOfReactants>
                    <speciesReference species="__s11"/>
                    <speciesReference species="__s62"/>
                </listOfReactants>
                <listOfProducts>
                    <speciesReference species="__s69"/>
                </listOfProducts>
                <kineticLaw><math xmlns="http://www.w3.org/1998/Math/MathML"><apply><minus/><apply><times/><ci>__s11</ci><ci>__s62</ci><ci>kf_sr_bind_1</ci></apply><apply><times/><ci>__s69</ci><ci>kr_sr_bind_1</ci></apply></apply></math></kineticLaw>
            </reaction>
            <reaction id="r287" metaid="metaid_r287" name="r287" reversible="true">
                <listOfReactants>
                    <speciesReference species="__s62"/>
                    <speciesReference species="__s75"/>
                </listOfReactants>
                <listOfProducts>
                    <speciesReference species="__s83"/>
                </listOfProducts>
                <kineticLaw><math xmlns="http://www.w3.org/1998/Math/MathML"><apply><minus/><apply><times/><ci>__s62</ci><ci>__s75</ci><ci>kf_sr_bind_1</ci></apply><apply><times/><ci>__s83</ci><ci>kr_sr_bind_1</ci></apply></apply></math></kineticLaw>
            </reaction>
            <reaction id="r288" metaid="metaid_r288" name="r288" reversible="true">
                <listOfReactants>
                    <speciesReference species="__s11"/>
                    <speciesReference species="__s68"/>
                </listOfReactants>
                <listOfProducts>
                    <speciesReference species="__s78"/>
                </listOfProducts>
                <kineticLaw><math xmlns="http://www.w3.org/1998/Math/MathML"><apply><minus/><apply><times/><ci>__s11</ci><ci>__s68</ci><ci>kf_sr_bind_1</ci></apply><apply><times/><cn>2</cn><ci>__s78</ci><ci>kr_sr_bind_1</ci></apply></apply></math></kineticLaw>
            </reaction>
            <reaction id="r289" metaid="metaid_r289" name="r289" reversible="true">
                <listOfReactants>
                    <speciesReference species="__s68"/>
                    <speciesReference species="__s75"/>
                </listOfReactants>
                <listOfProducts>
                    <speciesReference species="__s88"/>
                </listOfProducts>
                <kineticLaw><math xmlns="http://www.w3.org/1998/Math/MathML"><apply><minus/><apply><times/><ci>__s68</ci><ci>__s75</ci><ci>kf_sr_bind_1</ci></apply><apply><times/><ci>__s88</ci><ci>kr_sr_bind_1</ci></apply></apply></math></kineticLaw>
            </reaction>
            <reaction id="r290" metaid="metaid_r290" name="r290" reversible="true">
                <listOfReactants>
                    <speciesReference species="__s11"/>
                    <speciesReference species="__s71"/>
                </listOfReactants>
                <listOfProducts>
                    <speciesReference species="__s72"/>
                </listOfProducts>
                <kineticLaw><math xmlns="http://www.w3.org/1998/Math/MathML"><apply><minus/><apply><times/><ci>__s11</ci><ci>__s71</ci><ci>kf_sr_bind_1</ci></apply><apply><times/><ci>__s72</ci><ci>kr_sr_bind_1</ci></apply></apply></math></kineticLaw>
            </reaction>
            <reaction id="r291" metaid="metaid_r291" name="r291" reversible="true">
                <listOfReactants>
                    <speciesReference species="__s71"/>
                    <speciesReference species="__s75"/>
                </listOfReactants>
                <listOfProducts>
                    <speciesReference species="__s85"/>
                </listOfProducts>
                <kineticLaw><math xmlns="http://www.w3.org/1998/Math/MathML"><apply><minus/><apply><times/><ci>__s71</ci><ci>__s75</ci><ci>kf_sr_bind_1</ci></apply><apply><times/><cn>2</cn><ci>__s85</ci><ci>kr_sr_bind_1</ci></apply></apply></math></kineticLaw>
            </reaction>
            <reaction id="r292" metaid="metaid_r292" name="r292" reversible="false">
                <listOfReactants>
                    <speciesReference species="__s74"/>
                </listOfReactants>
                <listOfProducts>
                    <speciesReference species="__s6"/>
                    <speciesReference species="__s75"/>
                </listOfProducts>
                <kineticLaw><math xmlns="http://www.w3.org/1998/Math/MathML"><apply><times/><ci>__s74</ci><ci>kr_sr_bind_1</ci></apply></math></kineticLaw>
            </reaction>
            <reaction id="r293" metaid="metaid_r293" name="r293" reversible="true">
                <listOfReactants>
                    <speciesReference species="__s5"/>
                    <speciesReference species="__s56"/>
                </listOfReactants>
                <listOfProducts>
                    <speciesReference species="__s76"/>
                </listOfProducts>
                <kineticLaw><math xmlns="http://www.w3.org/1998/Math/MathML"><apply><minus/><apply><times/><ci>__s5</ci><ci>__s56</ci><ci>kf_rg_bind_1</ci></apply><apply><times/><ci>__s76</ci><ci>kr_rg_bind_1</ci></apply></apply></math></kineticLaw>
            </reaction>
            <reaction id="r294" metaid="metaid_r294" name="r294" reversible="true">
                <listOfReactants>
                    <speciesReference species="__s5"/>
                    <speciesReference species="__s57"/>
                </listOfReactants>
                <listOfProducts>
                    <speciesReference species="__s77"/>
                </listOfProducts>
                <kineticLaw><math xmlns="http://www.w3.org/1998/Math/MathML"><apply><minus/><apply><times/><ci>__s5</ci><ci>__s57</ci><ci>kf_rg_bind_1</ci></apply><apply><times/><ci>__s77</ci><ci>kr_rg_bind_1</ci></apply></apply></math></kineticLaw>
            </reaction>
            <reaction id="r295" metaid="metaid_r295" name="r295" reversible="true">
                <listOfReactants>
                    <speciesReference species="__s5"/>
                    <speciesReference species="__s59"/>
                </listOfReactants>
                <listOfProducts>
                    <speciesReference species="__s79"/>
                </listOfProducts>
                <kineticLaw><math xmlns="http://www.w3.org/1998/Math/MathML"><apply><minus/><apply><times/><ci>__s5</ci><ci>__s59</ci><ci>kf_rg_bind_1</ci></apply><apply><times/><ci>__s79</ci><ci>kr_rg_bind_1</ci></apply></apply></math></kineticLaw>
            </reaction>
            <reaction id="r296" metaid="metaid_r296" name="r296" reversible="true">
                <listOfReactants>
                    <speciesReference species="__s5"/>
                    <speciesReference species="__s60"/>
                </listOfReactants>
                <listOfProducts>
                    <speciesReference species="__s80"/>
                </listOfProducts>
                <kineticLaw><math xmlns="http://www.w3.org/1998/Math/MathML"><apply><minus/><apply><times/><ci>__s5</ci><ci>__s60</ci><ci>kf_rg_bind_1</ci></apply><apply><times/><ci>__s80</ci><ci>kr_rg_bind_1</ci></apply></apply></math></kineticLaw>
            </reaction>
            <reaction id="r297" metaid="metaid_r297" name="r297" reversible="true">
                <listOfReactants>
                    <speciesReference species="__s5"/>
                    <speciesReference species="__s61"/>
                </listOfReactants>
                <listOfProducts>
                    <speciesReference species="__s81"/>
                </listOfProducts>
                <kineticLaw><math xmlns="http://www.w3.org/1998/Math/MathML"><apply><minus/><apply><times/><ci>__s5</ci><ci>__s61</ci><ci>kf_rg_bind_1</ci></apply><apply><times/><ci>__s81</ci><ci>kr_rg_bind_1</ci></apply></apply></math></kineticLaw>
            </reaction>
            <reaction id="r298" metaid="metaid_r298" name="r298" reversible="true">
                <listOfReactants>
                    <speciesReference species="__s5"/>
                    <speciesReference species="__s62"/>
                </listOfReactants>
                <listOfProducts>
                    <speciesReference species="__s82"/>
                </listOfProducts>
                <kineticLaw><math xmlns="http://www.w3.org/1998/Math/MathML"><apply><minus/><apply><times/><ci>__s5</ci><ci>__s62</ci><ci>kf_rg_bind_1</ci></apply><apply><times/><ci>__s82</ci><ci>kr_rg_bind_1</ci></apply></apply></math></kineticLaw>
            </reaction>
            <reaction id="r299" metaid="metaid_r299" name="r299" reversible="true">
                <listOfReactants>
                    <speciesReference species="__s5"/>
                    <speciesReference species="__s65"/>
                </listOfReactants>
                <listOfProducts>
                    <speciesReference species="__s72"/>
                </listOfProducts>
                <kineticLaw><math xmlns="http://www.w3.org/1998/Math/MathML"><apply><minus/><apply><times/><cn>2</cn><ci>__s5</ci><ci>__s65</ci><ci>kf_rg_bind_1</ci></apply><apply><times/><ci>__s72</ci><ci>kr_rg_bind_1</ci></apply></apply></math></kineticLaw>
            </reaction>
            <reaction id="r300" metaid="metaid_r300" name="r300" reversible="true">
                <listOfReactants>
                    <speciesReference species="__s5"/>
                    <speciesReference species="__s67"/>
                </listOfReactants>
                <listOfProducts>
                    <speciesReference species="__s86"/>
                </listOfProducts>
                <kineticLaw><math xmlns="http://www.w3.org/1998/Math/MathML"><apply><minus/><apply><times/><ci>__s5</ci><ci>__s67</ci><ci>kf_rg_bind_1</ci></apply><apply><times/><ci>__s86</ci><ci>kr_rg_bind_1</ci></apply></apply></math></kineticLaw>
            </reaction>
            <reaction id="r301" metaid="metaid_r301" name="r301" reversible="true">
                <listOfReactants>
                    <speciesReference species="__s5"/>
                    <speciesReference species="__s68"/>
                </listOfReactants>
                <listOfProducts>
                    <speciesReference species="__s87"/>
                </listOfProducts>
                <kineticLaw><math xmlns="http://www.w3.org/1998/Math/MathML"><apply><minus/><apply><times/><ci>__s5</ci><ci>__s68</ci><ci>kf_rg_bind_1</ci></apply><apply><times/><ci>__s87</ci><ci>kr_rg_bind_1</ci></apply></apply></math></kineticLaw>
            </reaction>
            <reaction id="r302" metaid="metaid_r302" name="r302" reversible="true">
                <listOfReactants>
                    <speciesReference species="__s5"/>
                    <speciesReference species="__s69"/>
                </listOfReactants>
                <listOfProducts>
                    <speciesReference species="__s83"/>
                </listOfProducts>
                <kineticLaw><math xmlns="http://www.w3.org/1998/Math/MathML"><apply><minus/><apply><times/><ci>__s5</ci><ci>__s69</ci><ci>kf_rg_bind_1</ci></apply><apply><times/><ci>__s83</ci><ci>kr_rg_bind_1</ci></apply></apply></math></kineticLaw>
            </reaction>
            <reaction id="r303" metaid="metaid_r303" name="r303" reversible="true">
                <listOfReactants>
                    <speciesReference species="__s5"/>
                    <speciesReference species="__s69"/>
                </listOfReactants>
                <listOfProducts>
                    <speciesReference species="__s84"/>
                </listOfProducts>
                <kineticLaw><math xmlns="http://www.w3.org/1998/Math/MathML"><apply><minus/><apply><times/><ci>__s5</ci><ci>__s69</ci><ci>kf_rg_bind_1</ci></apply><apply><times/><ci>__s84</ci><ci>kr_rg_bind_1</ci></apply></apply></math></kineticLaw>
            </reaction>
            <reaction id="r304" metaid="metaid_r304" name="r304" reversible="true">
                <listOfReactants>
                    <speciesReference species="__s5"/>
                    <speciesReference species="__s72"/>
                </listOfReactants>
                <listOfProducts>
                    <speciesReference species="__s85"/>
                </listOfProducts>
                <kineticLaw><math xmlns="http://www.w3.org/1998/Math/MathML"><apply><minus/><apply><times/><ci>__s5</ci><ci>__s72</ci><ci>kf_rg_bind_1</ci></apply><apply><times/><cn>2</cn><ci>__s85</ci><ci>kr_rg_bind_1</ci></apply></apply></math></kineticLaw>
            </reaction>
            <reaction id="r305" metaid="metaid_r305" name="r305" reversible="false">
                <listOfReactants>
                    <speciesReference species="__s75"/>
                </listOfReactants>
                <listOfProducts>
                    <speciesReference species="__s5"/>
                    <speciesReference species="__s11"/>
                </listOfProducts>
                <kineticLaw><math xmlns="http://www.w3.org/1998/Math/MathML"><apply><times/><ci>__s75</ci><ci>kr_rg_bind_1</ci></apply></math></kineticLaw>
            </reaction>
            <reaction id="r306" metaid="metaid_r306" name="r306" reversible="true">
                <listOfReactants>
                    <speciesReference species="__s12"/>
                    <speciesReference species="__s75"/>
                </listOfReactants>
                <listOfProducts>
                    <speciesReference species="__s90"/>
                </listOfProducts>
                <kineticLaw><math xmlns="http://www.w3.org/1998/Math/MathML"><apply><minus/><apply><times/><ci>__s12</ci><ci>__s75</ci><ci>kf_rb_bind_1</ci></apply><apply><times/><ci>__s90</ci><ci>kr_rb_bind_1</ci></apply></apply></math></kineticLaw>
            </reaction>
            <reaction id="r307" metaid="metaid_r307" name="r307" reversible="true">
                <listOfReactants>
                    <speciesReference species="__s14"/>
                    <speciesReference species="__s75"/>
                </listOfReactants>
                <listOfProducts>
                    <speciesReference species="__s91"/>
                </listOfProducts>
                <kineticLaw><math xmlns="http://www.w3.org/1998/Math/MathML"><apply><minus/><apply><times/><ci>__s14</ci><ci>__s75</ci><ci>kf_rb_bind_1</ci></apply><apply><times/><ci>__s91</ci><ci>kr_rb_bind_1</ci></apply></apply></math></kineticLaw>
            </reaction>
            <reaction id="r308" metaid="metaid_r308" name="r308" reversible="true">
                <listOfReactants>
                    <speciesReference species="__s15"/>
                    <speciesReference species="__s75"/>
                </listOfReactants>
                <listOfProducts>
                    <speciesReference species="__s92"/>
                </listOfProducts>
                <kineticLaw><math xmlns="http://www.w3.org/1998/Math/MathML"><apply><minus/><apply><times/><ci>__s15</ci><ci>__s75</ci><ci>kf_rb_bind_1</ci></apply><apply><times/><ci>__s92</ci><ci>kr_rb_bind_1</ci></apply></apply></math></kineticLaw>
            </reaction>
            <reaction id="r309" metaid="metaid_r309" name="r309" reversible="true">
                <listOfReactants>
                    <speciesReference species="__s17"/>
                    <speciesReference species="__s75"/>
                </listOfReactants>
                <listOfProducts>
                    <speciesReference species="__s93"/>
                </listOfProducts>
                <kineticLaw><math xmlns="http://www.w3.org/1998/Math/MathML"><apply><minus/><apply><times/><ci>__s17</ci><ci>__s75</ci><ci>kf_rb_bind_1</ci></apply><apply><times/><ci>__s93</ci><ci>kr_rb_bind_1</ci></apply></apply></math></kineticLaw>
            </reaction>
            <reaction id="r310" metaid="metaid_r310" name="r310" reversible="true">
                <listOfReactants>
                    <speciesReference species="__s10"/>
                    <speciesReference species="__s86"/>
                </listOfReactants>
                <listOfProducts>
                    <speciesReference species="__s79"/>
                </listOfProducts>
                <kineticLaw><math xmlns="http://www.w3.org/1998/Math/MathML"><apply><minus/><apply><times/><ci>__s10</ci><ci>__s86</ci><ci>kf_ee_bind_1</ci></apply><apply><times/><ci>__s79</ci><ci>kr_ee_bind_1</ci></apply></apply></math></kineticLaw>
            </reaction>
            <reaction id="r311" metaid="metaid_r311" name="r311" reversible="true">
                <listOfReactants>
                    <speciesReference species="__s10"/>
                    <speciesReference species="__s86"/>
                </listOfReactants>
                <listOfProducts>
                    <speciesReference species="__s80"/>
                </listOfProducts>
                <kineticLaw><math xmlns="http://www.w3.org/1998/Math/MathML"><apply><minus/><apply><times/><ci>__s10</ci><ci>__s86</ci><ci>kf_ee_bind_1</ci></apply><apply><times/><ci>__s80</ci><ci>kr_ee_bind_1</ci></apply></apply></math></kineticLaw>
            </reaction>
            <reaction id="r312" metaid="metaid_r312" name="r312" reversible="true">
                <listOfReactants>
                    <speciesReference species="__s10"/>
                    <speciesReference species="__s87"/>
                </listOfReactants>
                <listOfProducts>
                    <speciesReference species="__s81"/>
                </listOfProducts>
                <kineticLaw><math xmlns="http://www.w3.org/1998/Math/MathML"><apply><minus/><apply><times/><ci>__s10</ci><ci>__s87</ci><ci>kf_ee_bind_1</ci></apply><apply><times/><ci>__s81</ci><ci>kr_ee_bind_1</ci></apply></apply></math></kineticLaw>
            </reaction>
            <reaction id="r313" metaid="metaid_r313" name="r313" reversible="true">
                <listOfReactants>
                    <speciesReference species="__s10"/>
                    <speciesReference species="__s87"/>
                </listOfReactants>
                <listOfProducts>
                    <speciesReference species="__s82"/>
                </listOfProducts>
                <kineticLaw><math xmlns="http://www.w3.org/1998/Math/MathML"><apply><minus/><apply><times/><ci>__s10</ci><ci>__s87</ci><ci>kf_ee_bind_1</ci></apply><apply><times/><ci>__s82</ci><ci>kr_ee_bind_1</ci></apply></apply></math></kineticLaw>
            </reaction>
            <reaction id="r314" metaid="metaid_r314" name="r314" reversible="true">
                <listOfReactants>
                    <speciesReference species="__s10"/>
                    <speciesReference species="__s88"/>
                </listOfReactants>
                <listOfProducts>
                    <speciesReference species="__s83"/>
                </listOfProducts>
                <kineticLaw><math xmlns="http://www.w3.org/1998/Math/MathML"><apply><minus/><apply><times/><ci>__s10</ci><ci>__s88</ci><ci>kf_ee_bind_1</ci></apply><apply><times/><ci>__s83</ci><ci>kr_ee_bind_1</ci></apply></apply></math></kineticLaw>
            </reaction>
            <reaction id="r315" metaid="metaid_r315" name="r315" reversible="true">
                <listOfReactants>
                    <speciesReference species="__s10"/>
                    <speciesReference species="__s88"/>
                </listOfReactants>
                <listOfProducts>
                    <speciesReference species="__s84"/>
                </listOfProducts>
                <kineticLaw><math xmlns="http://www.w3.org/1998/Math/MathML"><apply><minus/><apply><times/><ci>__s10</ci><ci>__s88</ci><ci>kf_ee_bind_1</ci></apply><apply><times/><ci>__s84</ci><ci>kr_ee_bind_1</ci></apply></apply></math></kineticLaw>
            </reaction>
            <reaction id="r316" metaid="metaid_r316" name="r316" reversible="true">
                <listOfReactants>
                    <speciesReference species="__s10"/>
                    <speciesReference species="__s89"/>
                </listOfReactants>
                <listOfProducts>
                    <speciesReference species="__s85"/>
                </listOfProducts>
                <kineticLaw><math xmlns="http://www.w3.org/1998/Math/MathML"><apply><minus/><apply><times/><ci>__s10</ci><ci>__s89</ci><ci>kf_ee_bind_1</ci></apply><apply><times/><cn>2</cn><ci>__s85</ci><ci>kr_ee_bind_1</ci></apply></apply></math></kineticLaw>
            </reaction>
            <reaction id="r317" metaid="metaid_r317" name="r317" reversible="true">
                <listOfReactants>
                    <speciesReference species="__s89"/>
                </listOfReactants>
                <listOfProducts>
                    <speciesReference species="__s10"/>
                    <speciesReference species="__s94"/>
                </listOfProducts>
                <kineticLaw><math xmlns="http://www.w3.org/1998/Math/MathML"><apply><plus/><apply><minus/><apply><times/><cn>2</cn><ci>__s10</ci><ci>__s94</ci><ci>kf_ee_bind_1</ci></apply></apply><apply><times/><ci>__s89</ci><ci>kr_ee_bind_1</ci></apply></apply></math></kineticLaw>
            </reaction>
            <reaction id="r318" metaid="metaid_r318" name="r318" reversible="false">
                <listOfReactants>
                    <speciesReference species="__s76"/>
                </listOfReactants>
                <listOfProducts>
                    <speciesReference species="__s3"/>
                    <speciesReference species="__s77"/>
                </listOfProducts>
                <kineticLaw><math xmlns="http://www.w3.org/1998/Math/MathML"><apply><times/><ci>__s76</ci><ci>kr_ee_bind_2</ci></apply></math></kineticLaw>
            </reaction>
            <reaction id="r319" metaid="metaid_r319" name="r319" reversible="false">
                <listOfReactants>
                    <speciesReference species="__s78"/>
                </listOfReactants>
                <listOfProducts>
                    <speciesReference species="__s57"/>
                    <speciesReference species="__s57"/>
                </listOfProducts>
                <kineticLaw><math xmlns="http://www.w3.org/1998/Math/MathML"><apply><times/><ci>__s78</ci><ci>kr_ee_bind_2</ci></apply></math></kineticLaw>
            </reaction>
            <reaction id="r320" metaid="metaid_r320" name="r320" reversible="false">
                <listOfReactants>
                    <speciesReference species="__s79"/>
                </listOfReactants>
                <listOfProducts>
                    <speciesReference species="__s26"/>
                    <speciesReference species="__s77"/>
                </listOfProducts>
                <kineticLaw><math xmlns="http://www.w3.org/1998/Math/MathML"><apply><times/><ci>__s79</ci><ci>kr_ee_bind_2</ci></apply></math></kineticLaw>
            </reaction>
            <reaction id="r321" metaid="metaid_r321" name="r321" reversible="false">
                <listOfReactants>
                    <speciesReference species="__s80"/>
                </listOfReactants>
                <listOfProducts>
                    <speciesReference species="__s31"/>
                    <speciesReference species="__s66"/>
                </listOfProducts>
                <kineticLaw><math xmlns="http://www.w3.org/1998/Math/MathML"><apply><times/><ci>__s80</ci><ci>kr_ee_bind_2</ci></apply></math></kineticLaw>
            </reaction>
            <reaction id="r322" metaid="metaid_r322" name="r322" reversible="false">
                <listOfReactants>
                    <speciesReference species="__s81"/>
                </listOfReactants>
                <listOfProducts>
                    <speciesReference species="__s35"/>
                    <speciesReference species="__s77"/>
                </listOfProducts>
                <kineticLaw><math xmlns="http://www.w3.org/1998/Math/MathML"><apply><times/><ci>__s81</ci><ci>kr_ee_bind_2</ci></apply></math></kineticLaw>
            </reaction>
            <reaction id="r323" metaid="metaid_r323" name="r323" reversible="false">
                <listOfReactants>
                    <speciesReference species="__s82"/>
                </listOfReactants>
                <listOfProducts>
                    <speciesReference species="__s42"/>
                    <speciesReference species="__s66"/>
                </listOfProducts>
                <kineticLaw><math xmlns="http://www.w3.org/1998/Math/MathML"><apply><times/><ci>__s82</ci><ci>kr_ee_bind_2</ci></apply></math></kineticLaw>
            </reaction>
            <reaction id="r324" metaid="metaid_r324" name="r324" reversible="false">
                <listOfReactants>
                    <speciesReference species="__s83"/>
                </listOfReactants>
                <listOfProducts>
                    <speciesReference species="__s48"/>
                    <speciesReference species="__s77"/>
                </listOfProducts>
                <kineticLaw><math xmlns="http://www.w3.org/1998/Math/MathML"><apply><times/><ci>__s83</ci><ci>kr_ee_bind_2</ci></apply></math></kineticLaw>
            </reaction>
            <reaction id="r325" metaid="metaid_r325" name="r325" reversible="false">
                <listOfReactants>
                    <speciesReference species="__s84"/>
                </listOfReactants>
                <listOfProducts>
                    <speciesReference species="__s57"/>
                    <speciesReference species="__s66"/>
                </listOfProducts>
                <kineticLaw><math xmlns="http://www.w3.org/1998/Math/MathML"><apply><times/><ci>__s84</ci><ci>kr_ee_bind_2</ci></apply></math></kineticLaw>
            </reaction>
            <reaction id="r326" metaid="metaid_r326" name="r326" reversible="false">
                <listOfReactants>
                    <speciesReference species="__s86"/>
                </listOfReactants>
                <listOfProducts>
                    <speciesReference species="__s31"/>
                    <speciesReference species="__s77"/>
                </listOfProducts>
                <kineticLaw><math xmlns="http://www.w3.org/1998/Math/MathML"><apply><times/><ci>__s86</ci><ci>kr_ee_bind_2</ci></apply></math></kineticLaw>
            </reaction>
            <reaction id="r327" metaid="metaid_r327" name="r327" reversible="false">
                <listOfReactants>
                    <speciesReference species="__s87"/>
                </listOfReactants>
                <listOfProducts>
                    <speciesReference species="__s42"/>
                    <speciesReference species="__s77"/>
                </listOfProducts>
                <kineticLaw><math xmlns="http://www.w3.org/1998/Math/MathML"><apply><times/><ci>__s87</ci><ci>kr_ee_bind_2</ci></apply></math></kineticLaw>
            </reaction>
            <reaction id="r328" metaid="metaid_r328" name="r328" reversible="false">
                <listOfReactants>
                    <speciesReference species="__s88"/>
                </listOfReactants>
                <listOfProducts>
                    <speciesReference species="__s57"/>
                    <speciesReference species="__s77"/>
                </listOfProducts>
                <kineticLaw><math xmlns="http://www.w3.org/1998/Math/MathML"><apply><times/><ci>__s88</ci><ci>kr_ee_bind_2</ci></apply></math></kineticLaw>
            </reaction>
            <reaction id="r329" metaid="metaid_r329" name="r329" reversible="false">
                <listOfReactants>
                    <speciesReference species="__s89"/>
                </listOfReactants>
                <listOfProducts>
                    <speciesReference species="__s66"/>
                    <speciesReference species="__s77"/>
                </listOfProducts>
                <kineticLaw><math xmlns="http://www.w3.org/1998/Math/MathML"><apply><times/><ci>__s89</ci><ci>kr_ee_bind_2</ci></apply></math></kineticLaw>
            </reaction>
            <reaction id="r330" metaid="metaid_r330" name="r330" reversible="true">
                <listOfReactants>
                    <speciesReference species="__s7"/>
                    <speciesReference species="__s76"/>
                </listOfReactants>
                <listOfProducts>
                    <speciesReference species="__s86"/>
                </listOfProducts>
                <kineticLaw><math xmlns="http://www.w3.org/1998/Math/MathML"><apply><minus/><apply><times/><ci>__s7</ci><ci>__s76</ci><ci>kf_eg_bind_1</ci></apply><apply><times/><ci>__s86</ci><ci>kr_eg_bind_1</ci></apply></apply></math></kineticLaw>
            </reaction>
            <reaction id="r331" metaid="metaid_r331" name="r331" reversible="true">
                <listOfReactants>
                    <speciesReference species="__s37"/>
                    <speciesReference species="__s76"/>
                </listOfReactants>
                <listOfProducts>
                    <speciesReference species="__s87"/>
                </listOfProducts>
                <kineticLaw><math xmlns="http://www.w3.org/1998/Math/MathML"><apply><minus/><apply><times/><ci>__s37</ci><ci>__s76</ci><ci>kf_eg_bind_1</ci></apply><apply><times/><ci>__s87</ci><ci>kr_eg_bind_1</ci></apply></apply></math></kineticLaw>
            </reaction>
            <reaction id="r332" metaid="metaid_r332" name="r332" reversible="true">
                <listOfReactants>
                    <speciesReference species="__s53"/>
                    <speciesReference species="__s76"/>
                </listOfReactants>
                <listOfProducts>
                    <speciesReference species="__s88"/>
                </listOfProducts>
                <kineticLaw><math xmlns="http://www.w3.org/1998/Math/MathML"><apply><minus/><apply><times/><ci>__s53</ci><ci>__s76</ci><ci>kf_eg_bind_1</ci></apply><apply><times/><ci>__s88</ci><ci>kr_eg_bind_1</ci></apply></apply></math></kineticLaw>
            </reaction>
            <reaction id="r333" metaid="metaid_r333" name="r333" reversible="true">
                <listOfReactants>
                    <speciesReference species="__s73"/>
                    <speciesReference species="__s76"/>
                </listOfReactants>
                <listOfProducts>
                    <speciesReference species="__s94"/>
                </listOfProducts>
                <kineticLaw><math xmlns="http://www.w3.org/1998/Math/MathML"><apply><minus/><apply><times/><ci>__s73</ci><ci>__s76</ci><ci>kf_eg_bind_1</ci></apply><apply><times/><cn>2</cn><ci>__s94</ci><ci>kr_eg_bind_1</ci></apply></apply></math></kineticLaw>
            </reaction>
            <reaction id="r334" metaid="metaid_r334" name="r334" reversible="false">
                <listOfReactants>
                    <speciesReference species="__s77"/>
                </listOfReactants>
                <listOfProducts>
                    <speciesReference species="__s3"/>
                    <speciesReference species="__s73"/>
                </listOfProducts>
                <kineticLaw><math xmlns="http://www.w3.org/1998/Math/MathML"><apply><times/><ci>__s77</ci><ci>kr_eg_bind_1</ci></apply></math></kineticLaw>
            </reaction>
            <reaction id="r335" metaid="metaid_r335" name="r335" reversible="true">
                <listOfReactants>
                    <speciesReference species="__s6"/>
                    <speciesReference species="__s79"/>
                </listOfReactants>
                <listOfProducts>
                    <speciesReference species="__s81"/>
                </listOfProducts>
                <kineticLaw><math xmlns="http://www.w3.org/1998/Math/MathML"><apply><minus/><apply><times/><ci>__s6</ci><ci>__s79</ci><ci>kf_gs_bind_1</ci></apply><apply><times/><ci>__s81</ci><ci>kr_gs_bind_1</ci></apply></apply></math></kineticLaw>
            </reaction>
            <reaction id="r336" metaid="metaid_r336" name="r336" reversible="true">
                <listOfReactants>
                    <speciesReference species="__s54"/>
                    <speciesReference species="__s79"/>
                </listOfReactants>
                <listOfProducts>
                    <speciesReference species="__s83"/>
                </listOfProducts>
                <kineticLaw><math xmlns="http://www.w3.org/1998/Math/MathML"><apply><minus/><apply><times/><ci>__s54</ci><ci>__s79</ci><ci>kf_gs_bind_1</ci></apply><apply><times/><ci>__s83</ci><ci>kr_gs_bind_1</ci></apply></apply></math></kineticLaw>
            </reaction>
            <reaction id="r337" metaid="metaid_r337" name="r337" reversible="true">
                <listOfReactants>
                    <speciesReference species="__s74"/>
                    <speciesReference species="__s79"/>
                </listOfReactants>
                <listOfProducts>
                    <speciesReference species="__s89"/>
                </listOfProducts>
                <kineticLaw><math xmlns="http://www.w3.org/1998/Math/MathML"><apply><minus/><apply><times/><ci>__s74</ci><ci>__s79</ci><ci>kf_gs_bind_1</ci></apply><apply><times/><ci>__s89</ci><ci>kr_gs_bind_1</ci></apply></apply></math></kineticLaw>
            </reaction>
            <reaction id="r338" metaid="metaid_r338" name="r338" reversible="true">
                <listOfReactants>
                    <speciesReference species="__s6"/>
                    <speciesReference species="__s80"/>
                </listOfReactants>
                <listOfProducts>
                    <speciesReference species="__s82"/>
                </listOfProducts>
                <kineticLaw><math xmlns="http://www.w3.org/1998/Math/MathML"><apply><minus/><apply><times/><ci>__s6</ci><ci>__s80</ci><ci>kf_gs_bind_1</ci></apply><apply><times/><ci>__s82</ci><ci>kr_gs_bind_1</ci></apply></apply></math></kineticLaw>
            </reaction>
            <reaction id="r339" metaid="metaid_r339" name="r339" reversible="true">
                <listOfReactants>
                    <speciesReference species="__s54"/>
                    <speciesReference species="__s80"/>
                </listOfReactants>
                <listOfProducts>
                    <speciesReference species="__s84"/>
                </listOfProducts>
                <kineticLaw><math xmlns="http://www.w3.org/1998/Math/MathML"><apply><minus/><apply><times/><ci>__s54</ci><ci>__s80</ci><ci>kf_gs_bind_1</ci></apply><apply><times/><ci>__s84</ci><ci>kr_gs_bind_1</ci></apply></apply></math></kineticLaw>
            </reaction>
            <reaction id="r340" metaid="metaid_r340" name="r340" reversible="true">
                <listOfReactants>
                    <speciesReference species="__s74"/>
                    <speciesReference species="__s80"/>
                </listOfReactants>
                <listOfProducts>
                    <speciesReference species="__s89"/>
                </listOfProducts>
                <kineticLaw><math xmlns="http://www.w3.org/1998/Math/MathML"><apply><minus/><apply><times/><ci>__s74</ci><ci>__s80</ci><ci>kf_gs_bind_1</ci></apply><apply><times/><ci>__s89</ci><ci>kr_gs_bind_1</ci></apply></apply></math></kineticLaw>
            </reaction>
            <reaction id="r341" metaid="metaid_r341" name="r341" reversible="true">
                <listOfReactants>
                    <speciesReference species="__s6"/>
                    <speciesReference species="__s86"/>
                </listOfReactants>
                <listOfProducts>
                    <speciesReference species="__s87"/>
                </listOfProducts>
                <kineticLaw><math xmlns="http://www.w3.org/1998/Math/MathML"><apply><minus/><apply><times/><ci>__s6</ci><ci>__s86</ci><ci>kf_gs_bind_1</ci></apply><apply><times/><ci>__s87</ci><ci>kr_gs_bind_1</ci></apply></apply></math></kineticLaw>
            </reaction>
            <reaction id="r342" metaid="metaid_r342" name="r342" reversible="true">
                <listOfReactants>
                    <speciesReference species="__s54"/>
                    <speciesReference species="__s86"/>
                </listOfReactants>
                <listOfProducts>
                    <speciesReference species="__s88"/>
                </listOfProducts>
                <kineticLaw><math xmlns="http://www.w3.org/1998/Math/MathML"><apply><minus/><apply><times/><ci>__s54</ci><ci>__s86</ci><ci>kf_gs_bind_1</ci></apply><apply><times/><ci>__s88</ci><ci>kr_gs_bind_1</ci></apply></apply></math></kineticLaw>
            </reaction>
            <reaction id="r343" metaid="metaid_r343" name="r343" reversible="true">
                <listOfReactants>
                    <speciesReference species="__s74"/>
                    <speciesReference species="__s86"/>
                </listOfReactants>
                <listOfProducts>
                    <speciesReference species="__s94"/>
                </listOfProducts>
                <kineticLaw><math xmlns="http://www.w3.org/1998/Math/MathML"><apply><minus/><apply><times/><ci>__s74</ci><ci>__s86</ci><ci>kf_gs_bind_1</ci></apply><apply><times/><cn>2</cn><ci>__s94</ci><ci>kr_gs_bind_1</ci></apply></apply></math></kineticLaw>
            </reaction>
            <reaction id="r344" metaid="metaid_r344" name="r344" reversible="true">
                <listOfReactants>
                    <speciesReference species="__s11"/>
                    <speciesReference species="__s81"/>
                </listOfReactants>
                <listOfProducts>
                    <speciesReference species="__s83"/>
                </listOfProducts>
                <kineticLaw><math xmlns="http://www.w3.org/1998/Math/MathML"><apply><minus/><apply><times/><ci>__s11</ci><ci>__s81</ci><ci>kf_sr_bind_1</ci></apply><apply><times/><ci>__s83</ci><ci>kr_sr_bind_1</ci></apply></apply></math></kineticLaw>
            </reaction>
            <reaction id="r345" metaid="metaid_r345" name="r345" reversible="true">
                <listOfReactants>
                    <speciesReference species="__s75"/>
                    <speciesReference species="__s81"/>
                </listOfReactants>
                <listOfProducts>
                    <speciesReference species="__s89"/>
                </listOfProducts>
                <kineticLaw><math xmlns="http://www.w3.org/1998/Math/MathML"><apply><minus/><apply><times/><ci>__s75</ci><ci>__s81</ci><ci>kf_sr_bind_1</ci></apply><apply><times/><ci>__s89</ci><ci>kr_sr_bind_1</ci></apply></apply></math></kineticLaw>
            </reaction>
            <reaction id="r346" metaid="metaid_r346" name="r346" reversible="true">
                <listOfReactants>
                    <speciesReference species="__s11"/>
                    <speciesReference species="__s82"/>
                </listOfReactants>
                <listOfProducts>
                    <speciesReference species="__s84"/>
                </listOfProducts>
                <kineticLaw><math xmlns="http://www.w3.org/1998/Math/MathML"><apply><minus/><apply><times/><ci>__s11</ci><ci>__s82</ci><ci>kf_sr_bind_1</ci></apply><apply><times/><ci>__s84</ci><ci>kr_sr_bind_1</ci></apply></apply></math></kineticLaw>
            </reaction>
            <reaction id="r347" metaid="metaid_r347" name="r347" reversible="true">
                <listOfReactants>
                    <speciesReference species="__s75"/>
                    <speciesReference species="__s82"/>
                </listOfReactants>
                <listOfProducts>
                    <speciesReference species="__s89"/>
                </listOfProducts>
                <kineticLaw><math xmlns="http://www.w3.org/1998/Math/MathML"><apply><minus/><apply><times/><ci>__s75</ci><ci>__s82</ci><ci>kf_sr_bind_1</ci></apply><apply><times/><ci>__s89</ci><ci>kr_sr_bind_1</ci></apply></apply></math></kineticLaw>
            </reaction>
            <reaction id="r348" metaid="metaid_r348" name="r348" reversible="true">
                <listOfReactants>
                    <speciesReference species="__s11"/>
                    <speciesReference species="__s87"/>
                </listOfReactants>
                <listOfProducts>
                    <speciesReference species="__s88"/>
                </listOfProducts>
                <kineticLaw><math xmlns="http://www.w3.org/1998/Math/MathML"><apply><minus/><apply><times/><ci>__s11</ci><ci>__s87</ci><ci>kf_sr_bind_1</ci></apply><apply><times/><ci>__s88</ci><ci>kr_sr_bind_1</ci></apply></apply></math></kineticLaw>
            </reaction>
            <reaction id="r349" metaid="metaid_r349" name="r349" reversible="true">
                <listOfReactants>
                    <speciesReference species="__s75"/>
                    <speciesReference species="__s87"/>
                </listOfReactants>
                <listOfProducts>
                    <speciesReference species="__s94"/>
                </listOfProducts>
                <kineticLaw><math xmlns="http://www.w3.org/1998/Math/MathML"><apply><minus/><apply><times/><ci>__s75</ci><ci>__s87</ci><ci>kf_sr_bind_1</ci></apply><apply><times/><cn>2</cn><ci>__s94</ci><ci>kr_sr_bind_1</ci></apply></apply></math></kineticLaw>
            </reaction>
            <reaction id="r350" metaid="metaid_r350" name="r350" reversible="true">
                <listOfReactants>
                    <speciesReference species="__s5"/>
                    <speciesReference species="__s78"/>
                </listOfReactants>
                <listOfProducts>
                    <speciesReference species="__s88"/>
                </listOfProducts>
                <kineticLaw><math xmlns="http://www.w3.org/1998/Math/MathML"><apply><minus/><apply><times/><cn>2</cn><ci>__s5</ci><ci>__s78</ci><ci>kf_rg_bind_1</ci></apply><apply><times/><ci>__s88</ci><ci>kr_rg_bind_1</ci></apply></apply></math></kineticLaw>
            </reaction>
            <reaction id="r351" metaid="metaid_r351" name="r351" reversible="true">
                <listOfReactants>
                    <speciesReference species="__s5"/>
                    <speciesReference species="__s83"/>
                </listOfReactants>
                <listOfProducts>
                    <speciesReference species="__s89"/>
                </listOfProducts>
                <kineticLaw><math xmlns="http://www.w3.org/1998/Math/MathML"><apply><minus/><apply><times/><ci>__s5</ci><ci>__s83</ci><ci>kf_rg_bind_1</ci></apply><apply><times/><ci>__s89</ci><ci>kr_rg_bind_1</ci></apply></apply></math></kineticLaw>
            </reaction>
            <reaction id="r352" metaid="metaid_r352" name="r352" reversible="true">
                <listOfReactants>
                    <speciesReference species="__s5"/>
                    <speciesReference species="__s84"/>
                </listOfReactants>
                <listOfProducts>
                    <speciesReference species="__s89"/>
                </listOfProducts>
                <kineticLaw><math xmlns="http://www.w3.org/1998/Math/MathML"><apply><minus/><apply><times/><ci>__s5</ci><ci>__s84</ci><ci>kf_rg_bind_1</ci></apply><apply><times/><ci>__s89</ci><ci>kr_rg_bind_1</ci></apply></apply></math></kineticLaw>
            </reaction>
            <reaction id="r353" metaid="metaid_r353" name="r353" reversible="true">
                <listOfReactants>
                    <speciesReference species="__s5"/>
                    <speciesReference species="__s88"/>
                </listOfReactants>
                <listOfProducts>
                    <speciesReference species="__s94"/>
                </listOfProducts>
                <kineticLaw><math xmlns="http://www.w3.org/1998/Math/MathML"><apply><minus/><apply><times/><ci>__s5</ci><ci>__s88</ci><ci>kf_rg_bind_1</ci></apply><apply><times/><cn>2</cn><ci>__s94</ci><ci>kr_rg_bind_1</ci></apply></apply></math></kineticLaw>
            </reaction>
            <reaction id="r354" metaid="metaid_r354" name="r354" reversible="false">
                <listOfReactants>
                    <speciesReference species="__s90"/>
                </listOfReactants>
                <listOfProducts>
                    <speciesReference species="__s5"/>
                    <speciesReference species="__s95"/>
                </listOfProducts>
                <kineticLaw><math xmlns="http://www.w3.org/1998/Math/MathML"><apply><times/><ci>__s90</ci><ci>kr_rg_bind_1</ci></apply></math></kineticLaw>
            </reaction>
            <reaction id="r355" metaid="metaid_r355" name="r355" reversible="false">
                <listOfReactants>
                    <speciesReference species="__s91"/>
                </listOfReactants>
                <listOfProducts>
                    <speciesReference species="__s5"/>
                    <speciesReference species="__s96"/>
                </listOfProducts>
                <kineticLaw><math xmlns="http://www.w3.org/1998/Math/MathML"><apply><times/><ci>__s91</ci><ci>kr_rg_bind_1</ci></apply></math></kineticLaw>
            </reaction>
            <reaction id="r356" metaid="metaid_r356" name="r356" reversible="false">
                <listOfReactants>
                    <speciesReference species="__s92"/>
                </listOfReactants>
                <listOfProducts>
                    <speciesReference species="__s5"/>
                    <speciesReference species="__s97"/>
                </listOfProducts>
                <kineticLaw><math xmlns="http://www.w3.org/1998/Math/MathML"><apply><times/><ci>__s92</ci><ci>kr_rg_bind_1</ci></apply></math></kineticLaw>
            </reaction>
            <reaction id="r357" metaid="metaid_r357" name="r357" reversible="false">
                <listOfReactants>
                    <speciesReference species="__s93"/>
                </listOfReactants>
                <listOfProducts>
                    <speciesReference species="__s5"/>
                    <speciesReference species="__s98"/>
[truncated: 9,370 more chars]
