# Supplementary material for: From word models to executable models of signaling networks using automated assembly
Source: Mol Syst Biol. 2017 Nov 24;13(11):954. doi: 10.15252/msb.20177651 (PMC5731347; doi:10.15252/msb.20177651)
Supplement: Supplementary file 2 — Model Files EV1 [file MSB-13-954-s002.zip › MEMI1.0.txt]

The growth factor ligand EGF binds EGFR.
The EGFR-EGF complex binds another EGFR-EGF complex.
The EGFR-EGFR complex binds GRB2.
EGFR-bound GRB2 binds SOS.
GRB2-bound SOS binds RAS that is not bound to BRAF V600E.
SOS-bound RAS binds GTP.
GTP-bound RAS that is not bound to SOS binds BRAF V600E.
Vemurafenib binds BRAF V600E.
Phosphorylated MEK is activated.
PP2A-alpha dephosphorylates MEK that is not bound to ERK.
Active MEK that is not bound to PP2A-alpha phosphorylates ERK.
Phosphorylated ERK is activated.
DUSP6 dephosphorylates ERK that is not bound to SOS.
BRAF V600E that is not bound to Vemurafenib phosphorylates MEK.
