# Supplementary material for: From word models to executable models of signaling networks using automated assembly
Source: Mol Syst Biol. 2017 Nov 24;13(11):954. doi: 10.15252/msb.20177651 (PMC5731347; doi:10.15252/msb.20177651)
Supplement: Supplementary file 2 — Model Files EV1 [file MSB-13-954-s002.zip › MEMI1.1.kappa]

%agent: VEMURAFENIB(map3k)
%agent: PPP2CA(map2k)
%agent: DUSP6(mapk)
%agent: EGFR(egfr_ligand,erbb,grb2)
%agent: Phosphatase(sos)
%agent: MEK(mapk,phospho~u~p,ppp2,map3k)
%agent: GTP(ras)
%agent: SOS(ras,S~u~p,grb2,mapk,phosphatase)
%agent: GRB2(erbb,sos)
%agent: RAS(sos,gtp,map3k)
%agent: ERK(map2k,phospho~u~p,sos,dusp)
%agent: EGF(erbb)
%agent: BRAF(V600~WT~E,ras,vemurafenib,map2k)

%var: 'kf_ee_bind_1' 1.000000e+00
%var: 'kr_ee_bind_1' 1.000000e-01
%var: 'kf_ee_bind_2' 1.000000e+00
%var: 'kr_ee_bind_2' 1.000000e-01
%var: 'kf_eg_bind_1' 1.000000e+00
%var: 'kr_eg_bind_1' 1.000000e-01
%var: 'kf_rg_bind_1' 5.000000e+01
%var: 'kr_rg_bind_1' 5.000000e-01
%var: 'kf_rb_bind_1' 1.000000e+00
%var: 'kr_rb_bind_1' 5.000000e-01
%var: 'kf_vb_bind_1' 1.000000e+01
%var: 'kr_vb_bind_1' 1.000000e+00
%var: 'kf_gs_bind_1' 1.000000e+00
%var: 'kr_gs_bind_1' 1.000000e-01
%var: 'kf_sr_bind_1' 1.000000e+00
%var: 'kr_sr_bind_1' 5.000000e+01
%var: 'kf_pm_bind_1' 1.000000e+00
%var: 'kr_pm_bind_1' 1.000000e-03
%var: 'kc_pm_dephosphorylation_1' 1.000000e+01
%var: 'kf_me_bind_1' 1.000000e+00
%var: 'kr_me_bind_1' 1.000000e-01
%var: 'kc_me_phosphorylation_1' 1.000000e+01
%var: 'kf_de_bind_1' 1.000000e+00
%var: 'kr_de_bind_1' 1.000000e-03
%var: 'kc_de_dephosphorylation_1' 1.000000e+01
%var: 'kf_bm_bind_1' 1.000000e+00
%var: 'kr_bm_bind_1' 1.000000e-01
%var: 'kc_bm_phosphorylation_1' 3.000000e+00
%var: 'kf_es_bind_1' 1.000000e-05
%var: 'kr_es_bind_1' 1.000000e-04
%var: 'kc_es_phosphorylation_1' 1.000000e+00
%var: 'kf_ps_bind_1' 1.000000e+00
%var: 'kr_ps_bind_1' 1.000000e-01
%var: 'kc_ps_dephosphorylation_1' 1.000000e-04
%var: 'VEMURAFENIB_0' 0.000000e+00
%var: 'PPP2CA_0' 1.000000e+05
%var: 'DUSP6_0' 1.000000e+03
%var: 'EGFR_0' 1.000000e+05
%var: 'Phosphatase_0' 1.000000e+02
%var: 'MEK_0' 1.000000e+05
%var: 'GTP_0' 1.000000e+07
%var: 'SOS_0' 1.000000e+03
%var: 'GRB2_0' 1.000000e+05
%var: 'RAS_0' 2.000000e+05
%var: 'ERK_0' 1.000000e+05
%var: 'EGF_0' 1.000000e+04
%var: 'BRAF_0' 0.000000e+00
%var: 'BRAF_mut_0' 1.000000e+05

'EGF_EGFR_bind' EGF(erbb),EGFR(egfr_ligand) -> EGF(erbb!1),EGFR(egfr_ligand!1) @ 'kf_ee_bind_1'
'EGF_EGFR_dissociate' EGF(erbb!1),EGFR(egfr_ligand!1) -> EGF(erbb),EGFR(egfr_ligand) @ 'kr_ee_bind_1'
'EGFR_EGF_EGFR_EGF_bind' EGFR(egfr_ligand!_,erbb),EGFR(egfr_ligand!_,erbb) -> EGFR(egfr_ligand!_,erbb!1),EGFR(egfr_ligand!_,erbb!1) @ 'kf_ee_bind_2'
'EGFR_EGFR_dissociate' EGFR(erbb!1),EGFR(erbb!1) -> EGFR(erbb),EGFR(erbb) @ 'kr_ee_bind_2'
'EGFR_EGFR_GRB2_bind' EGFR(erbb!_,grb2),GRB2(erbb) -> EGFR(erbb!_,grb2!1),GRB2(erbb!1) @ 'kf_eg_bind_1'
'EGFR_GRB2_dissociate' EGFR(grb2!1),GRB2(erbb!1) -> EGFR(grb2),GRB2(erbb) @ 'kr_eg_bind_1'
'RAS_SOS_GTP_bind' RAS(sos!_,gtp),GTP(ras) -> RAS(sos!_,gtp!1),GTP(ras!1) @ 'kf_rg_bind_1'
'RAS_GTP_dissociate' RAS(gtp!1),GTP(ras!1) -> RAS(gtp),GTP(ras) @ 'kr_rg_bind_1'
'RAS_GTP_nSOS_BRAF_V600E_bind' RAS(sos,gtp!_,map3k),BRAF(V600~E,ras) -> RAS(sos,gtp!_,map3k!1),BRAF(V600~E,ras!1) @ 'kf_rb_bind_1'
'RAS_BRAF_V600E_dissociate' RAS(map3k!1),BRAF(V600~E,ras!1) -> RAS(map3k),BRAF(V600~E,ras) @ 'kr_rb_bind_1'
'VEMURAFENIB_BRAF_V600E_bind' VEMURAFENIB(map3k),BRAF(V600~E,vemurafenib) -> VEMURAFENIB(map3k!1),BRAF(V600~E,vemurafenib!1) @ 'kf_vb_bind_1'
'VEMURAFENIB_BRAF_V600E_dissociate' VEMURAFENIB(map3k!1),BRAF(V600~E,vemurafenib!1) -> VEMURAFENIB(map3k),BRAF(V600~E,vemurafenib) @ 'kr_vb_bind_1'
'GRB2_EGFR_SOS_phosphoS_bind' GRB2(erbb!_,sos),SOS(S~u?,grb2) -> GRB2(erbb!_,sos!1),SOS(S~u?,grb2!1) @ 'kf_gs_bind_1'
'GRB2_SOS_dissociate' GRB2(sos!1),SOS(grb2!1) -> GRB2(sos),SOS(grb2) @ 'kr_gs_bind_1'
'SOS_phosphoS_GRB2_RAS_nBRAF_bind' SOS(ras,S~u?,grb2!_),RAS(sos,map3k) -> SOS(ras!1,S~u?,grb2!_),RAS(sos!1,map3k) @ 'kf_sr_bind_1'
'SOS_RAS_dissociate' SOS(ras!1),RAS(sos!1) -> SOS(ras),RAS(sos) @ 'kr_sr_bind_1'
'PPP2CA_dephosphorylation_bind_MEK_nERK_phospho' PPP2CA(map2k),MEK(mapk,phospho~p,ppp2) -> PPP2CA(map2k!1),MEK(mapk,phospho~p,ppp2!1) @ 'kf_pm_bind_1'
'PPP2CA_dephosphorylation_MEK_nERK_phospho' PPP2CA(map2k!1),MEK(mapk,phospho~p,ppp2!1) -> PPP2CA(map2k),MEK(mapk,phospho~u,ppp2) @ 'kc_pm_dephosphorylation_1'
'PPP2CA_dissoc_MEK' PPP2CA(map2k!1),MEK(ppp2!1) -> PPP2CA(map2k),MEK(ppp2) @ 'kr_pm_bind_1'
'MEK_phospho_nPPP2CA_phosphorylation_bind_ERK_phospho' MEK(mapk,phospho~p?,ppp2),ERK(map2k,phospho~u) -> MEK(mapk!1,phospho~p?,ppp2),ERK(map2k!1,phospho~u) @ 'kf_me_bind_1'
'MEK_phospho_nPPP2CA_phosphorylation_ERK_phospho' MEK(mapk!1,phospho~p?,ppp2),ERK(map2k!1,phospho~u) -> MEK(mapk,phospho~p?,ppp2),ERK(map2k,phospho~p) @ 'kc_me_phosphorylation_1'
'MEK_dissoc_ERK' MEK(mapk!1),ERK(map2k!1) -> MEK(mapk),ERK(map2k) @ 'kr_me_bind_1'
'DUSP6_dephosphorylation_bind_ERK_nSOS_phospho' DUSP6(mapk),ERK(phospho~p,sos,dusp) -> DUSP6(mapk!1),ERK(phospho~p,sos,dusp!1) @ 'kf_de_bind_1'
'DUSP6_dephosphorylation_ERK_nSOS_phospho' DUSP6(mapk!1),ERK(phospho~p,sos,dusp!1) -> DUSP6(mapk),ERK(phospho~u,sos,dusp) @ 'kc_de_dephosphorylation_1'
'DUSP6_dissoc_ERK' DUSP6(mapk!1),ERK(dusp!1) -> DUSP6(mapk),ERK(dusp) @ 'kr_de_bind_1'
'BRAF_V600E_nVEMURAFENIB_phosphorylation_bind_MEK_phospho' BRAF(V600~E,vemurafenib,map2k),MEK(phospho~u,map3k) -> BRAF(V600~E,vemurafenib,map2k!1),MEK(phospho~u,map3k!1) @ 'kf_bm_bind_1'
'BRAF_V600E_nVEMURAFENIB_phosphorylation_MEK_phospho' BRAF(V600~E,vemurafenib,map2k!1),MEK(phospho~u,map3k!1) -> BRAF(V600~E,vemurafenib,map2k),MEK(phospho~p,map3k) @ 'kc_bm_phosphorylation_1'
'BRAF_V600E_dissoc_MEK' BRAF(V600~E,map2k!1),MEK(map3k!1) -> BRAF(V600~E,map2k),MEK(map3k) @ 'kr_bm_bind_1'
'ERK_phospho_nDUSP6_phosphorylation_bind_SOS_nRAS_S' ERK(phospho~p?,sos,dusp),SOS(ras,S~u,mapk) -> ERK(phospho~p?,sos!1,dusp),SOS(ras,S~u,mapk!1) @ 'kf_es_bind_1'
'ERK_phospho_nDUSP6_phosphorylation_SOS_nRAS_S' ERK(phospho~p?,sos!1,dusp),SOS(ras,S~u,mapk!1) -> ERK(phospho~p?,sos,dusp),SOS(ras,S~p,mapk) @ 'kc_es_phosphorylation_1'
'ERK_dissoc_SOS' ERK(sos!1),SOS(mapk!1) -> ERK(sos),SOS(mapk) @ 'kr_es_bind_1'
'Phosphatase_dephosphorylation_bind_SOS_S' Phosphatase(sos),SOS(S~p,phosphatase) -> Phosphatase(sos!1),SOS(S~p,phosphatase!1) @ 'kf_ps_bind_1'
'Phosphatase_dephosphorylation_SOS_S' Phosphatase(sos!1),SOS(S~p,phosphatase!1) -> Phosphatase(sos),SOS(S~u,phosphatase) @ 'kc_ps_dephosphorylation_1'
'Phosphatase_dissoc_SOS' Phosphatase(sos!1),SOS(phosphatase!1) -> Phosphatase(sos),SOS(phosphatase) @ 'kr_ps_bind_1'

%obs: 'ERK_p' ERK(phospho~p)
%obs: 'Vem_free' VEMURAFENIB(map3k)
%obs: 'RAS_active' RAS(gtp!_)
%obs: 'BRAF_active' BRAF(vemurafenib)
%obs: 'EGF_free' EGF(erbb)

%init: 'VEMURAFENIB_0' VEMURAFENIB(map3k)
%init: 'PPP2CA_0' PPP2CA(map2k)
%init: 'DUSP6_0' DUSP6(mapk)
%init: 'EGFR_0' EGFR(egfr_ligand,erbb,grb2)
%init: 'Phosphatase_0' Phosphatase(sos)
%init: 'MEK_0' MEK(mapk,phospho~u,ppp2,map3k)
%init: 'GTP_0' GTP(ras)
%init: 'SOS_0' SOS(ras,S~u,grb2,mapk,phosphatase)
%init: 'GRB2_0' GRB2(erbb,sos)
%init: 'RAS_0' RAS(sos,gtp,map3k)
%init: 'ERK_0' ERK(map2k,phospho~u,sos,dusp)
%init: 'EGF_0' EGF(erbb)
%init: 'BRAF_0' BRAF(V600~WT,ras,vemurafenib,map2k)
%init: 'BRAF_mut_0' BRAF(V600~E,ras,vemurafenib,map2k)
