# Supplementary material for: From word models to executable models of signaling networks using automated assembly
Source: Mol Syst Biol. 2017 Nov 24;13(11):954. doi: 10.15252/msb.20177651 (PMC5731347; doi:10.15252/msb.20177651)
Supplement: Supplementary file 2 — Model Files EV1 [file MSB-13-954-s002.zip › MEMI1.1.sbml]

<?xml version="1.0" encoding="UTF-8"?>
    <sbml xmlns="http://www.sbml.org/sbml/level2" level="2" version="1">
        <model name="None">
            <listOfCompartments>
                <compartment id="default" name="default" spatialDimensions="3" size="1"/>
            </listOfCompartments>
            <listOfSpecies>
            <species id="__s0" metaid="metaid_0" name="VEMURAFENIB(map3k=None)" compartment="default" initialAmount="0">
                <annotation>
                    <rdf:RDF xmlns:rdf="http://www.w3.org/1999/02/22-rdf-syntax-ns#" xmlns:bqbiol="http://biomodels.net/biology-qualifiers/" xmlns:bqmodel="http://biomodels.net/model-qualifiers/">
                        <rdf:Description rdf:about="#metaid_0">
                            <bqbiol:is>
                                <rdf:Bag>
                                    <rdf:li rdf:resource="http://identifiers.org/chebi/63637" />
                                </rdf:Bag>
                            </bqbiol:is>
                        </rdf:Description>
                    </rdf:RDF>
                </annotation>
            </species>
            <species id="__s1" metaid="metaid_1" name="PPP2CA(map2k=None)" compartment="default" initialAmount="100000">
                <annotation>
                    <rdf:RDF xmlns:rdf="http://www.w3.org/1999/02/22-rdf-syntax-ns#" xmlns:bqbiol="http://biomodels.net/biology-qualifiers/" xmlns:bqmodel="http://biomodels.net/model-qualifiers/">
                        <rdf:Description rdf:about="#metaid_1">
                            <bqbiol:is>
                                <rdf:Bag>
                                    <rdf:li rdf:resource="http://identifiers.org/ncit/C34080" />
                                    <rdf:li rdf:resource="http://identifiers.org/uniprot/P67775" />
                                    <rdf:li rdf:resource="http://identifiers.org/hgnc/HGNC:9299" />
                                </rdf:Bag>
                            </bqbiol:is>
                        </rdf:Description>
                    </rdf:RDF>
                </annotation>
            </species>
            <species id="__s2" metaid="metaid_2" name="DUSP6(mapk=None)" compartment="default" initialAmount="1000">
                <annotation>
                    <rdf:RDF xmlns:rdf="http://www.w3.org/1999/02/22-rdf-syntax-ns#" xmlns:bqbiol="http://biomodels.net/biology-qualifiers/" xmlns:bqmodel="http://biomodels.net/model-qualifiers/">
                        <rdf:Description rdf:about="#metaid_2">
                            <bqbiol:is>
                                <rdf:Bag>
                                    <rdf:li rdf:resource="http://identifiers.org/ncit/C106026" />
                                    <rdf:li rdf:resource="http://identifiers.org/uniprot/Q16828" />
                                    <rdf:li rdf:resource="http://identifiers.org/hgnc/HGNC:3072" />
                                </rdf:Bag>
                            </bqbiol:is>
                        </rdf:Description>
                    </rdf:RDF>
                </annotation>
            </species>
            <species id="__s3" metaid="metaid_3" name="EGFR(egfr_ligand=None, erbb=None, grb2=None)" compartment="default" initialAmount="100000">
                <annotation>
                    <rdf:RDF xmlns:rdf="http://www.w3.org/1999/02/22-rdf-syntax-ns#" xmlns:bqbiol="http://biomodels.net/biology-qualifiers/" xmlns:bqmodel="http://biomodels.net/model-qualifiers/">
                        <rdf:Description rdf:about="#metaid_3">
                            <bqbiol:is>
                                <rdf:Bag>
                                    <rdf:li rdf:resource="http://identifiers.org/ncit/C17068" />
                                    <rdf:li rdf:resource="http://identifiers.org/uniprot/P00533" />
                                    <rdf:li rdf:resource="http://identifiers.org/hgnc/HGNC:3236" />
                                </rdf:Bag>
                            </bqbiol:is>
                        </rdf:Description>
                    </rdf:RDF>
                </annotation>
            </species>
            <species id="__s4" metaid="metaid_4" name="Phosphatase(sos=None)" compartment="default" initialAmount="100">
                <annotation>
                    <rdf:RDF xmlns:rdf="http://www.w3.org/1999/02/22-rdf-syntax-ns#" xmlns:bqbiol="http://biomodels.net/biology-qualifiers/" xmlns:bqmodel="http://biomodels.net/model-qualifiers/">
                        <rdf:Description rdf:about="#metaid_4">
                            <bqbiol:is>
                                <rdf:Bag>
                                    <rdf:li rdf:resource="http://identifiers.org/ncit/C16981" />
                                    <rdf:li rdf:resource="http://sorger.med.harvard.edu/indra/entities/Phosphatase" />
                                </rdf:Bag>
                            </bqbiol:is>
                        </rdf:Description>
                    </rdf:RDF>
                </annotation>
            </species>
            <species id="__s5" metaid="metaid_5" name="MEK(mapk=None, phospho='u', ppp2=None, map3k=None)" compartment="default" initialAmount="100000">
                <annotation>
                    <rdf:RDF xmlns:rdf="http://www.w3.org/1999/02/22-rdf-syntax-ns#" xmlns:bqbiol="http://biomodels.net/biology-qualifiers/" xmlns:bqmodel="http://biomodels.net/model-qualifiers/">
                        <rdf:Description rdf:about="#metaid_5">
                            <bqbiol:is>
                                <rdf:Bag>
                                    <rdf:li rdf:resource="http://sorger.med.harvard.edu/indra/entities/MEK" />
                                </rdf:Bag>
                            </bqbiol:is>
                        </rdf:Description>
                    </rdf:RDF>
                </annotation>
            </species>
            <species id="__s6" metaid="metaid_6" name="GTP(ras=None)" compartment="default" initialAmount="10000000">
                <annotation>
                    <rdf:RDF xmlns:rdf="http://www.w3.org/1999/02/22-rdf-syntax-ns#" xmlns:bqbiol="http://biomodels.net/biology-qualifiers/" xmlns:bqmodel="http://biomodels.net/model-qualifiers/">
                        <rdf:Description rdf:about="#metaid_6">
                            <bqbiol:is>
                                <rdf:Bag>
                                    <rdf:li rdf:resource="http://identifiers.org/chebi/15996" />
                                </rdf:Bag>
                            </bqbiol:is>
                        </rdf:Description>
                    </rdf:RDF>
                </annotation>
            </species>
            <species id="__s7" metaid="metaid_7" name="SOS(ras=None, S='u', grb2=None, mapk=None, phosphatase=None)" compartment="default" initialAmount="1000">
                <annotation>
                    <rdf:RDF xmlns:rdf="http://www.w3.org/1999/02/22-rdf-syntax-ns#" xmlns:bqbiol="http://biomodels.net/biology-qualifiers/" xmlns:bqmodel="http://biomodels.net/model-qualifiers/">
                        <rdf:Description rdf:about="#metaid_7">
                            <bqbiol:is>
                                <rdf:Bag>
                                    <rdf:li rdf:resource="http://sorger.med.harvard.edu/indra/entities/SOS" />
                                </rdf:Bag>
                            </bqbiol:is>
                        </rdf:Description>
                    </rdf:RDF>
                </annotation>
            </species>
            <species id="__s8" metaid="metaid_8" name="GRB2(erbb=None, sos=None)" compartment="default" initialAmount="100000">
                <annotation>
                    <rdf:RDF xmlns:rdf="http://www.w3.org/1999/02/22-rdf-syntax-ns#" xmlns:bqbiol="http://biomodels.net/biology-qualifiers/" xmlns:bqmodel="http://biomodels.net/model-qualifiers/">
                        <rdf:Description rdf:about="#metaid_8">
                            <bqbiol:is>
                                <rdf:Bag>
                                    <rdf:li rdf:resource="http://identifiers.org/ncit/C26222" />
                                    <rdf:li rdf:resource="http://identifiers.org/uniprot/P62993" />
                                    <rdf:li rdf:resource="http://identifiers.org/hgnc/HGNC:4566" />
                                </rdf:Bag>
                            </bqbiol:is>
                        </rdf:Description>
                    </rdf:RDF>
                </annotation>
            </species>
            <species id="__s9" metaid="metaid_9" name="RAS(sos=None, gtp=None, map3k=None)" compartment="default" initialAmount="200000">
                <annotation>
                    <rdf:RDF xmlns:rdf="http://www.w3.org/1999/02/22-rdf-syntax-ns#" xmlns:bqbiol="http://biomodels.net/biology-qualifiers/" xmlns:bqmodel="http://biomodels.net/model-qualifiers/">
                        <rdf:Description rdf:about="#metaid_9">
                            <bqbiol:is>
                                <rdf:Bag>
                                    <rdf:li rdf:resource="http://identifiers.org/ncit/C17061" />
                                    <rdf:li rdf:resource="http://sorger.med.harvard.edu/indra/entities/RAS" />
                                </rdf:Bag>
                            </bqbiol:is>
                        </rdf:Description>
                    </rdf:RDF>
                </annotation>
            </species>
            <species id="__s10" metaid="metaid_10" name="ERK(map2k=None, phospho='u', sos=None, dusp=None)" compartment="default" initialAmount="100000">
                <annotation>
                    <rdf:RDF xmlns:rdf="http://www.w3.org/1999/02/22-rdf-syntax-ns#" xmlns:bqbiol="http://biomodels.net/biology-qualifiers/" xmlns:bqmodel="http://biomodels.net/model-qualifiers/">
                        <rdf:Description rdf:about="#metaid_10">
                            <bqbiol:is>
                                <rdf:Bag>
                                    <rdf:li rdf:resource="http://identifiers.org/ncit/C26360" />
                                    <rdf:li rdf:resource="http://sorger.med.harvard.edu/indra/entities/ERK" />
                                </rdf:Bag>
                            </bqbiol:is>
                        </rdf:Description>
                    </rdf:RDF>
                </annotation>
            </species>
            <species id="__s11" metaid="metaid_11" name="EGF(erbb=None)" compartment="default" initialAmount="10000">
                <annotation>
                    <rdf:RDF xmlns:rdf="http://www.w3.org/1999/02/22-rdf-syntax-ns#" xmlns:bqbiol="http://biomodels.net/biology-qualifiers/" xmlns:bqmodel="http://biomodels.net/model-qualifiers/">
                        <rdf:Description rdf:about="#metaid_11">
                            <bqbiol:is>
                                <rdf:Bag>
                                    <rdf:li rdf:resource="http://identifiers.org/ncit/C20425" />
                                    <rdf:li rdf:resource="http://identifiers.org/uniprot/P01133" />
                                    <rdf:li rdf:resource="http://identifiers.org/hgnc/HGNC:3229" />
                                </rdf:Bag>
                            </bqbiol:is>
                        </rdf:Description>
                    </rdf:RDF>
                </annotation>
            </species>
            <species id="__s12" metaid="metaid_12" name="BRAF(V600='WT', ras=None, vemurafenib=None, map2k=None)" compartment="default" initialAmount="0">
                <annotation>
                    <rdf:RDF xmlns:rdf="http://www.w3.org/1999/02/22-rdf-syntax-ns#" xmlns:bqbiol="http://biomodels.net/biology-qualifiers/" xmlns:bqmodel="http://biomodels.net/model-qualifiers/">
                        <rdf:Description rdf:about="#metaid_12">
                            <bqbiol:is>
                                <rdf:Bag>
                                    <rdf:li rdf:resource="http://identifiers.org/ncit/C17476" />
                                    <rdf:li rdf:resource="http://identifiers.org/uniprot/P15056" />
                                    <rdf:li rdf:resource="http://identifiers.org/hgnc/HGNC:1097" />
                                </rdf:Bag>
                            </bqbiol:is>
                        </rdf:Description>
                    </rdf:RDF>
                </annotation>
            </species>
            <species id="__s13" metaid="metaid_13" name="BRAF(V600='E', ras=None, vemurafenib=None, map2k=None)" compartment="default" initialAmount="100000">
                <annotation>
                    <rdf:RDF xmlns:rdf="http://www.w3.org/1999/02/22-rdf-syntax-ns#" xmlns:bqbiol="http://biomodels.net/biology-qualifiers/" xmlns:bqmodel="http://biomodels.net/model-qualifiers/">
                        <rdf:Description rdf:about="#metaid_13">
                            <bqbiol:is>
                                <rdf:Bag>
                                    <rdf:li rdf:resource="http://identifiers.org/ncit/C17476" />
                                    <rdf:li rdf:resource="http://identifiers.org/uniprot/P15056" />
                                    <rdf:li rdf:resource="http://identifiers.org/hgnc/HGNC:1097" />
                                </rdf:Bag>
                            </bqbiol:is>
                        </rdf:Description>
                    </rdf:RDF>
                </annotation>
            </species>
            <species id="__s14" metaid="metaid_14" name="EGF(erbb=1) ._br_EGFR(egfr_ligand=1, erbb=None, grb2=None)" compartment="default" initialAmount="0">
                <annotation>
                    <rdf:RDF xmlns:rdf="http://www.w3.org/1999/02/22-rdf-syntax-ns#" xmlns:bqbiol="http://biomodels.net/biology-qualifiers/" xmlns:bqmodel="http://biomodels.net/model-qualifiers/">
                        <rdf:Description rdf:about="#metaid_14">
                            <bqbiol:hasPart>
                                <rdf:Bag>
                                    <rdf:li rdf:resource="http://identifiers.org/ncit/C20425" />
                                    <rdf:li rdf:resource="http://identifiers.org/uniprot/P01133" />
                                    <rdf:li rdf:resource="http://identifiers.org/hgnc/HGNC:3229" />
                                    <rdf:li rdf:resource="http://identifiers.org/ncit/C17068" />
                                    <rdf:li rdf:resource="http://identifiers.org/uniprot/P00533" />
                                    <rdf:li rdf:resource="http://identifiers.org/hgnc/HGNC:3236" />
                                </rdf:Bag>
                            </bqbiol:hasPart>
                        </rdf:Description>
                    </rdf:RDF>
                </annotation>
            </species>
            <species id="__s15" metaid="metaid_15" name="BRAF(V600='E', ras=None, vemurafenib=1, map2k=None) ._br_VEMURAFENIB(map3k=1)" compartment="default" initialAmount="0">
                <annotation>
                    <rdf:RDF xmlns:rdf="http://www.w3.org/1999/02/22-rdf-syntax-ns#" xmlns:bqbiol="http://biomodels.net/biology-qualifiers/" xmlns:bqmodel="http://biomodels.net/model-qualifiers/">
                        <rdf:Description rdf:about="#metaid_15">
                            <bqbiol:hasPart>
                                <rdf:Bag>
                                    <rdf:li rdf:resource="http://identifiers.org/ncit/C17476" />
                                    <rdf:li rdf:resource="http://identifiers.org/uniprot/P15056" />
                                    <rdf:li rdf:resource="http://identifiers.org/hgnc/HGNC:1097" />
                                    <rdf:li rdf:resource="http://identifiers.org/chebi/63637" />
                                </rdf:Bag>
                            </bqbiol:hasPart>
                        </rdf:Description>
                    </rdf:RDF>
                </annotation>
            </species>
            <species id="__s16" metaid="metaid_16" name="BRAF(V600='E', ras=None, vemurafenib=None, map2k=1) ._br_MEK(mapk=None, phospho='u', ppp2=None, map3k=1)" compartment="default" initialAmount="0">
                <annotation>
                    <rdf:RDF xmlns:rdf="http://www.w3.org/1999/02/22-rdf-syntax-ns#" xmlns:bqbiol="http://biomodels.net/biology-qualifiers/" xmlns:bqmodel="http://biomodels.net/model-qualifiers/">
                        <rdf:Description rdf:about="#metaid_16">
                            <bqbiol:hasPart>
                                <rdf:Bag>
                                    <rdf:li rdf:resource="http://sorger.med.harvard.edu/indra/entities/MEK" />
                                    <rdf:li rdf:resource="http://identifiers.org/ncit/C17476" />
                                    <rdf:li rdf:resource="http://identifiers.org/uniprot/P15056" />
                                    <rdf:li rdf:resource="http://identifiers.org/hgnc/HGNC:1097" />
                                </rdf:Bag>
                            </bqbiol:hasPart>
                        </rdf:Description>
                    </rdf:RDF>
                </annotation>
            </species>
            <species id="__s17" metaid="metaid_17" name="EGF(erbb=1) ._br_EGF(erbb=2) ._br_EGFR(egfr_ligand=1, erbb=3, grb2=None) ._br_EGFR(egfr_ligand=2, erbb=3, grb2=None)" compartment="default" initialAmount="0">
                <annotation>
                    <rdf:RDF xmlns:rdf="http://www.w3.org/1999/02/22-rdf-syntax-ns#" xmlns:bqbiol="http://biomodels.net/biology-qualifiers/" xmlns:bqmodel="http://biomodels.net/model-qualifiers/">
                        <rdf:Description rdf:about="#metaid_17">
                            <bqbiol:hasPart>
                                <rdf:Bag>
                                    <rdf:li rdf:resource="http://identifiers.org/ncit/C20425" />
                                    <rdf:li rdf:resource="http://identifiers.org/uniprot/P01133" />
                                    <rdf:li rdf:resource="http://identifiers.org/hgnc/HGNC:3229" />
                                    <rdf:li rdf:resource="http://identifiers.org/ncit/C17068" />
                                    <rdf:li rdf:resource="http://identifiers.org/uniprot/P00533" />
                                    <rdf:li rdf:resource="http://identifiers.org/hgnc/HGNC:3236" />
                                </rdf:Bag>
                            </bqbiol:hasPart>
                        </rdf:Description>
                    </rdf:RDF>
                </annotation>
            </species>
            <species id="__s18" metaid="metaid_18" name="BRAF(V600='E', ras=None, vemurafenib=2, map2k=1) ._br_MEK(mapk=None, phospho='u', ppp2=None, map3k=1) ._br_VEMURAFENIB(map3k=2)" compartment="default" initialAmount="0">
                <annotation>
                    <rdf:RDF xmlns:rdf="http://www.w3.org/1999/02/22-rdf-syntax-ns#" xmlns:bqbiol="http://biomodels.net/biology-qualifiers/" xmlns:bqmodel="http://biomodels.net/model-qualifiers/">
                        <rdf:Description rdf:about="#metaid_18">
                            <bqbiol:hasPart>
                                <rdf:Bag>
                                    <rdf:li rdf:resource="http://sorger.med.harvard.edu/indra/entities/MEK" />
                                    <rdf:li rdf:resource="http://identifiers.org/ncit/C17476" />
                                    <rdf:li rdf:resource="http://identifiers.org/uniprot/P15056" />
                                    <rdf:li rdf:resource="http://identifiers.org/hgnc/HGNC:1097" />
                                    <rdf:li rdf:resource="http://identifiers.org/chebi/63637" />
                                </rdf:Bag>
                            </bqbiol:hasPart>
                        </rdf:Description>
                    </rdf:RDF>
                </annotation>
            </species>
            <species id="__s19" metaid="metaid_19" name="MEK(mapk=None, phospho='p', ppp2=None, map3k=None)" compartment="default" initialAmount="0">
                <annotation>
                    <rdf:RDF xmlns:rdf="http://www.w3.org/1999/02/22-rdf-syntax-ns#" xmlns:bqbiol="http://biomodels.net/biology-qualifiers/" xmlns:bqmodel="http://biomodels.net/model-qualifiers/">
                        <rdf:Description rdf:about="#metaid_19">
                            <bqbiol:is>
                                <rdf:Bag>
                                    <rdf:li rdf:resource="http://sorger.med.harvard.edu/indra/entities/MEK" />
                                </rdf:Bag>
                            </bqbiol:is>
                        </rdf:Description>
                    </rdf:RDF>
                </annotation>
            </species>
            <species id="__s20" metaid="metaid_20" name="EGF(erbb=1) ._br_EGFR(egfr_ligand=1, erbb=2, grb2=None) ._br_EGFR(egfr_ligand=None, erbb=2, grb2=None)" compartment="default" initialAmount="0">
                <annotation>
                    <rdf:RDF xmlns:rdf="http://www.w3.org/1999/02/22-rdf-syntax-ns#" xmlns:bqbiol="http://biomodels.net/biology-qualifiers/" xmlns:bqmodel="http://biomodels.net/model-qualifiers/">
                        <rdf:Description rdf:about="#metaid_20">
                            <bqbiol:hasPart>
                                <rdf:Bag>
                                    <rdf:li rdf:resource="http://identifiers.org/ncit/C20425" />
                                    <rdf:li rdf:resource="http://identifiers.org/uniprot/P01133" />
                                    <rdf:li rdf:resource="http://identifiers.org/hgnc/HGNC:3229" />
                                    <rdf:li rdf:resource="http://identifiers.org/ncit/C17068" />
                                    <rdf:li rdf:resource="http://identifiers.org/uniprot/P00533" />
                                    <rdf:li rdf:resource="http://identifiers.org/hgnc/HGNC:3236" />
                                </rdf:Bag>
                            </bqbiol:hasPart>
                        </rdf:Description>
                    </rdf:RDF>
                </annotation>
            </species>
            <species id="__s21" metaid="metaid_21" name="EGF(erbb=1) ._br_EGF(erbb=2) ._br_EGFR(egfr_ligand=1, erbb=3, grb2=4) ._br_EGFR(egfr_ligand=2, erbb=3, grb2=None) ._br_GRB2(erbb=4, sos=None)" compartment="default" initialAmount="0">
                <annotation>
                    <rdf:RDF xmlns:rdf="http://www.w3.org/1999/02/22-rdf-syntax-ns#" xmlns:bqbiol="http://biomodels.net/biology-qualifiers/" xmlns:bqmodel="http://biomodels.net/model-qualifiers/">
                        <rdf:Description rdf:about="#metaid_21">
                            <bqbiol:hasPart>
                                <rdf:Bag>
                                    <rdf:li rdf:resource="http://identifiers.org/ncit/C20425" />
                                    <rdf:li rdf:resource="http://identifiers.org/uniprot/P01133" />
                                    <rdf:li rdf:resource="http://identifiers.org/hgnc/HGNC:3229" />
                                    <rdf:li rdf:resource="http://identifiers.org/ncit/C26222" />
                                    <rdf:li rdf:resource="http://identifiers.org/uniprot/P62993" />
                                    <rdf:li rdf:resource="http://identifiers.org/hgnc/HGNC:4566" />
                                    <rdf:li rdf:resource="http://identifiers.org/ncit/C17068" />
                                    <rdf:li rdf:resource="http://identifiers.org/uniprot/P00533" />
                                    <rdf:li rdf:resource="http://identifiers.org/hgnc/HGNC:3236" />
                                </rdf:Bag>
                            </bqbiol:hasPart>
                        </rdf:Description>
                    </rdf:RDF>
                </annotation>
            </species>
            <species id="__s22" metaid="metaid_22" name="MEK(mapk=None, phospho='p', ppp2=1, map3k=None) ._br_PPP2CA(map2k=1)" compartment="default" initialAmount="0">
                <annotation>
                    <rdf:RDF xmlns:rdf="http://www.w3.org/1999/02/22-rdf-syntax-ns#" xmlns:bqbiol="http://biomodels.net/biology-qualifiers/" xmlns:bqmodel="http://biomodels.net/model-qualifiers/">
                        <rdf:Description rdf:about="#metaid_22">
                            <bqbiol:hasPart>
                                <rdf:Bag>
                                    <rdf:li rdf:resource="http://sorger.med.harvard.edu/indra/entities/MEK" />
                                    <rdf:li rdf:resource="http://identifiers.org/ncit/C34080" />
                                    <rdf:li rdf:resource="http://identifiers.org/uniprot/P67775" />
                                    <rdf:li rdf:resource="http://identifiers.org/hgnc/HGNC:9299" />
                                </rdf:Bag>
                            </bqbiol:hasPart>
                        </rdf:Description>
                    </rdf:RDF>
                </annotation>
            </species>
            <species id="__s23" metaid="metaid_23" name="ERK(map2k=1, phospho='u', sos=None, dusp=None) ._br_MEK(mapk=1, phospho='p', ppp2=None, map3k=None)" compartment="default" initialAmount="0">
                <annotation>
                    <rdf:RDF xmlns:rdf="http://www.w3.org/1999/02/22-rdf-syntax-ns#" xmlns:bqbiol="http://biomodels.net/biology-qualifiers/" xmlns:bqmodel="http://biomodels.net/model-qualifiers/">
                        <rdf:Description rdf:about="#metaid_23">
                            <bqbiol:hasPart>
                                <rdf:Bag>
                                    <rdf:li rdf:resource="http://sorger.med.harvard.edu/indra/entities/MEK" />
                                    <rdf:li rdf:resource="http://identifiers.org/ncit/C26360" />
                                    <rdf:li rdf:resource="http://sorger.med.harvard.edu/indra/entities/ERK" />
                                </rdf:Bag>
                            </bqbiol:hasPart>
                        </rdf:Description>
                    </rdf:RDF>
                </annotation>
            </species>
            <species id="__s24" metaid="metaid_24" name="EGFR(egfr_ligand=None, erbb=1, grb2=None) ._br_EGFR(egfr_ligand=None, erbb=1, grb2=None)" compartment="default" initialAmount="0">
                <annotation>
                    <rdf:RDF xmlns:rdf="http://www.w3.org/1999/02/22-rdf-syntax-ns#" xmlns:bqbiol="http://biomodels.net/biology-qualifiers/" xmlns:bqmodel="http://biomodels.net/model-qualifiers/">
                        <rdf:Description rdf:about="#metaid_24">
                            <bqbiol:hasPart>
                                <rdf:Bag>
                                    <rdf:li rdf:resource="http://identifiers.org/ncit/C17068" />
                                    <rdf:li rdf:resource="http://identifiers.org/uniprot/P00533" />
                                    <rdf:li rdf:resource="http://identifiers.org/hgnc/HGNC:3236" />
                                </rdf:Bag>
                            </bqbiol:hasPart>
                        </rdf:Description>
                    </rdf:RDF>
                </annotation>
            </species>
            <species id="__s25" metaid="metaid_25" name="EGF(erbb=1) ._br_EGFR(egfr_ligand=1, erbb=2, grb2=None) ._br_EGFR(egfr_ligand=None, erbb=2, grb2=3) ._br_GRB2(erbb=3, sos=None)" compartment="default" initialAmount="0">
                <annotation>
                    <rdf:RDF xmlns:rdf="http://www.w3.org/1999/02/22-rdf-syntax-ns#" xmlns:bqbiol="http://biomodels.net/biology-qualifiers/" xmlns:bqmodel="http://biomodels.net/model-qualifiers/">
                        <rdf:Description rdf:about="#metaid_25">
                            <bqbiol:hasPart>
                                <rdf:Bag>
                                    <rdf:li rdf:resource="http://identifiers.org/ncit/C20425" />
                                    <rdf:li rdf:resource="http://identifiers.org/uniprot/P01133" />
                                    <rdf:li rdf:resource="http://identifiers.org/hgnc/HGNC:3229" />
                                    <rdf:li rdf:resource="http://identifiers.org/ncit/C26222" />
                                    <rdf:li rdf:resource="http://identifiers.org/uniprot/P62993" />
                                    <rdf:li rdf:resource="http://identifiers.org/hgnc/HGNC:4566" />
                                    <rdf:li rdf:resource="http://identifiers.org/ncit/C17068" />
                                    <rdf:li rdf:resource="http://identifiers.org/uniprot/P00533" />
                                    <rdf:li rdf:resource="http://identifiers.org/hgnc/HGNC:3236" />
                                </rdf:Bag>
                            </bqbiol:hasPart>
                        </rdf:Description>
                    </rdf:RDF>
                </annotation>
            </species>
            <species id="__s26" metaid="metaid_26" name="EGF(erbb=1) ._br_EGFR(egfr_ligand=1, erbb=2, grb2=3) ._br_EGFR(egfr_ligand=None, erbb=2, grb2=None) ._br_GRB2(erbb=3, sos=None)" compartment="default" initialAmount="0">
                <annotation>
                    <rdf:RDF xmlns:rdf="http://www.w3.org/1999/02/22-rdf-syntax-ns#" xmlns:bqbiol="http://biomodels.net/biology-qualifiers/" xmlns:bqmodel="http://biomodels.net/model-qualifiers/">
                        <rdf:Description rdf:about="#metaid_26">
                            <bqbiol:hasPart>
                                <rdf:Bag>
                                    <rdf:li rdf:resource="http://identifiers.org/ncit/C20425" />
                                    <rdf:li rdf:resource="http://identifiers.org/uniprot/P01133" />
                                    <rdf:li rdf:resource="http://identifiers.org/hgnc/HGNC:3229" />
                                    <rdf:li rdf:resource="http://identifiers.org/ncit/C26222" />
                                    <rdf:li rdf:resource="http://identifiers.org/uniprot/P62993" />
                                    <rdf:li rdf:resource="http://identifiers.org/hgnc/HGNC:4566" />
                                    <rdf:li rdf:resource="http://identifiers.org/ncit/C17068" />
                                    <rdf:li rdf:resource="http://identifiers.org/uniprot/P00533" />
                                    <rdf:li rdf:resource="http://identifiers.org/hgnc/HGNC:3236" />
                                </rdf:Bag>
                            </bqbiol:hasPart>
                        </rdf:Description>
                    </rdf:RDF>
                </annotation>
            </species>
            <species id="__s27" metaid="metaid_27" name="EGF(erbb=1) ._br_EGFR(egfr_ligand=1, erbb=None, grb2=2) ._br_GRB2(erbb=2, sos=None)" compartment="default" initialAmount="0">
                <annotation>
                    <rdf:RDF xmlns:rdf="http://www.w3.org/1999/02/22-rdf-syntax-ns#" xmlns:bqbiol="http://biomodels.net/biology-qualifiers/" xmlns:bqmodel="http://biomodels.net/model-qualifiers/">
                        <rdf:Description rdf:about="#metaid_27">
                            <bqbiol:hasPart>
                                <rdf:Bag>
                                    <rdf:li rdf:resource="http://identifiers.org/ncit/C20425" />
                                    <rdf:li rdf:resource="http://identifiers.org/uniprot/P01133" />
                                    <rdf:li rdf:resource="http://identifiers.org/hgnc/HGNC:3229" />
                                    <rdf:li rdf:resource="http://identifiers.org/ncit/C26222" />
                                    <rdf:li rdf:resource="http://identifiers.org/uniprot/P62993" />
                                    <rdf:li rdf:resource="http://identifiers.org/hgnc/HGNC:4566" />
                                    <rdf:li rdf:resource="http://identifiers.org/ncit/C17068" />
                                    <rdf:li rdf:resource="http://identifiers.org/uniprot/P00533" />
                                    <rdf:li rdf:resource="http://identifiers.org/hgnc/HGNC:3236" />
                                </rdf:Bag>
                            </bqbiol:hasPart>
                        </rdf:Description>
                    </rdf:RDF>
                </annotation>
            </species>
            <species id="__s28" metaid="metaid_28" name="EGF(erbb=1) ._br_EGF(erbb=2) ._br_EGFR(egfr_ligand=1, erbb=3, grb2=4) ._br_EGFR(egfr_ligand=2, erbb=3, grb2=5) ._br_GRB2(erbb=4, sos=None) ._br_GRB2(erbb=5, sos=None)" compartment="default" initialAmount="0">
                <annotation>
                    <rdf:RDF xmlns:rdf="http://www.w3.org/1999/02/22-rdf-syntax-ns#" xmlns:bqbiol="http://biomodels.net/biology-qualifiers/" xmlns:bqmodel="http://biomodels.net/model-qualifiers/">
                        <rdf:Description rdf:about="#metaid_28">
                            <bqbiol:hasPart>
                                <rdf:Bag>
                                    <rdf:li rdf:resource="http://identifiers.org/ncit/C20425" />
                                    <rdf:li rdf:resource="http://identifiers.org/uniprot/P01133" />
                                    <rdf:li rdf:resource="http://identifiers.org/hgnc/HGNC:3229" />
                                    <rdf:li rdf:resource="http://identifiers.org/ncit/C26222" />
                                    <rdf:li rdf:resource="http://identifiers.org/uniprot/P62993" />
                                    <rdf:li rdf:resource="http://identifiers.org/hgnc/HGNC:4566" />
                                    <rdf:li rdf:resource="http://identifiers.org/ncit/C17068" />
                                    <rdf:li rdf:resource="http://identifiers.org/uniprot/P00533" />
                                    <rdf:li rdf:resource="http://identifiers.org/hgnc/HGNC:3236" />
                                </rdf:Bag>
                            </bqbiol:hasPart>
                        </rdf:Description>
                    </rdf:RDF>
                </annotation>
            </species>
            <species id="__s29" metaid="metaid_29" name="EGF(erbb=1) ._br_EGF(erbb=2) ._br_EGFR(egfr_ligand=1, erbb=3, grb2=4) ._br_EGFR(egfr_ligand=2, erbb=3, grb2=None) ._br_GRB2(erbb=4, sos=5) ._br_SOS(ras=None, S='u', grb2=5, mapk=None, phosphatase=None)" compartment="default" initialAmount="0">
                <annotation>
                    <rdf:RDF xmlns:rdf="http://www.w3.org/1999/02/22-rdf-syntax-ns#" xmlns:bqbiol="http://biomodels.net/biology-qualifiers/" xmlns:bqmodel="http://biomodels.net/model-qualifiers/">
                        <rdf:Description rdf:about="#metaid_29">
                            <bqbiol:hasPart>
                                <rdf:Bag>
                                    <rdf:li rdf:resource="http://sorger.med.harvard.edu/indra/entities/SOS" />
                                    <rdf:li rdf:resource="http://identifiers.org/ncit/C20425" />
                                    <rdf:li rdf:resource="http://identifiers.org/uniprot/P01133" />
                                    <rdf:li rdf:resource="http://identifiers.org/hgnc/HGNC:3229" />
                                    <rdf:li rdf:resource="http://identifiers.org/ncit/C26222" />
                                    <rdf:li rdf:resource="http://identifiers.org/uniprot/P62993" />
                                    <rdf:li rdf:resource="http://identifiers.org/hgnc/HGNC:4566" />
                                    <rdf:li rdf:resource="http://identifiers.org/ncit/C17068" />
                                    <rdf:li rdf:resource="http://identifiers.org/uniprot/P00533" />
                                    <rdf:li rdf:resource="http://identifiers.org/hgnc/HGNC:3236" />
                                </rdf:Bag>
                            </bqbiol:hasPart>
                        </rdf:Description>
                    </rdf:RDF>
                </annotation>
            </species>
            <species id="__s30" metaid="metaid_30" name="ERK(map2k=None, phospho='p', sos=None, dusp=None)" compartment="default" initialAmount="0">
                <annotation>
                    <rdf:RDF xmlns:rdf="http://www.w3.org/1999/02/22-rdf-syntax-ns#" xmlns:bqbiol="http://biomodels.net/biology-qualifiers/" xmlns:bqmodel="http://biomodels.net/model-qualifiers/">
                        <rdf:Description rdf:about="#metaid_30">
                            <bqbiol:is>
                                <rdf:Bag>
                                    <rdf:li rdf:resource="http://identifiers.org/ncit/C26360" />
                                    <rdf:li rdf:resource="http://sorger.med.harvard.edu/indra/entities/ERK" />
                                </rdf:Bag>
                            </bqbiol:is>
                        </rdf:Description>
                    </rdf:RDF>
                </annotation>
            </species>
            <species id="__s31" metaid="metaid_31" name="EGFR(egfr_ligand=None, erbb=1, grb2=2) ._br_EGFR(egfr_ligand=None, erbb=1, grb2=None) ._br_GRB2(erbb=2, sos=None)" compartment="default" initialAmount="0">
                <annotation>
                    <rdf:RDF xmlns:rdf="http://www.w3.org/1999/02/22-rdf-syntax-ns#" xmlns:bqbiol="http://biomodels.net/biology-qualifiers/" xmlns:bqmodel="http://biomodels.net/model-qualifiers/">
                        <rdf:Description rdf:about="#metaid_31">
                            <bqbiol:hasPart>
                                <rdf:Bag>
                                    <rdf:li rdf:resource="http://identifiers.org/ncit/C17068" />
                                    <rdf:li rdf:resource="http://identifiers.org/uniprot/P00533" />
                                    <rdf:li rdf:resource="http://identifiers.org/hgnc/HGNC:3236" />
                                    <rdf:li rdf:resource="http://identifiers.org/ncit/C26222" />
                                    <rdf:li rdf:resource="http://identifiers.org/uniprot/P62993" />
                                    <rdf:li rdf:resource="http://identifiers.org/hgnc/HGNC:4566" />
                                </rdf:Bag>
                            </bqbiol:hasPart>
                        </rdf:Description>
                    </rdf:RDF>
                </annotation>
            </species>
            <species id="__s32" metaid="metaid_32" name="EGFR(egfr_ligand=None, erbb=None, grb2=1) ._br_GRB2(erbb=1, sos=None)" compartment="default" initialAmount="0">
                <annotation>
                    <rdf:RDF xmlns:rdf="http://www.w3.org/1999/02/22-rdf-syntax-ns#" xmlns:bqbiol="http://biomodels.net/biology-qualifiers/" xmlns:bqmodel="http://biomodels.net/model-qualifiers/">
                        <rdf:Description rdf:about="#metaid_32">
                            <bqbiol:hasPart>
                                <rdf:Bag>
                                    <rdf:li rdf:resource="http://identifiers.org/ncit/C17068" />
                                    <rdf:li rdf:resource="http://identifiers.org/uniprot/P00533" />
                                    <rdf:li rdf:resource="http://identifiers.org/hgnc/HGNC:3236" />
                                    <rdf:li rdf:resource="http://identifiers.org/ncit/C26222" />
                                    <rdf:li rdf:resource="http://identifiers.org/uniprot/P62993" />
                                    <rdf:li rdf:resource="http://identifiers.org/hgnc/HGNC:4566" />
                                </rdf:Bag>
                            </bqbiol:hasPart>
                        </rdf:Description>
                    </rdf:RDF>
                </annotation>
            </species>
            <species id="__s33" metaid="metaid_33" name="EGF(erbb=1) ._br_EGFR(egfr_ligand=1, erbb=2, grb2=3) ._br_EGFR(egfr_ligand=None, erbb=2, grb2=4) ._br_GRB2(erbb=4, sos=None) ._br_GRB2(erbb=3, sos=None)" compartment="default" initialAmount="0">
                <annotation>
                    <rdf:RDF xmlns:rdf="http://www.w3.org/1999/02/22-rdf-syntax-ns#" xmlns:bqbiol="http://biomodels.net/biology-qualifiers/" xmlns:bqmodel="http://biomodels.net/model-qualifiers/">
                        <rdf:Description rdf:about="#metaid_33">
                            <bqbiol:hasPart>
                                <rdf:Bag>
                                    <rdf:li rdf:resource="http://identifiers.org/ncit/C20425" />
                                    <rdf:li rdf:resource="http://identifiers.org/uniprot/P01133" />
                                    <rdf:li rdf:resource="http://identifiers.org/hgnc/HGNC:3229" />
                                    <rdf:li rdf:resource="http://identifiers.org/ncit/C26222" />
                                    <rdf:li rdf:resource="http://identifiers.org/uniprot/P62993" />
                                    <rdf:li rdf:resource="http://identifiers.org/hgnc/HGNC:4566" />
                                    <rdf:li rdf:resource="http://identifiers.org/ncit/C17068" />
                                    <rdf:li rdf:resource="http://identifiers.org/uniprot/P00533" />
                                    <rdf:li rdf:resource="http://identifiers.org/hgnc/HGNC:3236" />
                                </rdf:Bag>
                            </bqbiol:hasPart>
                        </rdf:Description>
                    </rdf:RDF>
                </annotation>
            </species>
            <species id="__s34" metaid="metaid_34" name="EGF(erbb=1) ._br_EGFR(egfr_ligand=1, erbb=2, grb2=None) ._br_EGFR(egfr_ligand=None, erbb=2, grb2=3) ._br_GRB2(erbb=3, sos=4) ._br_SOS(ras=None, S='u', grb2=4, mapk=None, phosphatase=None)" compartment="default" initialAmount="0">
                <annotation>
                    <rdf:RDF xmlns:rdf="http://www.w3.org/1999/02/22-rdf-syntax-ns#" xmlns:bqbiol="http://biomodels.net/biology-qualifiers/" xmlns:bqmodel="http://biomodels.net/model-qualifiers/">
                        <rdf:Description rdf:about="#metaid_34">
                            <bqbiol:hasPart>
                                <rdf:Bag>
                                    <rdf:li rdf:resource="http://sorger.med.harvard.edu/indra/entities/SOS" />
                                    <rdf:li rdf:resource="http://identifiers.org/ncit/C20425" />
                                    <rdf:li rdf:resource="http://identifiers.org/uniprot/P01133" />
                                    <rdf:li rdf:resource="http://identifiers.org/hgnc/HGNC:3229" />
                                    <rdf:li rdf:resource="http://identifiers.org/ncit/C26222" />
                                    <rdf:li rdf:resource="http://identifiers.org/uniprot/P62993" />
                                    <rdf:li rdf:resource="http://identifiers.org/hgnc/HGNC:4566" />
                                    <rdf:li rdf:resource="http://identifiers.org/ncit/C17068" />
                                    <rdf:li rdf:resource="http://identifiers.org/uniprot/P00533" />
                                    <rdf:li rdf:resource="http://identifiers.org/hgnc/HGNC:3236" />
                                </rdf:Bag>
                            </bqbiol:hasPart>
                        </rdf:Description>
                    </rdf:RDF>
                </annotation>
            </species>
            <species id="__s35" metaid="metaid_35" name="EGF(erbb=1) ._br_EGFR(egfr_ligand=1, erbb=2, grb2=3) ._br_EGFR(egfr_ligand=None, erbb=2, grb2=None) ._br_GRB2(erbb=3, sos=4) ._br_SOS(ras=None, S='u', grb2=4, mapk=None, phosphatase=None)" compartment="default" initialAmount="0">
                <annotation>
                    <rdf:RDF xmlns:rdf="http://www.w3.org/1999/02/22-rdf-syntax-ns#" xmlns:bqbiol="http://biomodels.net/biology-qualifiers/" xmlns:bqmodel="http://biomodels.net/model-qualifiers/">
                        <rdf:Description rdf:about="#metaid_35">
                            <bqbiol:hasPart>
                                <rdf:Bag>
                                    <rdf:li rdf:resource="http://sorger.med.harvard.edu/indra/entities/SOS" />
                                    <rdf:li rdf:resource="http://identifiers.org/ncit/C20425" />
                                    <rdf:li rdf:resource="http://identifiers.org/uniprot/P01133" />
                                    <rdf:li rdf:resource="http://identifiers.org/hgnc/HGNC:3229" />
                                    <rdf:li rdf:resource="http://identifiers.org/ncit/C26222" />
                                    <rdf:li rdf:resource="http://identifiers.org/uniprot/P62993" />
                                    <rdf:li rdf:resource="http://identifiers.org/hgnc/HGNC:4566" />
                                    <rdf:li rdf:resource="http://identifiers.org/ncit/C17068" />
                                    <rdf:li rdf:resource="http://identifiers.org/uniprot/P00533" />
                                    <rdf:li rdf:resource="http://identifiers.org/hgnc/HGNC:3236" />
                                </rdf:Bag>
                            </bqbiol:hasPart>
                        </rdf:Description>
                    </rdf:RDF>
                </annotation>
            </species>
            <species id="__s36" metaid="metaid_36" name="EGF(erbb=1) ._br_EGFR(egfr_ligand=1, erbb=None, grb2=2) ._br_GRB2(erbb=2, sos=3) ._br_SOS(ras=None, S='u', grb2=3, mapk=None, phosphatase=None)" compartment="default" initialAmount="0">
                <annotation>
                    <rdf:RDF xmlns:rdf="http://www.w3.org/1999/02/22-rdf-syntax-ns#" xmlns:bqbiol="http://biomodels.net/biology-qualifiers/" xmlns:bqmodel="http://biomodels.net/model-qualifiers/">
                        <rdf:Description rdf:about="#metaid_36">
                            <bqbiol:hasPart>
                                <rdf:Bag>
                                    <rdf:li rdf:resource="http://sorger.med.harvard.edu/indra/entities/SOS" />
                                    <rdf:li rdf:resource="http://identifiers.org/ncit/C20425" />
                                    <rdf:li rdf:resource="http://identifiers.org/uniprot/P01133" />
                                    <rdf:li rdf:resource="http://identifiers.org/hgnc/HGNC:3229" />
                                    <rdf:li rdf:resource="http://identifiers.org/ncit/C26222" />
                                    <rdf:li rdf:resource="http://identifiers.org/uniprot/P62993" />
                                    <rdf:li rdf:resource="http://identifiers.org/hgnc/HGNC:4566" />
                                    <rdf:li rdf:resource="http://identifiers.org/ncit/C17068" />
                                    <rdf:li rdf:resource="http://identifiers.org/uniprot/P00533" />
                                    <rdf:li rdf:resource="http://identifiers.org/hgnc/HGNC:3236" />
                                </rdf:Bag>
                            </bqbiol:hasPart>
                        </rdf:Description>
                    </rdf:RDF>
                </annotation>
            </species>
            <species id="__s37" metaid="metaid_37" name="EGF(erbb=1) ._br_EGF(erbb=2) ._br_EGFR(egfr_ligand=1, erbb=3, grb2=4) ._br_EGFR(egfr_ligand=2, erbb=3, grb2=5) ._br_GRB2(erbb=4, sos=6) ._br_GRB2(erbb=5, sos=None) ._br_SOS(ras=None, S='u', grb2=6, mapk=None, phosphatase=None)" compartment="default" initialAmount="0">
                <annotation>
                    <rdf:RDF xmlns:rdf="http://www.w3.org/1999/02/22-rdf-syntax-ns#" xmlns:bqbiol="http://biomodels.net/biology-qualifiers/" xmlns:bqmodel="http://biomodels.net/model-qualifiers/">
                        <rdf:Description rdf:about="#metaid_37">
                            <bqbiol:hasPart>
                                <rdf:Bag>
                                    <rdf:li rdf:resource="http://sorger.med.harvard.edu/indra/entities/SOS" />
                                    <rdf:li rdf:resource="http://identifiers.org/ncit/C20425" />
                                    <rdf:li rdf:resource="http://identifiers.org/uniprot/P01133" />
                                    <rdf:li rdf:resource="http://identifiers.org/hgnc/HGNC:3229" />
                                    <rdf:li rdf:resource="http://identifiers.org/ncit/C26222" />
                                    <rdf:li rdf:resource="http://identifiers.org/uniprot/P62993" />
                                    <rdf:li rdf:resource="http://identifiers.org/hgnc/HGNC:4566" />
                                    <rdf:li rdf:resource="http://identifiers.org/ncit/C17068" />
                                    <rdf:li rdf:resource="http://identifiers.org/uniprot/P00533" />
                                    <rdf:li rdf:resource="http://identifiers.org/hgnc/HGNC:3236" />
                                </rdf:Bag>
                            </bqbiol:hasPart>
                        </rdf:Description>
                    </rdf:RDF>
                </annotation>
            </species>
            <species id="__s38" metaid="metaid_38" name="GRB2(erbb=None, sos=1) ._br_SOS(ras=None, S='u', grb2=1, mapk=None, phosphatase=None)" compartment="default" initialAmount="0">
                <annotation>
                    <rdf:RDF xmlns:rdf="http://www.w3.org/1999/02/22-rdf-syntax-ns#" xmlns:bqbiol="http://biomodels.net/biology-qualifiers/" xmlns:bqmodel="http://biomodels.net/model-qualifiers/">
                        <rdf:Description rdf:about="#metaid_38">
                            <bqbiol:hasPart>
                                <rdf:Bag>
                                    <rdf:li rdf:resource="http://identifiers.org/ncit/C26222" />
                                    <rdf:li rdf:resource="http://identifiers.org/uniprot/P62993" />
                                    <rdf:li rdf:resource="http://identifiers.org/hgnc/HGNC:4566" />
                                    <rdf:li rdf:resource="http://sorger.med.harvard.edu/indra/entities/SOS" />
                                </rdf:Bag>
                            </bqbiol:hasPart>
                        </rdf:Description>
                    </rdf:RDF>
                </annotation>
            </species>
            <species id="__s39" metaid="metaid_39" name="EGF(erbb=1) ._br_EGF(erbb=2) ._br_EGFR(egfr_ligand=1, erbb=3, grb2=4) ._br_EGFR(egfr_ligand=2, erbb=3, grb2=None) ._br_GRB2(erbb=4, sos=5) ._br_RAS(sos=6, gtp=None, map3k=None) ._br_SOS(ras=6, S='u', grb2=5, mapk=None, phosphatase=None)" compartment="default" initialAmount="0">
                <annotation>
                    <rdf:RDF xmlns:rdf="http://www.w3.org/1999/02/22-rdf-syntax-ns#" xmlns:bqbiol="http://biomodels.net/biology-qualifiers/" xmlns:bqmodel="http://biomodels.net/model-qualifiers/">
                        <rdf:Description rdf:about="#metaid_39">
                            <bqbiol:hasPart>
                                <rdf:Bag>
                                    <rdf:li rdf:resource="http://sorger.med.harvard.edu/indra/entities/SOS" />
                                    <rdf:li rdf:resource="http://identifiers.org/ncit/C20425" />
                                    <rdf:li rdf:resource="http://identifiers.org/uniprot/P01133" />
                                    <rdf:li rdf:resource="http://identifiers.org/hgnc/HGNC:3229" />
                                    <rdf:li rdf:resource="http://identifiers.org/ncit/C17061" />
                                    <rdf:li rdf:resource="http://sorger.med.harvard.edu/indra/entities/RAS" />
                                    <rdf:li rdf:resource="http://identifiers.org/ncit/C26222" />
                                    <rdf:li rdf:resource="http://identifiers.org/uniprot/P62993" />
                                    <rdf:li rdf:resource="http://identifiers.org/hgnc/HGNC:4566" />
                                    <rdf:li rdf:resource="http://identifiers.org/ncit/C17068" />
                                    <rdf:li rdf:resource="http://identifiers.org/uniprot/P00533" />
                                    <rdf:li rdf:resource="http://identifiers.org/hgnc/HGNC:3236" />
                                </rdf:Bag>
                            </bqbiol:hasPart>
                        </rdf:Description>
                    </rdf:RDF>
                </annotation>
            </species>
            <species id="__s40" metaid="metaid_40" name="DUSP6(mapk=1) ._br_ERK(map2k=None, phospho='p', sos=None, dusp=1)" compartment="default" initialAmount="0">
                <annotation>
                    <rdf:RDF xmlns:rdf="http://www.w3.org/1999/02/22-rdf-syntax-ns#" xmlns:bqbiol="http://biomodels.net/biology-qualifiers/" xmlns:bqmodel="http://biomodels.net/model-qualifiers/">
                        <rdf:Description rdf:about="#metaid_40">
                            <bqbiol:hasPart>
                                <rdf:Bag>
                                    <rdf:li rdf:resource="http://identifiers.org/ncit/C106026" />
                                    <rdf:li rdf:resource="http://identifiers.org/uniprot/Q16828" />
                                    <rdf:li rdf:resource="http://identifiers.org/hgnc/HGNC:3072" />
                                    <rdf:li rdf:resource="http://identifiers.org/ncit/C26360" />
                                    <rdf:li rdf:resource="http://sorger.med.harvard.edu/indra/entities/ERK" />
                                </rdf:Bag>
                            </bqbiol:hasPart>
                        </rdf:Description>
                    </rdf:RDF>
                </annotation>
            </species>
            <species id="__s41" metaid="metaid_41" name="ERK(map2k=None, phospho='p', sos=1, dusp=None) ._br_SOS(ras=None, S='u', grb2=None, mapk=1, phosphatase=None)" compartment="default" initialAmount="0">
                <annotation>
                    <rdf:RDF xmlns:rdf="http://www.w3.org/1999/02/22-rdf-syntax-ns#" xmlns:bqbiol="http://biomodels.net/biology-qualifiers/" xmlns:bqmodel="http://biomodels.net/model-qualifiers/">
                        <rdf:Description rdf:about="#metaid_41">
                            <bqbiol:hasPart>
                                <rdf:Bag>
                                    <rdf:li rdf:resource="http://identifiers.org/ncit/C26360" />
                                    <rdf:li rdf:resource="http://sorger.med.harvard.edu/indra/entities/ERK" />
                                    <rdf:li rdf:resource="http://sorger.med.harvard.edu/indra/entities/SOS" />
                                </rdf:Bag>
                            </bqbiol:hasPart>
                        </rdf:Description>
                    </rdf:RDF>
                </annotation>
            </species>
            <species id="__s42" metaid="metaid_42" name="EGF(erbb=1) ._br_EGF(erbb=2) ._br_EGFR(egfr_ligand=1, erbb=3, grb2=4) ._br_EGFR(egfr_ligand=2, erbb=3, grb2=None) ._br_ERK(map2k=None, phospho='p', sos=5, dusp=None) ._br_GRB2(erbb=4, sos=6) ._br_SOS(ras=None, S='u', grb2=6, mapk=5, phosphatase=None)" compartment="default" initialAmount="0">
                <annotation>
                    <rdf:RDF xmlns:rdf="http://www.w3.org/1999/02/22-rdf-syntax-ns#" xmlns:bqbiol="http://biomodels.net/biology-qualifiers/" xmlns:bqmodel="http://biomodels.net/model-qualifiers/">
                        <rdf:Description rdf:about="#metaid_42">
                            <bqbiol:hasPart>
                                <rdf:Bag>
                                    <rdf:li rdf:resource="http://identifiers.org/ncit/C26222" />
                                    <rdf:li rdf:resource="http://identifiers.org/uniprot/P62993" />
                                    <rdf:li rdf:resource="http://identifiers.org/hgnc/HGNC:4566" />
                                    <rdf:li rdf:resource="http://identifiers.org/ncit/C20425" />
                                    <rdf:li rdf:resource="http://identifiers.org/uniprot/P01133" />
                                    <rdf:li rdf:resource="http://identifiers.org/hgnc/HGNC:3229" />
                                    <rdf:li rdf:resource="http://sorger.med.harvard.edu/indra/entities/SOS" />
                                    <rdf:li rdf:resource="http://identifiers.org/ncit/C26360" />
                                    <rdf:li rdf:resource="http://sorger.med.harvard.edu/indra/entities/ERK" />
                                    <rdf:li rdf:resource="http://identifiers.org/ncit/C17068" />
                                    <rdf:li rdf:resource="http://identifiers.org/uniprot/P00533" />
                                    <rdf:li rdf:resource="http://identifiers.org/hgnc/HGNC:3236" />
                                </rdf:Bag>
                            </bqbiol:hasPart>
                        </rdf:Description>
                    </rdf:RDF>
                </annotation>
            </species>
            <species id="__s43" metaid="metaid_43" name="EGFR(egfr_ligand=None, erbb=1, grb2=2) ._br_EGFR(egfr_ligand=None, erbb=1, grb2=3) ._br_GRB2(erbb=3, sos=None) ._br_GRB2(erbb=2, sos=None)" compartment="default" initialAmount="0">
                <annotation>
                    <rdf:RDF xmlns:rdf="http://www.w3.org/1999/02/22-rdf-syntax-ns#" xmlns:bqbiol="http://biomodels.net/biology-qualifiers/" xmlns:bqmodel="http://biomodels.net/model-qualifiers/">
                        <rdf:Description rdf:about="#metaid_43">
                            <bqbiol:hasPart>
                                <rdf:Bag>
                                    <rdf:li rdf:resource="http://identifiers.org/ncit/C17068" />
                                    <rdf:li rdf:resource="http://identifiers.org/uniprot/P00533" />
                                    <rdf:li rdf:resource="http://identifiers.org/hgnc/HGNC:3236" />
                                    <rdf:li rdf:resource="http://identifiers.org/ncit/C26222" />
                                    <rdf:li rdf:resource="http://identifiers.org/uniprot/P62993" />
                                    <rdf:li rdf:resource="http://identifiers.org/hgnc/HGNC:4566" />
                                </rdf:Bag>
                            </bqbiol:hasPart>
                        </rdf:Description>
                    </rdf:RDF>
                </annotation>
            </species>
            <species id="__s44" metaid="metaid_44" name="EGFR(egfr_ligand=None, erbb=1, grb2=2) ._br_EGFR(egfr_ligand=None, erbb=1, grb2=None) ._br_GRB2(erbb=2, sos=3) ._br_SOS(ras=None, S='u', grb2=3, mapk=None, phosphatase=None)" compartment="default" initialAmount="0">
                <annotation>
                    <rdf:RDF xmlns:rdf="http://www.w3.org/1999/02/22-rdf-syntax-ns#" xmlns:bqbiol="http://biomodels.net/biology-qualifiers/" xmlns:bqmodel="http://biomodels.net/model-qualifiers/">
                        <rdf:Description rdf:about="#metaid_44">
                            <bqbiol:hasPart>
                                <rdf:Bag>
                                    <rdf:li rdf:resource="http://identifiers.org/ncit/C17068" />
                                    <rdf:li rdf:resource="http://identifiers.org/uniprot/P00533" />
                                    <rdf:li rdf:resource="http://identifiers.org/hgnc/HGNC:3236" />
                                    <rdf:li rdf:resource="http://identifiers.org/ncit/C26222" />
                                    <rdf:li rdf:resource="http://identifiers.org/uniprot/P62993" />
                                    <rdf:li rdf:resource="http://identifiers.org/hgnc/HGNC:4566" />
                                    <rdf:li rdf:resource="http://sorger.med.harvard.edu/indra/entities/SOS" />
                                </rdf:Bag>
                            </bqbiol:hasPart>
                        </rdf:Description>
                    </rdf:RDF>
                </annotation>
            </species>
            <species id="__s45" metaid="metaid_45" name="EGFR(egfr_ligand=None, erbb=None, grb2=1) ._br_GRB2(erbb=1, sos=2) ._br_SOS(ras=None, S='u', grb2=2, mapk=None, phosphatase=None)" compartment="default" initialAmount="0">
                <annotation>
                    <rdf:RDF xmlns:rdf="http://www.w3.org/1999/02/22-rdf-syntax-ns#" xmlns:bqbiol="http://biomodels.net/biology-qualifiers/" xmlns:bqmodel="http://biomodels.net/model-qualifiers/">
                        <rdf:Description rdf:about="#metaid_45">
                            <bqbiol:hasPart>
                                <rdf:Bag>
                                    <rdf:li rdf:resource="http://identifiers.org/ncit/C17068" />
                                    <rdf:li rdf:resource="http://identifiers.org/uniprot/P00533" />
                                    <rdf:li rdf:resource="http://identifiers.org/hgnc/HGNC:3236" />
                                    <rdf:li rdf:resource="http://identifiers.org/ncit/C26222" />
                                    <rdf:li rdf:resource="http://identifiers.org/uniprot/P62993" />
                                    <rdf:li rdf:resource="http://identifiers.org/hgnc/HGNC:4566" />
                                    <rdf:li rdf:resource="http://sorger.med.harvard.edu/indra/entities/SOS" />
                                </rdf:Bag>
                            </bqbiol:hasPart>
                        </rdf:Description>
                    </rdf:RDF>
                </annotation>
            </species>
            <species id="__s46" metaid="metaid_46" name="EGF(erbb=1) ._br_EGFR(egfr_ligand=1, erbb=2, grb2=3) ._br_EGFR(egfr_ligand=None, erbb=2, grb2=4) ._br_GRB2(erbb=4, sos=5) ._br_GRB2(erbb=3, sos=None) ._br_SOS(ras=None, S='u', grb2=5, mapk=None, phosphatase=None)" compartment="default" initialAmount="0">
                <annotation>
                    <rdf:RDF xmlns:rdf="http://www.w3.org/1999/02/22-rdf-syntax-ns#" xmlns:bqbiol="http://biomodels.net/biology-qualifiers/" xmlns:bqmodel="http://biomodels.net/model-qualifiers/">
                        <rdf:Description rdf:about="#metaid_46">
                            <bqbiol:hasPart>
                                <rdf:Bag>
                                    <rdf:li rdf:resource="http://sorger.med.harvard.edu/indra/entities/SOS" />
                                    <rdf:li rdf:resource="http://identifiers.org/ncit/C20425" />
                                    <rdf:li rdf:resource="http://identifiers.org/uniprot/P01133" />
                                    <rdf:li rdf:resource="http://identifiers.org/hgnc/HGNC:3229" />
                                    <rdf:li rdf:resource="http://identifiers.org/ncit/C26222" />
                                    <rdf:li rdf:resource="http://identifiers.org/uniprot/P62993" />
                                    <rdf:li rdf:resource="http://identifiers.org/hgnc/HGNC:4566" />
                                    <rdf:li rdf:resource="http://identifiers.org/ncit/C17068" />
                                    <rdf:li rdf:resource="http://identifiers.org/uniprot/P00533" />
                                    <rdf:li rdf:resource="http://identifiers.org/hgnc/HGNC:3236" />
                                </rdf:Bag>
                            </bqbiol:hasPart>
                        </rdf:Description>
                    </rdf:RDF>
                </annotation>
            </species>
            <species id="__s47" metaid="metaid_47" name="EGF(erbb=1) ._br_EGFR(egfr_ligand=1, erbb=2, grb2=3) ._br_EGFR(egfr_ligand=None, erbb=2, grb2=4) ._br_GRB2(erbb=3, sos=5) ._br_GRB2(erbb=4, sos=None) ._br_SOS(ras=None, S='u', grb2=5, mapk=None, phosphatase=None)" compartment="default" initialAmount="0">
                <annotation>
                    <rdf:RDF xmlns:rdf="http://www.w3.org/1999/02/22-rdf-syntax-ns#" xmlns:bqbiol="http://biomodels.net/biology-qualifiers/" xmlns:bqmodel="http://biomodels.net/model-qualifiers/">
                        <rdf:Description rdf:about="#metaid_47">
                            <bqbiol:hasPart>
                                <rdf:Bag>
                                    <rdf:li rdf:resource="http://sorger.med.harvard.edu/indra/entities/SOS" />
                                    <rdf:li rdf:resource="http://identifiers.org/ncit/C20425" />
                                    <rdf:li rdf:resource="http://identifiers.org/uniprot/P01133" />
                                    <rdf:li rdf:resource="http://identifiers.org/hgnc/HGNC:3229" />
                                    <rdf:li rdf:resource="http://identifiers.org/ncit/C26222" />
                                    <rdf:li rdf:resource="http://identifiers.org/uniprot/P62993" />
                                    <rdf:li rdf:resource="http://identifiers.org/hgnc/HGNC:4566" />
                                    <rdf:li rdf:resource="http://identifiers.org/ncit/C17068" />
                                    <rdf:li rdf:resource="http://identifiers.org/uniprot/P00533" />
                                    <rdf:li rdf:resource="http://identifiers.org/hgnc/HGNC:3236" />
                                </rdf:Bag>
                            </bqbiol:hasPart>
                        </rdf:Description>
                    </rdf:RDF>
                </annotation>
            </species>
            <species id="__s48" metaid="metaid_48" name="EGF(erbb=1) ._br_EGFR(egfr_ligand=1, erbb=2, grb2=None) ._br_EGFR(egfr_ligand=None, erbb=2, grb2=3) ._br_GRB2(erbb=3, sos=4) ._br_RAS(sos=5, gtp=None, map3k=None) ._br_SOS(ras=5, S='u', grb2=4, mapk=None, phosphatase=None)" compartment="default" initialAmount="0">
                <annotation>
                    <rdf:RDF xmlns:rdf="http://www.w3.org/1999/02/22-rdf-syntax-ns#" xmlns:bqbiol="http://biomodels.net/biology-qualifiers/" xmlns:bqmodel="http://biomodels.net/model-qualifiers/">
                        <rdf:Description rdf:about="#metaid_48">
                            <bqbiol:hasPart>
                                <rdf:Bag>
                                    <rdf:li rdf:resource="http://sorger.med.harvard.edu/indra/entities/SOS" />
                                    <rdf:li rdf:resource="http://identifiers.org/ncit/C20425" />
                                    <rdf:li rdf:resource="http://identifiers.org/uniprot/P01133" />
                                    <rdf:li rdf:resource="http://identifiers.org/hgnc/HGNC:3229" />
                                    <rdf:li rdf:resource="http://identifiers.org/ncit/C17061" />
                                    <rdf:li rdf:resource="http://sorger.med.harvard.edu/indra/entities/RAS" />
                                    <rdf:li rdf:resource="http://identifiers.org/ncit/C26222" />
                                    <rdf:li rdf:resource="http://identifiers.org/uniprot/P62993" />
                                    <rdf:li rdf:resource="http://identifiers.org/hgnc/HGNC:4566" />
                                    <rdf:li rdf:resource="http://identifiers.org/ncit/C17068" />
                                    <rdf:li rdf:resource="http://identifiers.org/uniprot/P00533" />
                                    <rdf:li rdf:resource="http://identifiers.org/hgnc/HGNC:3236" />
                                </rdf:Bag>
                            </bqbiol:hasPart>
                        </rdf:Description>
                    </rdf:RDF>
                </annotation>
            </species>
            <species id="__s49" metaid="metaid_49" name="EGF(erbb=1) ._br_EGFR(egfr_ligand=1, erbb=2, grb2=3) ._br_EGFR(egfr_ligand=None, erbb=2, grb2=None) ._br_GRB2(erbb=3, sos=4) ._br_RAS(sos=5, gtp=None, map3k=None) ._br_SOS(ras=5, S='u', grb2=4, mapk=None, phosphatase=None)" compartment="default" initialAmount="0">
                <annotation>
                    <rdf:RDF xmlns:rdf="http://www.w3.org/1999/02/22-rdf-syntax-ns#" xmlns:bqbiol="http://biomodels.net/biology-qualifiers/" xmlns:bqmodel="http://biomodels.net/model-qualifiers/">
                        <rdf:Description rdf:about="#metaid_49">
                            <bqbiol:hasPart>
                                <rdf:Bag>
                                    <rdf:li rdf:resource="http://sorger.med.harvard.edu/indra/entities/SOS" />
                                    <rdf:li rdf:resource="http://identifiers.org/ncit/C20425" />
                                    <rdf:li rdf:resource="http://identifiers.org/uniprot/P01133" />
                                    <rdf:li rdf:resource="http://identifiers.org/hgnc/HGNC:3229" />
                                    <rdf:li rdf:resource="http://identifiers.org/ncit/C17061" />
                                    <rdf:li rdf:resource="http://sorger.med.harvard.edu/indra/entities/RAS" />
                                    <rdf:li rdf:resource="http://identifiers.org/ncit/C26222" />
                                    <rdf:li rdf:resource="http://identifiers.org/uniprot/P62993" />
                                    <rdf:li rdf:resource="http://identifiers.org/hgnc/HGNC:4566" />
                                    <rdf:li rdf:resource="http://identifiers.org/ncit/C17068" />
                                    <rdf:li rdf:resource="http://identifiers.org/uniprot/P00533" />
                                    <rdf:li rdf:resource="http://identifiers.org/hgnc/HGNC:3236" />
                                </rdf:Bag>
                            </bqbiol:hasPart>
                        </rdf:Description>
                    </rdf:RDF>
                </annotation>
            </species>
            <species id="__s50" metaid="metaid_50" name="EGF(erbb=1) ._br_EGFR(egfr_ligand=1, erbb=2, grb2=None) ._br_EGFR(egfr_ligand=None, erbb=2, grb2=3) ._br_ERK(map2k=None, phospho='p', sos=4, dusp=None) ._br_GRB2(erbb=3, sos=5) ._br_SOS(ras=None, S='u', grb2=5, mapk=4, phosphatase=None)" compartment="default" initialAmount="0">
                <annotation>
                    <rdf:RDF xmlns:rdf="http://www.w3.org/1999/02/22-rdf-syntax-ns#" xmlns:bqbiol="http://biomodels.net/biology-qualifiers/" xmlns:bqmodel="http://biomodels.net/model-qualifiers/">
                        <rdf:Description rdf:about="#metaid_50">
                            <bqbiol:hasPart>
                                <rdf:Bag>
                                    <rdf:li rdf:resource="http://identifiers.org/ncit/C26222" />
                                    <rdf:li rdf:resource="http://identifiers.org/uniprot/P62993" />
                                    <rdf:li rdf:resource="http://identifiers.org/hgnc/HGNC:4566" />
                                    <rdf:li rdf:resource="http://identifiers.org/ncit/C20425" />
                                    <rdf:li rdf:resource="http://identifiers.org/uniprot/P01133" />
                                    <rdf:li rdf:resource="http://identifiers.org/hgnc/HGNC:3229" />
                                    <rdf:li rdf:resource="http://sorger.med.harvard.edu/indra/entities/SOS" />
                                    <rdf:li rdf:resource="http://identifiers.org/ncit/C26360" />
                                    <rdf:li rdf:resource="http://sorger.med.harvard.edu/indra/entities/ERK" />
                                    <rdf:li rdf:resource="http://identifiers.org/ncit/C17068" />
                                    <rdf:li rdf:resource="http://identifiers.org/uniprot/P00533" />
                                    <rdf:li rdf:resource="http://identifiers.org/hgnc/HGNC:3236" />
                                </rdf:Bag>
                            </bqbiol:hasPart>
                        </rdf:Description>
                    </rdf:RDF>
                </annotation>
            </species>
            <species id="__s51" metaid="metaid_51" name="EGF(erbb=1) ._br_EGFR(egfr_ligand=1, erbb=2, grb2=3) ._br_EGFR(egfr_ligand=None, erbb=2, grb2=None) ._br_ERK(map2k=None, phospho='p', sos=4, dusp=None) ._br_GRB2(erbb=3, sos=5) ._br_SOS(ras=None, S='u', grb2=5, mapk=4, phosphatase=None)" compartment="default" initialAmount="0">
                <annotation>
                    <rdf:RDF xmlns:rdf="http://www.w3.org/1999/02/22-rdf-syntax-ns#" xmlns:bqbiol="http://biomodels.net/biology-qualifiers/" xmlns:bqmodel="http://biomodels.net/model-qualifiers/">
                        <rdf:Description rdf:about="#metaid_51">
                            <bqbiol:hasPart>
                                <rdf:Bag>
                                    <rdf:li rdf:resource="http://identifiers.org/ncit/C26222" />
                                    <rdf:li rdf:resource="http://identifiers.org/uniprot/P62993" />
                                    <rdf:li rdf:resource="http://identifiers.org/hgnc/HGNC:4566" />
                                    <rdf:li rdf:resource="http://identifiers.org/ncit/C20425" />
                                    <rdf:li rdf:resource="http://identifiers.org/uniprot/P01133" />
                                    <rdf:li rdf:resource="http://identifiers.org/hgnc/HGNC:3229" />
                                    <rdf:li rdf:resource="http://sorger.med.harvard.edu/indra/entities/SOS" />
                                    <rdf:li rdf:resource="http://identifiers.org/ncit/C26360" />
                                    <rdf:li rdf:resource="http://sorger.med.harvard.edu/indra/entities/ERK" />
                                    <rdf:li rdf:resource="http://identifiers.org/ncit/C17068" />
                                    <rdf:li rdf:resource="http://identifiers.org/uniprot/P00533" />
                                    <rdf:li rdf:resource="http://identifiers.org/hgnc/HGNC:3236" />
                                </rdf:Bag>
                            </bqbiol:hasPart>
                        </rdf:Description>
                    </rdf:RDF>
                </annotation>
            </species>
            <species id="__s52" metaid="metaid_52" name="EGF(erbb=1) ._br_EGF(erbb=2) ._br_EGFR(egfr_ligand=1, erbb=3, grb2=4) ._br_EGFR(egfr_ligand=2, erbb=3, grb2=5) ._br_GRB2(erbb=4, sos=6) ._br_GRB2(erbb=5, sos=7) ._br_SOS(ras=None, S='u', grb2=6, mapk=None, phosphatase=None) ._br_SOS(ras=None, S='u', grb2=7, mapk=None, phosphatase=None)" compartment="default" initialAmount="0">
                <annotation>
                    <rdf:RDF xmlns:rdf="http://www.w3.org/1999/02/22-rdf-syntax-ns#" xmlns:bqbiol="http://biomodels.net/biology-qualifiers/" xmlns:bqmodel="http://biomodels.net/model-qualifiers/">
                        <rdf:Description rdf:about="#metaid_52">
                            <bqbiol:hasPart>
                                <rdf:Bag>
                                    <rdf:li rdf:resource="http://sorger.med.harvard.edu/indra/entities/SOS" />
                                    <rdf:li rdf:resource="http://identifiers.org/ncit/C20425" />
                                    <rdf:li rdf:resource="http://identifiers.org/uniprot/P01133" />
                                    <rdf:li rdf:resource="http://identifiers.org/hgnc/HGNC:3229" />
                                    <rdf:li rdf:resource="http://identifiers.org/ncit/C26222" />
                                    <rdf:li rdf:resource="http://identifiers.org/uniprot/P62993" />
                                    <rdf:li rdf:resource="http://identifiers.org/hgnc/HGNC:4566" />
                                    <rdf:li rdf:resource="http://identifiers.org/ncit/C17068" />
                                    <rdf:li rdf:resource="http://identifiers.org/uniprot/P00533" />
                                    <rdf:li rdf:resource="http://identifiers.org/hgnc/HGNC:3236" />
                                </rdf:Bag>
                            </bqbiol:hasPart>
                        </rdf:Description>
                    </rdf:RDF>
                </annotation>
            </species>
            <species id="__s53" metaid="metaid_53" name="EGF(erbb=1) ._br_EGFR(egfr_ligand=1, erbb=None, grb2=2) ._br_GRB2(erbb=2, sos=3) ._br_RAS(sos=4, gtp=None, map3k=None) ._br_SOS(ras=4, S='u', grb2=3, mapk=None, phosphatase=None)" compartment="default" initialAmount="0">
                <annotation>
                    <rdf:RDF xmlns:rdf="http://www.w3.org/1999/02/22-rdf-syntax-ns#" xmlns:bqbiol="http://biomodels.net/biology-qualifiers/" xmlns:bqmodel="http://biomodels.net/model-qualifiers/">
                        <rdf:Description rdf:about="#metaid_53">
                            <bqbiol:hasPart>
                                <rdf:Bag>
                                    <rdf:li rdf:resource="http://sorger.med.harvard.edu/indra/entities/SOS" />
                                    <rdf:li rdf:resource="http://identifiers.org/ncit/C20425" />
                                    <rdf:li rdf:resource="http://identifiers.org/uniprot/P01133" />
                                    <rdf:li rdf:resource="http://identifiers.org/hgnc/HGNC:3229" />
                                    <rdf:li rdf:resource="http://identifiers.org/ncit/C17061" />
                                    <rdf:li rdf:resource="http://sorger.med.harvard.edu/indra/entities/RAS" />
                                    <rdf:li rdf:resource="http://identifiers.org/ncit/C26222" />
                                    <rdf:li rdf:resource="http://identifiers.org/uniprot/P62993" />
                                    <rdf:li rdf:resource="http://identifiers.org/hgnc/HGNC:4566" />
                                    <rdf:li rdf:resource="http://identifiers.org/ncit/C17068" />
                                    <rdf:li rdf:resource="http://identifiers.org/uniprot/P00533" />
                                    <rdf:li rdf:resource="http://identifiers.org/hgnc/HGNC:3236" />
                                </rdf:Bag>
                            </bqbiol:hasPart>
                        </rdf:Description>
                    </rdf:RDF>
                </annotation>
            </species>
            <species id="__s54" metaid="metaid_54" name="EGF(erbb=1) ._br_EGFR(egfr_ligand=1, erbb=None, grb2=2) ._br_ERK(map2k=None, phospho='p', sos=3, dusp=None) ._br_GRB2(erbb=2, sos=4) ._br_SOS(ras=None, S='u', grb2=4, mapk=3, phosphatase=None)" compartment="default" initialAmount="0">
                <annotation>
                    <rdf:RDF xmlns:rdf="http://www.w3.org/1999/02/22-rdf-syntax-ns#" xmlns:bqbiol="http://biomodels.net/biology-qualifiers/" xmlns:bqmodel="http://biomodels.net/model-qualifiers/">
                        <rdf:Description rdf:about="#metaid_54">
                            <bqbiol:hasPart>
                                <rdf:Bag>
                                    <rdf:li rdf:resource="http://identifiers.org/ncit/C26222" />
                                    <rdf:li rdf:resource="http://identifiers.org/uniprot/P62993" />
                                    <rdf:li rdf:resource="http://identifiers.org/hgnc/HGNC:4566" />
                                    <rdf:li rdf:resource="http://identifiers.org/ncit/C20425" />
                                    <rdf:li rdf:resource="http://identifiers.org/uniprot/P01133" />
                                    <rdf:li rdf:resource="http://identifiers.org/hgnc/HGNC:3229" />
                                    <rdf:li rdf:resource="http://sorger.med.harvard.edu/indra/entities/SOS" />
                                    <rdf:li rdf:resource="http://identifiers.org/ncit/C26360" />
                                    <rdf:li rdf:resource="http://sorger.med.harvard.edu/indra/entities/ERK" />
                                    <rdf:li rdf:resource="http://identifiers.org/ncit/C17068" />
                                    <rdf:li rdf:resource="http://identifiers.org/uniprot/P00533" />
                                    <rdf:li rdf:resource="http://identifiers.org/hgnc/HGNC:3236" />
                                </rdf:Bag>
                            </bqbiol:hasPart>
                        </rdf:Description>
                    </rdf:RDF>
                </annotation>
            </species>
            <species id="__s55" metaid="metaid_55" name="EGFR(egfr_ligand=None, erbb=1, grb2=2) ._br_EGFR(egfr_ligand=None, erbb=1, grb2=3) ._br_GRB2(erbb=3, sos=4) ._br_GRB2(erbb=2, sos=None) ._br_SOS(ras=None, S='u', grb2=4, mapk=None, phosphatase=None)" compartment="default" initialAmount="0">
                <annotation>
                    <rdf:RDF xmlns:rdf="http://www.w3.org/1999/02/22-rdf-syntax-ns#" xmlns:bqbiol="http://biomodels.net/biology-qualifiers/" xmlns:bqmodel="http://biomodels.net/model-qualifiers/">
                        <rdf:Description rdf:about="#metaid_55">
                            <bqbiol:hasPart>
                                <rdf:Bag>
                                    <rdf:li rdf:resource="http://identifiers.org/ncit/C17068" />
                                    <rdf:li rdf:resource="http://identifiers.org/uniprot/P00533" />
                                    <rdf:li rdf:resource="http://identifiers.org/hgnc/HGNC:3236" />
                                    <rdf:li rdf:resource="http://identifiers.org/ncit/C26222" />
                                    <rdf:li rdf:resource="http://identifiers.org/uniprot/P62993" />
                                    <rdf:li rdf:resource="http://identifiers.org/hgnc/HGNC:4566" />
                                    <rdf:li rdf:resource="http://sorger.med.harvard.edu/indra/entities/SOS" />
                                </rdf:Bag>
                            </bqbiol:hasPart>
                        </rdf:Description>
                    </rdf:RDF>
                </annotation>
            </species>
            <species id="__s56" metaid="metaid_56" name="EGF(erbb=1) ._br_EGFR(egfr_ligand=1, erbb=2, grb2=3) ._br_EGFR(egfr_ligand=None, erbb=2, grb2=4) ._br_GRB2(erbb=4, sos=5) ._br_GRB2(erbb=3, sos=6) ._br_SOS(ras=None, S='u', grb2=5, mapk=None, phosphatase=None) ._br_SOS(ras=None, S='u', grb2=6, mapk=None, phosphatase=None)" compartment="default" initialAmount="0">
                <annotation>
                    <rdf:RDF xmlns:rdf="http://www.w3.org/1999/02/22-rdf-syntax-ns#" xmlns:bqbiol="http://biomodels.net/biology-qualifiers/" xmlns:bqmodel="http://biomodels.net/model-qualifiers/">
                        <rdf:Description rdf:about="#metaid_56">
                            <bqbiol:hasPart>
                                <rdf:Bag>
                                    <rdf:li rdf:resource="http://sorger.med.harvard.edu/indra/entities/SOS" />
                                    <rdf:li rdf:resource="http://identifiers.org/ncit/C20425" />
                                    <rdf:li rdf:resource="http://identifiers.org/uniprot/P01133" />
                                    <rdf:li rdf:resource="http://identifiers.org/hgnc/HGNC:3229" />
                                    <rdf:li rdf:resource="http://identifiers.org/ncit/C26222" />
                                    <rdf:li rdf:resource="http://identifiers.org/uniprot/P62993" />
                                    <rdf:li rdf:resource="http://identifiers.org/hgnc/HGNC:4566" />
                                    <rdf:li rdf:resource="http://identifiers.org/ncit/C17068" />
                                    <rdf:li rdf:resource="http://identifiers.org/uniprot/P00533" />
                                    <rdf:li rdf:resource="http://identifiers.org/hgnc/HGNC:3236" />
                                </rdf:Bag>
                            </bqbiol:hasPart>
                        </rdf:Description>
                    </rdf:RDF>
                </annotation>
            </species>
            <species id="__s57" metaid="metaid_57" name="EGF(erbb=1) ._br_EGF(erbb=2) ._br_EGFR(egfr_ligand=1, erbb=3, grb2=4) ._br_EGFR(egfr_ligand=2, erbb=3, grb2=5) ._br_GRB2(erbb=4, sos=6) ._br_GRB2(erbb=5, sos=None) ._br_RAS(sos=7, gtp=None, map3k=None) ._br_SOS(ras=7, S='u', grb2=6, mapk=None, phosphatase=None)" compartment="default" initialAmount="0">
                <annotation>
                    <rdf:RDF xmlns:rdf="http://www.w3.org/1999/02/22-rdf-syntax-ns#" xmlns:bqbiol="http://biomodels.net/biology-qualifiers/" xmlns:bqmodel="http://biomodels.net/model-qualifiers/">
                        <rdf:Description rdf:about="#metaid_57">
                            <bqbiol:hasPart>
                                <rdf:Bag>
                                    <rdf:li rdf:resource="http://sorger.med.harvard.edu/indra/entities/SOS" />
                                    <rdf:li rdf:resource="http://identifiers.org/ncit/C20425" />
                                    <rdf:li rdf:resource="http://identifiers.org/uniprot/P01133" />
                                    <rdf:li rdf:resource="http://identifiers.org/hgnc/HGNC:3229" />
                                    <rdf:li rdf:resource="http://identifiers.org/ncit/C17061" />
                                    <rdf:li rdf:resource="http://sorger.med.harvard.edu/indra/entities/RAS" />
                                    <rdf:li rdf:resource="http://identifiers.org/ncit/C26222" />
                                    <rdf:li rdf:resource="http://identifiers.org/uniprot/P62993" />
                                    <rdf:li rdf:resource="http://identifiers.org/hgnc/HGNC:4566" />
                                    <rdf:li rdf:resource="http://identifiers.org/ncit/C17068" />
                                    <rdf:li rdf:resource="http://identifiers.org/uniprot/P00533" />
                                    <rdf:li rdf:resource="http://identifiers.org/hgnc/HGNC:3236" />
                                </rdf:Bag>
                            </bqbiol:hasPart>
                        </rdf:Description>
                    </rdf:RDF>
                </annotation>
            </species>
            <species id="__s58" metaid="metaid_58" name="EGF(erbb=1) ._br_EGF(erbb=2) ._br_EGFR(egfr_ligand=1, erbb=3, grb2=4) ._br_EGFR(egfr_ligand=2, erbb=3, grb2=5) ._br_GRB2(erbb=4, sos=6) ._br_GRB2(erbb=5, sos=7) ._br_RAS(sos=8, gtp=None, map3k=None) ._br_SOS(ras=8, S='u', grb2=6, mapk=None, phosphatase=None) ._br_SOS(ras=None, S='u', grb2=7, mapk=None, phosphatase=None)" compartment="default" initialAmount="0">
                <annotation>
                    <rdf:RDF xmlns:rdf="http://www.w3.org/1999/02/22-rdf-syntax-ns#" xmlns:bqbiol="http://biomodels.net/biology-qualifiers/" xmlns:bqmodel="http://biomodels.net/model-qualifiers/">
                        <rdf:Description rdf:about="#metaid_58">
                            <bqbiol:hasPart>
                                <rdf:Bag>
                                    <rdf:li rdf:resource="http://sorger.med.harvard.edu/indra/entities/SOS" />
                                    <rdf:li rdf:resource="http://identifiers.org/ncit/C20425" />
                                    <rdf:li rdf:resource="http://identifiers.org/uniprot/P01133" />
                                    <rdf:li rdf:resource="http://identifiers.org/hgnc/HGNC:3229" />
                                    <rdf:li rdf:resource="http://identifiers.org/ncit/C17061" />
                                    <rdf:li rdf:resource="http://sorger.med.harvard.edu/indra/entities/RAS" />
                                    <rdf:li rdf:resource="http://identifiers.org/ncit/C26222" />
                                    <rdf:li rdf:resource="http://identifiers.org/uniprot/P62993" />
                                    <rdf:li rdf:resource="http://identifiers.org/hgnc/HGNC:4566" />
                                    <rdf:li rdf:resource="http://identifiers.org/ncit/C17068" />
                                    <rdf:li rdf:resource="http://identifiers.org/uniprot/P00533" />
                                    <rdf:li rdf:resource="http://identifiers.org/hgnc/HGNC:3236" />
                                </rdf:Bag>
                            </bqbiol:hasPart>
                        </rdf:Description>
                    </rdf:RDF>
                </annotation>
            </species>
            <species id="__s59" metaid="metaid_59" name="EGF(erbb=1) ._br_EGF(erbb=2) ._br_EGFR(egfr_ligand=1, erbb=3, grb2=4) ._br_EGFR(egfr_ligand=2, erbb=3, grb2=5) ._br_ERK(map2k=None, phospho='p', sos=6, dusp=None) ._br_GRB2(erbb=4, sos=7) ._br_GRB2(erbb=5, sos=None) ._br_SOS(ras=None, S='u', grb2=7, mapk=6, phosphatase=None)" compartment="default" initialAmount="0">
                <annotation>
                    <rdf:RDF xmlns:rdf="http://www.w3.org/1999/02/22-rdf-syntax-ns#" xmlns:bqbiol="http://biomodels.net/biology-qualifiers/" xmlns:bqmodel="http://biomodels.net/model-qualifiers/">
                        <rdf:Description rdf:about="#metaid_59">
                            <bqbiol:hasPart>
                                <rdf:Bag>
                                    <rdf:li rdf:resource="http://identifiers.org/ncit/C26222" />
                                    <rdf:li rdf:resource="http://identifiers.org/uniprot/P62993" />
                                    <rdf:li rdf:resource="http://identifiers.org/hgnc/HGNC:4566" />
                                    <rdf:li rdf:resource="http://identifiers.org/ncit/C20425" />
                                    <rdf:li rdf:resource="http://identifiers.org/uniprot/P01133" />
                                    <rdf:li rdf:resource="http://identifiers.org/hgnc/HGNC:3229" />
                                    <rdf:li rdf:resource="http://sorger.med.harvard.edu/indra/entities/SOS" />
                                    <rdf:li rdf:resource="http://identifiers.org/ncit/C26360" />
                                    <rdf:li rdf:resource="http://sorger.med.harvard.edu/indra/entities/ERK" />
                                    <rdf:li rdf:resource="http://identifiers.org/ncit/C17068" />
                                    <rdf:li rdf:resource="http://identifiers.org/uniprot/P00533" />
                                    <rdf:li rdf:resource="http://identifiers.org/hgnc/HGNC:3236" />
                                </rdf:Bag>
                            </bqbiol:hasPart>
                        </rdf:Description>
                    </rdf:RDF>
                </annotation>
            </species>
            <species id="__s60" metaid="metaid_60" name="EGF(erbb=1) ._br_EGF(erbb=2) ._br_EGFR(egfr_ligand=1, erbb=3, grb2=4) ._br_EGFR(egfr_ligand=2, erbb=3, grb2=5) ._br_ERK(map2k=None, phospho='p', sos=6, dusp=None) ._br_GRB2(erbb=4, sos=7) ._br_GRB2(erbb=5, sos=8) ._br_SOS(ras=None, S='u', grb2=7, mapk=6, phosphatase=None) ._br_SOS(ras=None, S='u', grb2=8, mapk=None, phosphatase=None)" compartment="default" initialAmount="0">
                <annotation>
                    <rdf:RDF xmlns:rdf="http://www.w3.org/1999/02/22-rdf-syntax-ns#" xmlns:bqbiol="http://biomodels.net/biology-qualifiers/" xmlns:bqmodel="http://biomodels.net/model-qualifiers/">
                        <rdf:Description rdf:about="#metaid_60">
                            <bqbiol:hasPart>
                                <rdf:Bag>
                                    <rdf:li rdf:resource="http://identifiers.org/ncit/C26222" />
                                    <rdf:li rdf:resource="http://identifiers.org/uniprot/P62993" />
                                    <rdf:li rdf:resource="http://identifiers.org/hgnc/HGNC:4566" />
                                    <rdf:li rdf:resource="http://identifiers.org/ncit/C20425" />
                                    <rdf:li rdf:resource="http://identifiers.org/uniprot/P01133" />
                                    <rdf:li rdf:resource="http://identifiers.org/hgnc/HGNC:3229" />
                                    <rdf:li rdf:resource="http://sorger.med.harvard.edu/indra/entities/SOS" />
                                    <rdf:li rdf:resource="http://identifiers.org/ncit/C26360" />
                                    <rdf:li rdf:resource="http://sorger.med.harvard.edu/indra/entities/ERK" />
                                    <rdf:li rdf:resource="http://identifiers.org/ncit/C17068" />
                                    <rdf:li rdf:resource="http://identifiers.org/uniprot/P00533" />
                                    <rdf:li rdf:resource="http://identifiers.org/hgnc/HGNC:3236" />
                                </rdf:Bag>
                            </bqbiol:hasPart>
                        </rdf:Description>
                    </rdf:RDF>
                </annotation>
            </species>
            <species id="__s61" metaid="metaid_61" name="GRB2(erbb=None, sos=1) ._br_RAS(sos=2, gtp=None, map3k=None) ._br_SOS(ras=2, S='u', grb2=1, mapk=None, phosphatase=None)" compartment="default" initialAmount="0">
                <annotation>
                    <rdf:RDF xmlns:rdf="http://www.w3.org/1999/02/22-rdf-syntax-ns#" xmlns:bqbiol="http://biomodels.net/biology-qualifiers/" xmlns:bqmodel="http://biomodels.net/model-qualifiers/">
                        <rdf:Description rdf:about="#metaid_61">
                            <bqbiol:hasPart>
                                <rdf:Bag>
                                    <rdf:li rdf:resource="http://sorger.med.harvard.edu/indra/entities/SOS" />
                                    <rdf:li rdf:resource="http://identifiers.org/ncit/C26222" />
                                    <rdf:li rdf:resource="http://identifiers.org/uniprot/P62993" />
                                    <rdf:li rdf:resource="http://identifiers.org/hgnc/HGNC:4566" />
                                    <rdf:li rdf:resource="http://identifiers.org/ncit/C17061" />
                                    <rdf:li rdf:resource="http://sorger.med.harvard.edu/indra/entities/RAS" />
                                </rdf:Bag>
                            </bqbiol:hasPart>
                        </rdf:Description>
                    </rdf:RDF>
                </annotation>
            </species>
            <species id="__s62" metaid="metaid_62" name="ERK(map2k=None, phospho='p', sos=1, dusp=None) ._br_GRB2(erbb=None, sos=2) ._br_SOS(ras=None, S='u', grb2=2, mapk=1, phosphatase=None)" compartment="default" initialAmount="0">
                <annotation>
                    <rdf:RDF xmlns:rdf="http://www.w3.org/1999/02/22-rdf-syntax-ns#" xmlns:bqbiol="http://biomodels.net/biology-qualifiers/" xmlns:bqmodel="http://biomodels.net/model-qualifiers/">
                        <rdf:Description rdf:about="#metaid_62">
                            <bqbiol:hasPart>
                                <rdf:Bag>
                                    <rdf:li rdf:resource="http://sorger.med.harvard.edu/indra/entities/SOS" />
                                    <rdf:li rdf:resource="http://identifiers.org/ncit/C26360" />
                                    <rdf:li rdf:resource="http://sorger.med.harvard.edu/indra/entities/ERK" />
                                    <rdf:li rdf:resource="http://identifiers.org/ncit/C26222" />
                                    <rdf:li rdf:resource="http://identifiers.org/uniprot/P62993" />
                                    <rdf:li rdf:resource="http://identifiers.org/hgnc/HGNC:4566" />
                                </rdf:Bag>
                            </bqbiol:hasPart>
                        </rdf:Description>
                    </rdf:RDF>
                </annotation>
            </species>
            <species id="__s63" metaid="metaid_63" name="EGF(erbb=1) ._br_EGF(erbb=2) ._br_EGFR(egfr_ligand=1, erbb=3, grb2=4) ._br_EGFR(egfr_ligand=2, erbb=3, grb2=None) ._br_GRB2(erbb=4, sos=5) ._br_GTP(ras=6) ._br_RAS(sos=7, gtp=6, map3k=None) ._br_SOS(ras=7, S='u', grb2=5, mapk=None, phosphatase=None)" compartment="default" initialAmount="0">
                <annotation>
                    <rdf:RDF xmlns:rdf="http://www.w3.org/1999/02/22-rdf-syntax-ns#" xmlns:bqbiol="http://biomodels.net/biology-qualifiers/" xmlns:bqmodel="http://biomodels.net/model-qualifiers/">
                        <rdf:Description rdf:about="#metaid_63">
                            <bqbiol:hasPart>
                                <rdf:Bag>
                                    <rdf:li rdf:resource="http://identifiers.org/ncit/C20425" />
                                    <rdf:li rdf:resource="http://identifiers.org/uniprot/P01133" />
                                    <rdf:li rdf:resource="http://identifiers.org/hgnc/HGNC:3229" />
                                    <rdf:li rdf:resource="http://identifiers.org/ncit/C17061" />
                                    <rdf:li rdf:resource="http://sorger.med.harvard.edu/indra/entities/RAS" />
                                    <rdf:li rdf:resource="http://identifiers.org/ncit/C17068" />
                                    <rdf:li rdf:resource="http://identifiers.org/uniprot/P00533" />
                                    <rdf:li rdf:resource="http://identifiers.org/hgnc/HGNC:3236" />
                                    <rdf:li rdf:resource="http://identifiers.org/chebi/15996" />
                                    <rdf:li rdf:resource="http://sorger.med.harvard.edu/indra/entities/SOS" />
                                    <rdf:li rdf:resource="http://identifiers.org/ncit/C26222" />
                                    <rdf:li rdf:resource="http://identifiers.org/uniprot/P62993" />
                                    <rdf:li rdf:resource="http://identifiers.org/hgnc/HGNC:4566" />
                                </rdf:Bag>
                            </bqbiol:hasPart>
                        </rdf:Description>
                    </rdf:RDF>
                </annotation>
            </species>
            <species id="__s64" metaid="metaid_64" name="EGFR(egfr_ligand=None, erbb=1, grb2=2) ._br_EGFR(egfr_ligand=None, erbb=1, grb2=None) ._br_ERK(map2k=None, phospho='p', sos=3, dusp=None) ._br_GRB2(erbb=2, sos=4) ._br_SOS(ras=None, S='u', grb2=4, mapk=3, phosphatase=None)" compartment="default" initialAmount="0">
                <annotation>
                    <rdf:RDF xmlns:rdf="http://www.w3.org/1999/02/22-rdf-syntax-ns#" xmlns:bqbiol="http://biomodels.net/biology-qualifiers/" xmlns:bqmodel="http://biomodels.net/model-qualifiers/">
                        <rdf:Description rdf:about="#metaid_64">
                            <bqbiol:hasPart>
                                <rdf:Bag>
                                    <rdf:li rdf:resource="http://sorger.med.harvard.edu/indra/entities/SOS" />
                                    <rdf:li rdf:resource="http://identifiers.org/ncit/C17068" />
                                    <rdf:li rdf:resource="http://identifiers.org/uniprot/P00533" />
                                    <rdf:li rdf:resource="http://identifiers.org/hgnc/HGNC:3236" />
                                    <rdf:li rdf:resource="http://identifiers.org/ncit/C26360" />
                                    <rdf:li rdf:resource="http://sorger.med.harvard.edu/indra/entities/ERK" />
                                    <rdf:li rdf:resource="http://identifiers.org/ncit/C26222" />
                                    <rdf:li rdf:resource="http://identifiers.org/uniprot/P62993" />
                                    <rdf:li rdf:resource="http://identifiers.org/hgnc/HGNC:4566" />
                                </rdf:Bag>
                            </bqbiol:hasPart>
                        </rdf:Description>
                    </rdf:RDF>
                </annotation>
            </species>
            <species id="__s65" metaid="metaid_65" name="EGFR(egfr_ligand=None, erbb=None, grb2=1) ._br_ERK(map2k=None, phospho='p', sos=2, dusp=None) ._br_GRB2(erbb=1, sos=3) ._br_SOS(ras=None, S='u', grb2=3, mapk=2, phosphatase=None)" compartment="default" initialAmount="0">
                <annotation>
                    <rdf:RDF xmlns:rdf="http://www.w3.org/1999/02/22-rdf-syntax-ns#" xmlns:bqbiol="http://biomodels.net/biology-qualifiers/" xmlns:bqmodel="http://biomodels.net/model-qualifiers/">
                        <rdf:Description rdf:about="#metaid_65">
                            <bqbiol:hasPart>
                                <rdf:Bag>
                                    <rdf:li rdf:resource="http://sorger.med.harvard.edu/indra/entities/SOS" />
                                    <rdf:li rdf:resource="http://identifiers.org/ncit/C17068" />
                                    <rdf:li rdf:resource="http://identifiers.org/uniprot/P00533" />
                                    <rdf:li rdf:resource="http://identifiers.org/hgnc/HGNC:3236" />
                                    <rdf:li rdf:resource="http://identifiers.org/ncit/C26360" />
                                    <rdf:li rdf:resource="http://sorger.med.harvard.edu/indra/entities/ERK" />
                                    <rdf:li rdf:resource="http://identifiers.org/ncit/C26222" />
                                    <rdf:li rdf:resource="http://identifiers.org/uniprot/P62993" />
                                    <rdf:li rdf:resource="http://identifiers.org/hgnc/HGNC:4566" />
                                </rdf:Bag>
                            </bqbiol:hasPart>
                        </rdf:Description>
                    </rdf:RDF>
                </annotation>
            </species>
            <species id="__s66" metaid="metaid_66" name="EGF(erbb=1) ._br_EGFR(egfr_ligand=1, erbb=2, grb2=3) ._br_EGFR(egfr_ligand=None, erbb=2, grb2=4) ._br_ERK(map2k=None, phospho='p', sos=5, dusp=None) ._br_GRB2(erbb=4, sos=6) ._br_GRB2(erbb=3, sos=None) ._br_SOS(ras=None, S='u', grb2=6, mapk=5, phosphatase=None)" compartment="default" initialAmount="0">
                <annotation>
                    <rdf:RDF xmlns:rdf="http://www.w3.org/1999/02/22-rdf-syntax-ns#" xmlns:bqbiol="http://biomodels.net/biology-qualifiers/" xmlns:bqmodel="http://biomodels.net/model-qualifiers/">
                        <rdf:Description rdf:about="#metaid_66">
                            <bqbiol:hasPart>
                                <rdf:Bag>
                                    <rdf:li rdf:resource="http://identifiers.org/ncit/C26222" />
                                    <rdf:li rdf:resource="http://identifiers.org/uniprot/P62993" />
                                    <rdf:li rdf:resource="http://identifiers.org/hgnc/HGNC:4566" />
                                    <rdf:li rdf:resource="http://identifiers.org/ncit/C20425" />
                                    <rdf:li rdf:resource="http://identifiers.org/uniprot/P01133" />
                                    <rdf:li rdf:resource="http://identifiers.org/hgnc/HGNC:3229" />
                                    <rdf:li rdf:resource="http://sorger.med.harvard.edu/indra/entities/SOS" />
                                    <rdf:li rdf:resource="http://identifiers.org/ncit/C26360" />
                                    <rdf:li rdf:resource="http://sorger.med.harvard.edu/indra/entities/ERK" />
                                    <rdf:li rdf:resource="http://identifiers.org/ncit/C17068" />
                                    <rdf:li rdf:resource="http://identifiers.org/uniprot/P00533" />
                                    <rdf:li rdf:resource="http://identifiers.org/hgnc/HGNC:3236" />
                                </rdf:Bag>
                            </bqbiol:hasPart>
                        </rdf:Description>
                    </rdf:RDF>
                </annotation>
            </species>
            <species id="__s67" metaid="metaid_67" name="EGF(erbb=1) ._br_EGFR(egfr_ligand=1, erbb=2, grb2=3) ._br_EGFR(egfr_ligand=None, erbb=2, grb2=4) ._br_ERK(map2k=None, phospho='p', sos=5, dusp=None) ._br_GRB2(erbb=3, sos=6) ._br_GRB2(erbb=4, sos=None) ._br_SOS(ras=None, S='u', grb2=6, mapk=5, phosphatase=None)" compartment="default" initialAmount="0">
                <annotation>
                    <rdf:RDF xmlns:rdf="http://www.w3.org/1999/02/22-rdf-syntax-ns#" xmlns:bqbiol="http://biomodels.net/biology-qualifiers/" xmlns:bqmodel="http://biomodels.net/model-qualifiers/">
                        <rdf:Description rdf:about="#metaid_67">
                            <bqbiol:hasPart>
                                <rdf:Bag>
                                    <rdf:li rdf:resource="http://identifiers.org/ncit/C26222" />
                                    <rdf:li rdf:resource="http://identifiers.org/uniprot/P62993" />
                                    <rdf:li rdf:resource="http://identifiers.org/hgnc/HGNC:4566" />
                                    <rdf:li rdf:resource="http://identifiers.org/ncit/C20425" />
                                    <rdf:li rdf:resource="http://identifiers.org/uniprot/P01133" />
                                    <rdf:li rdf:resource="http://identifiers.org/hgnc/HGNC:3229" />
                                    <rdf:li rdf:resource="http://sorger.med.harvard.edu/indra/entities/SOS" />
                                    <rdf:li rdf:resource="http://identifiers.org/ncit/C26360" />
                                    <rdf:li rdf:resource="http://sorger.med.harvard.edu/indra/entities/ERK" />
                                    <rdf:li rdf:resource="http://identifiers.org/ncit/C17068" />
                                    <rdf:li rdf:resource="http://identifiers.org/uniprot/P00533" />
                                    <rdf:li rdf:resource="http://identifiers.org/hgnc/HGNC:3236" />
                                </rdf:Bag>
                            </bqbiol:hasPart>
                        </rdf:Description>
                    </rdf:RDF>
                </annotation>
            </species>
            <species id="__s68" metaid="metaid_68" name="RAS(sos=1, gtp=None, map3k=None) ._br_SOS(ras=1, S='u', grb2=None, mapk=None, phosphatase=None)" compartment="default" initialAmount="0">
                <annotation>
                    <rdf:RDF xmlns:rdf="http://www.w3.org/1999/02/22-rdf-syntax-ns#" xmlns:bqbiol="http://biomodels.net/biology-qualifiers/" xmlns:bqmodel="http://biomodels.net/model-qualifiers/">
                        <rdf:Description rdf:about="#metaid_68">
                            <bqbiol:hasPart>
                                <rdf:Bag>
                                    <rdf:li rdf:resource="http://identifiers.org/ncit/C17061" />
                                    <rdf:li rdf:resource="http://sorger.med.harvard.edu/indra/entities/RAS" />
                                    <rdf:li rdf:resource="http://sorger.med.harvard.edu/indra/entities/SOS" />
                                </rdf:Bag>
                            </bqbiol:hasPart>
                        </rdf:Description>
                    </rdf:RDF>
                </annotation>
            </species>
            <species id="__s69" metaid="metaid_69" name="EGF(erbb=1) ._br_EGF(erbb=2) ._br_EGFR(egfr_ligand=1, erbb=3, grb2=4) ._br_EGFR(egfr_ligand=2, erbb=3, grb2=None) ._br_ERK(map2k=None, phospho='p', sos=5, dusp=None) ._br_GRB2(erbb=4, sos=6) ._br_RAS(sos=7, gtp=None, map3k=None) ._br_SOS(ras=7, S='u', grb2=6, mapk=5, phosphatase=None)" compartment="default" initialAmount="0">
                <annotation>
                    <rdf:RDF xmlns:rdf="http://www.w3.org/1999/02/22-rdf-syntax-ns#" xmlns:bqbiol="http://biomodels.net/biology-qualifiers/" xmlns:bqmodel="http://biomodels.net/model-qualifiers/">
                        <rdf:Description rdf:about="#metaid_69">
                            <bqbiol:hasPart>
                                <rdf:Bag>
                                    <rdf:li rdf:resource="http://identifiers.org/ncit/C20425" />
                                    <rdf:li rdf:resource="http://identifiers.org/uniprot/P01133" />
                                    <rdf:li rdf:resource="http://identifiers.org/hgnc/HGNC:3229" />
                                    <rdf:li rdf:resource="http://identifiers.org/ncit/C17061" />
                                    <rdf:li rdf:resource="http://sorger.med.harvard.edu/indra/entities/RAS" />
                                    <rdf:li rdf:resource="http://identifiers.org/ncit/C17068" />
                                    <rdf:li rdf:resource="http://identifiers.org/uniprot/P00533" />
                                    <rdf:li rdf:resource="http://identifiers.org/hgnc/HGNC:3236" />
                                    <rdf:li rdf:resource="http://sorger.med.harvard.edu/indra/entities/SOS" />
                                    <rdf:li rdf:resource="http://identifiers.org/ncit/C26222" />
                                    <rdf:li rdf:resource="http://identifiers.org/uniprot/P62993" />
                                    <rdf:li rdf:resource="http://identifiers.org/hgnc/HGNC:4566" />
                                    <rdf:li rdf:resource="http://identifiers.org/ncit/C26360" />
                                    <rdf:li rdf:resource="http://sorger.med.harvard.edu/indra/entities/ERK" />
                                </rdf:Bag>
                            </bqbiol:hasPart>
                        </rdf:Description>
                    </rdf:RDF>
                </annotation>
            </species>
            <species id="__s70" metaid="metaid_70" name="SOS(ras=None, S='p', grb2=None, mapk=None, phosphatase=None)" compartment="default" initialAmount="0">
                <annotation>
                    <rdf:RDF xmlns:rdf="http://www.w3.org/1999/02/22-rdf-syntax-ns#" xmlns:bqbiol="http://biomodels.net/biology-qualifiers/" xmlns:bqmodel="http://biomodels.net/model-qualifiers/">
                        <rdf:Description rdf:about="#metaid_70">
                            <bqbiol:is>
                                <rdf:Bag>
                                    <rdf:li rdf:resource="http://sorger.med.harvard.edu/indra/entities/SOS" />
                                </rdf:Bag>
                            </bqbiol:is>
                        </rdf:Description>
                    </rdf:RDF>
                </annotation>
            </species>
            <species id="__s71" metaid="metaid_71" name="EGF(erbb=1) ._br_EGF(erbb=2) ._br_EGFR(egfr_ligand=1, erbb=3, grb2=4) ._br_EGFR(egfr_ligand=2, erbb=3, grb2=None) ._br_GRB2(erbb=4, sos=5) ._br_SOS(ras=None, S='p', grb2=5, mapk=None, phosphatase=None)" compartment="default" initialAmount="0">
                <annotation>
                    <rdf:RDF xmlns:rdf="http://www.w3.org/1999/02/22-rdf-syntax-ns#" xmlns:bqbiol="http://biomodels.net/biology-qualifiers/" xmlns:bqmodel="http://biomodels.net/model-qualifiers/">
                        <rdf:Description rdf:about="#metaid_71">
                            <bqbiol:hasPart>
                                <rdf:Bag>
                                    <rdf:li rdf:resource="http://sorger.med.harvard.edu/indra/entities/SOS" />
                                    <rdf:li rdf:resource="http://identifiers.org/ncit/C20425" />
                                    <rdf:li rdf:resource="http://identifiers.org/uniprot/P01133" />
                                    <rdf:li rdf:resource="http://identifiers.org/hgnc/HGNC:3229" />
                                    <rdf:li rdf:resource="http://identifiers.org/ncit/C26222" />
                                    <rdf:li rdf:resource="http://identifiers.org/uniprot/P62993" />
                                    <rdf:li rdf:resource="http://identifiers.org/hgnc/HGNC:4566" />
                                    <rdf:li rdf:resource="http://identifiers.org/ncit/C17068" />
                                    <rdf:li rdf:resource="http://identifiers.org/uniprot/P00533" />
                                    <rdf:li rdf:resource="http://identifiers.org/hgnc/HGNC:3236" />
                                </rdf:Bag>
                            </bqbiol:hasPart>
                        </rdf:Description>
                    </rdf:RDF>
                </annotation>
            </species>
            <species id="__s72" metaid="metaid_72" name="EGFR(egfr_ligand=None, erbb=1, grb2=2) ._br_EGFR(egfr_ligand=None, erbb=1, grb2=None) ._br_GRB2(erbb=2, sos=3) ._br_RAS(sos=4, gtp=None, map3k=None) ._br_SOS(ras=4, S='u', grb2=3, mapk=None, phosphatase=None)" compartment="default" initialAmount="0">
                <annotation>
                    <rdf:RDF xmlns:rdf="http://www.w3.org/1999/02/22-rdf-syntax-ns#" xmlns:bqbiol="http://biomodels.net/biology-qualifiers/" xmlns:bqmodel="http://biomodels.net/model-qualifiers/">
                        <rdf:Description rdf:about="#metaid_72">
                            <bqbiol:hasPart>
                                <rdf:Bag>
                                    <rdf:li rdf:resource="http://sorger.med.harvard.edu/indra/entities/SOS" />
                                    <rdf:li rdf:resource="http://identifiers.org/ncit/C17068" />
                                    <rdf:li rdf:resource="http://identifiers.org/uniprot/P00533" />
                                    <rdf:li rdf:resource="http://identifiers.org/hgnc/HGNC:3236" />
                                    <rdf:li rdf:resource="http://identifiers.org/ncit/C26222" />
                                    <rdf:li rdf:resource="http://identifiers.org/uniprot/P62993" />
                                    <rdf:li rdf:resource="http://identifiers.org/hgnc/HGNC:4566" />
                                    <rdf:li rdf:resource="http://identifiers.org/ncit/C17061" />
                                    <rdf:li rdf:resource="http://sorger.med.harvard.edu/indra/entities/RAS" />
                                </rdf:Bag>
                            </bqbiol:hasPart>
                        </rdf:Description>
                    </rdf:RDF>
                </annotation>
            </species>
            <species id="__s73" metaid="metaid_73" name="EGFR(egfr_ligand=None, erbb=None, grb2=1) ._br_GRB2(erbb=1, sos=2) ._br_RAS(sos=3, gtp=None, map3k=None) ._br_SOS(ras=3, S='u', grb2=2, mapk=None, phosphatase=None)" compartment="default" initialAmount="0">
                <annotation>
                    <rdf:RDF xmlns:rdf="http://www.w3.org/1999/02/22-rdf-syntax-ns#" xmlns:bqbiol="http://biomodels.net/biology-qualifiers/" xmlns:bqmodel="http://biomodels.net/model-qualifiers/">
                        <rdf:Description rdf:about="#metaid_73">
                            <bqbiol:hasPart>
                                <rdf:Bag>
                                    <rdf:li rdf:resource="http://sorger.med.harvard.edu/indra/entities/SOS" />
                                    <rdf:li rdf:resource="http://identifiers.org/ncit/C17068" />
                                    <rdf:li rdf:resource="http://identifiers.org/uniprot/P00533" />
                                    <rdf:li rdf:resource="http://identifiers.org/hgnc/HGNC:3236" />
                                    <rdf:li rdf:resource="http://identifiers.org/ncit/C26222" />
                                    <rdf:li rdf:resource="http://identifiers.org/uniprot/P62993" />
                                    <rdf:li rdf:resource="http://identifiers.org/hgnc/HGNC:4566" />
                                    <rdf:li rdf:resource="http://identifiers.org/ncit/C17061" />
                                    <rdf:li rdf:resource="http://sorger.med.harvard.edu/indra/entities/RAS" />
                                </rdf:Bag>
                            </bqbiol:hasPart>
                        </rdf:Description>
                    </rdf:RDF>
                </annotation>
            </species>
            <species id="__s74" metaid="metaid_74" name="EGFR(egfr_ligand=None, erbb=1, grb2=2) ._br_EGFR(egfr_ligand=None, erbb=1, grb2=3) ._br_GRB2(erbb=3, sos=4) ._br_GRB2(erbb=2, sos=5) ._br_SOS(ras=None, S='u', grb2=4, mapk=None, phosphatase=None) ._br_SOS(ras=None, S='u', grb2=5, mapk=None, phosphatase=None)" compartment="default" initialAmount="0">
                <annotation>
                    <rdf:RDF xmlns:rdf="http://www.w3.org/1999/02/22-rdf-syntax-ns#" xmlns:bqbiol="http://biomodels.net/biology-qualifiers/" xmlns:bqmodel="http://biomodels.net/model-qualifiers/">
                        <rdf:Description rdf:about="#metaid_74">
                            <bqbiol:hasPart>
                                <rdf:Bag>
                                    <rdf:li rdf:resource="http://identifiers.org/ncit/C17068" />
                                    <rdf:li rdf:resource="http://identifiers.org/uniprot/P00533" />
                                    <rdf:li rdf:resource="http://identifiers.org/hgnc/HGNC:3236" />
                                    <rdf:li rdf:resource="http://identifiers.org/ncit/C26222" />
                                    <rdf:li rdf:resource="http://identifiers.org/uniprot/P62993" />
                                    <rdf:li rdf:resource="http://identifiers.org/hgnc/HGNC:4566" />
                                    <rdf:li rdf:resource="http://sorger.med.harvard.edu/indra/entities/SOS" />
                                </rdf:Bag>
                            </bqbiol:hasPart>
                        </rdf:Description>
                    </rdf:RDF>
                </annotation>
            </species>
            <species id="__s75" metaid="metaid_75" name="EGF(erbb=1) ._br_EGFR(egfr_ligand=1, erbb=2, grb2=3) ._br_EGFR(egfr_ligand=None, erbb=2, grb2=4) ._br_GRB2(erbb=4, sos=5) ._br_GRB2(erbb=3, sos=None) ._br_RAS(sos=6, gtp=None, map3k=None) ._br_SOS(ras=6, S='u', grb2=5, mapk=None, phosphatase=None)" compartment="default" initialAmount="0">
                <annotation>
                    <rdf:RDF xmlns:rdf="http://www.w3.org/1999/02/22-rdf-syntax-ns#" xmlns:bqbiol="http://biomodels.net/biology-qualifiers/" xmlns:bqmodel="http://biomodels.net/model-qualifiers/">
                        <rdf:Description rdf:about="#metaid_75">
                            <bqbiol:hasPart>
                                <rdf:Bag>
                                    <rdf:li rdf:resource="http://sorger.med.harvard.edu/indra/entities/SOS" />
                                    <rdf:li rdf:resource="http://identifiers.org/ncit/C20425" />
                                    <rdf:li rdf:resource="http://identifiers.org/uniprot/P01133" />
                                    <rdf:li rdf:resource="http://identifiers.org/hgnc/HGNC:3229" />
                                    <rdf:li rdf:resource="http://identifiers.org/ncit/C17061" />
                                    <rdf:li rdf:resource="http://sorger.med.harvard.edu/indra/entities/RAS" />
                                    <rdf:li rdf:resource="http://identifiers.org/ncit/C26222" />
                                    <rdf:li rdf:resource="http://identifiers.org/uniprot/P62993" />
                                    <rdf:li rdf:resource="http://identifiers.org/hgnc/HGNC:4566" />
                                    <rdf:li rdf:resource="http://identifiers.org/ncit/C17068" />
                                    <rdf:li rdf:resource="http://identifiers.org/uniprot/P00533" />
                                    <rdf:li rdf:resource="http://identifiers.org/hgnc/HGNC:3236" />
                                </rdf:Bag>
                            </bqbiol:hasPart>
                        </rdf:Description>
                    </rdf:RDF>
                </annotation>
            </species>
            <species id="__s76" metaid="metaid_76" name="EGF(erbb=1) ._br_EGFR(egfr_ligand=1, erbb=2, grb2=3) ._br_EGFR(egfr_ligand=None, erbb=2, grb2=4) ._br_GRB2(erbb=3, sos=5) ._br_GRB2(erbb=4, sos=None) ._br_RAS(sos=6, gtp=None, map3k=None) ._br_SOS(ras=6, S='u', grb2=5, mapk=None, phosphatase=None)" compartment="default" initialAmount="0">
                <annotation>
                    <rdf:RDF xmlns:rdf="http://www.w3.org/1999/02/22-rdf-syntax-ns#" xmlns:bqbiol="http://biomodels.net/biology-qualifiers/" xmlns:bqmodel="http://biomodels.net/model-qualifiers/">
                        <rdf:Description rdf:about="#metaid_76">
                            <bqbiol:hasPart>
                                <rdf:Bag>
                                    <rdf:li rdf:resource="http://sorger.med.harvard.edu/indra/entities/SOS" />
                                    <rdf:li rdf:resource="http://identifiers.org/ncit/C20425" />
                                    <rdf:li rdf:resource="http://identifiers.org/uniprot/P01133" />
                                    <rdf:li rdf:resource="http://identifiers.org/hgnc/HGNC:3229" />
                                    <rdf:li rdf:resource="http://identifiers.org/ncit/C17061" />
                                    <rdf:li rdf:resource="http://sorger.med.harvard.edu/indra/entities/RAS" />
                                    <rdf:li rdf:resource="http://identifiers.org/ncit/C26222" />
                                    <rdf:li rdf:resource="http://identifiers.org/uniprot/P62993" />
                                    <rdf:li rdf:resource="http://identifiers.org/hgnc/HGNC:4566" />
                                    <rdf:li rdf:resource="http://identifiers.org/ncit/C17068" />
                                    <rdf:li rdf:resource="http://identifiers.org/uniprot/P00533" />
                                    <rdf:li rdf:resource="http://identifiers.org/hgnc/HGNC:3236" />
                                </rdf:Bag>
                            </bqbiol:hasPart>
                        </rdf:Description>
                    </rdf:RDF>
                </annotation>
            </species>
            <species id="__s77" metaid="metaid_77" name="EGF(erbb=1) ._br_EGFR(egfr_ligand=1, erbb=2, grb2=3) ._br_EGFR(egfr_ligand=None, erbb=2, grb2=4) ._br_GRB2(erbb=4, sos=5) ._br_GRB2(erbb=3, sos=6) ._br_RAS(sos=7, gtp=None, map3k=None) ._br_SOS(ras=7, S='u', grb2=5, mapk=None, phosphatase=None) ._br_SOS(ras=None, S='u', grb2=6, mapk=None, phosphatase=None)" compartment="default" initialAmount="0">
                <annotation>
                    <rdf:RDF xmlns:rdf="http://www.w3.org/1999/02/22-rdf-syntax-ns#" xmlns:bqbiol="http://biomodels.net/biology-qualifiers/" xmlns:bqmodel="http://biomodels.net/model-qualifiers/">
                        <rdf:Description rdf:about="#metaid_77">
                            <bqbiol:hasPart>
                                <rdf:Bag>
                                    <rdf:li rdf:resource="http://sorger.med.harvard.edu/indra/entities/SOS" />
                                    <rdf:li rdf:resource="http://identifiers.org/ncit/C20425" />
                                    <rdf:li rdf:resource="http://identifiers.org/uniprot/P01133" />
                                    <rdf:li rdf:resource="http://identifiers.org/hgnc/HGNC:3229" />
                                    <rdf:li rdf:resource="http://identifiers.org/ncit/C17061" />
                                    <rdf:li rdf:resource="http://sorger.med.harvard.edu/indra/entities/RAS" />
                                    <rdf:li rdf:resource="http://identifiers.org/ncit/C26222" />
                                    <rdf:li rdf:resource="http://identifiers.org/uniprot/P62993" />
                                    <rdf:li rdf:resource="http://identifiers.org/hgnc/HGNC:4566" />
                                    <rdf:li rdf:resource="http://identifiers.org/ncit/C17068" />
                                    <rdf:li rdf:resource="http://identifiers.org/uniprot/P00533" />
                                    <rdf:li rdf:resource="http://identifiers.org/hgnc/HGNC:3236" />
                                </rdf:Bag>
                            </bqbiol:hasPart>
                        </rdf:Description>
                    </rdf:RDF>
                </annotation>
            </species>
            <species id="__s78" metaid="metaid_78" name="EGF(erbb=1) ._br_EGFR(egfr_ligand=1, erbb=2, grb2=3) ._br_EGFR(egfr_ligand=None, erbb=2, grb2=4) ._br_GRB2(erbb=3, sos=5) ._br_GRB2(erbb=4, sos=6) ._br_RAS(sos=7, gtp=None, map3k=None) ._br_SOS(ras=7, S='u', grb2=5, mapk=None, phosphatase=None) ._br_SOS(ras=None, S='u', grb2=6, mapk=None, phosphatase=None)" compartment="default" initialAmount="0">
                <annotation>
                    <rdf:RDF xmlns:rdf="http://www.w3.org/1999/02/22-rdf-syntax-ns#" xmlns:bqbiol="http://biomodels.net/biology-qualifiers/" xmlns:bqmodel="http://biomodels.net/model-qualifiers/">
                        <rdf:Description rdf:about="#metaid_78">
                            <bqbiol:hasPart>
                                <rdf:Bag>
                                    <rdf:li rdf:resource="http://sorger.med.harvard.edu/indra/entities/SOS" />
                                    <rdf:li rdf:resource="http://identifiers.org/ncit/C20425" />
                                    <rdf:li rdf:resource="http://identifiers.org/uniprot/P01133" />
                                    <rdf:li rdf:resource="http://identifiers.org/hgnc/HGNC:3229" />
                                    <rdf:li rdf:resource="http://identifiers.org/ncit/C17061" />
                                    <rdf:li rdf:resource="http://sorger.med.harvard.edu/indra/entities/RAS" />
                                    <rdf:li rdf:resource="http://identifiers.org/ncit/C26222" />
                                    <rdf:li rdf:resource="http://identifiers.org/uniprot/P62993" />
                                    <rdf:li rdf:resource="http://identifiers.org/hgnc/HGNC:4566" />
                                    <rdf:li rdf:resource="http://identifiers.org/ncit/C17068" />
                                    <rdf:li rdf:resource="http://identifiers.org/uniprot/P00533" />
                                    <rdf:li rdf:resource="http://identifiers.org/hgnc/HGNC:3236" />
                                </rdf:Bag>
                            </bqbiol:hasPart>
                        </rdf:Description>
                    </rdf:RDF>
                </annotation>
            </species>
            <species id="__s79" metaid="metaid_79" name="EGF(erbb=1) ._br_EGFR(egfr_ligand=1, erbb=2, grb2=3) ._br_EGFR(egfr_ligand=None, erbb=2, grb2=4) ._br_ERK(map2k=None, phospho='p', sos=5, dusp=None) ._br_GRB2(erbb=4, sos=6) ._br_GRB2(erbb=3, sos=7) ._br_SOS(ras=None, S='u', grb2=6, mapk=5, phosphatase=None) ._br_SOS(ras=None, S='u', grb2=7, mapk=None, phosphatase=None)" compartment="default" initialAmount="0">
                <annotation>
                    <rdf:RDF xmlns:rdf="http://www.w3.org/1999/02/22-rdf-syntax-ns#" xmlns:bqbiol="http://biomodels.net/biology-qualifiers/" xmlns:bqmodel="http://biomodels.net/model-qualifiers/">
                        <rdf:Description rdf:about="#metaid_79">
                            <bqbiol:hasPart>
                                <rdf:Bag>
                                    <rdf:li rdf:resource="http://identifiers.org/ncit/C26222" />
                                    <rdf:li rdf:resource="http://identifiers.org/uniprot/P62993" />
                                    <rdf:li rdf:resource="http://identifiers.org/hgnc/HGNC:4566" />
                                    <rdf:li rdf:resource="http://identifiers.org/ncit/C20425" />
                                    <rdf:li rdf:resource="http://identifiers.org/uniprot/P01133" />
                                    <rdf:li rdf:resource="http://identifiers.org/hgnc/HGNC:3229" />
                                    <rdf:li rdf:resource="http://sorger.med.harvard.edu/indra/entities/SOS" />
                                    <rdf:li rdf:resource="http://identifiers.org/ncit/C26360" />
                                    <rdf:li rdf:resource="http://sorger.med.harvard.edu/indra/entities/ERK" />
                                    <rdf:li rdf:resource="http://identifiers.org/ncit/C17068" />
                                    <rdf:li rdf:resource="http://identifiers.org/uniprot/P00533" />
                                    <rdf:li rdf:resource="http://identifiers.org/hgnc/HGNC:3236" />
                                </rdf:Bag>
                            </bqbiol:hasPart>
                        </rdf:Description>
                    </rdf:RDF>
                </annotation>
            </species>
            <species id="__s80" metaid="metaid_80" name="EGF(erbb=1) ._br_EGFR(egfr_ligand=1, erbb=2, grb2=3) ._br_EGFR(egfr_ligand=None, erbb=2, grb2=4) ._br_ERK(map2k=None, phospho='p', sos=5, dusp=None) ._br_GRB2(erbb=3, sos=6) ._br_GRB2(erbb=4, sos=7) ._br_SOS(ras=None, S='u', grb2=6, mapk=5, phosphatase=None) ._br_SOS(ras=None, S='u', grb2=7, mapk=None, phosphatase=None)" compartment="default" initialAmount="0">
                <annotation>
                    <rdf:RDF xmlns:rdf="http://www.w3.org/1999/02/22-rdf-syntax-ns#" xmlns:bqbiol="http://biomodels.net/biology-qualifiers/" xmlns:bqmodel="http://biomodels.net/model-qualifiers/">
                        <rdf:Description rdf:about="#metaid_80">
                            <bqbiol:hasPart>
                                <rdf:Bag>
                                    <rdf:li rdf:resource="http://identifiers.org/ncit/C26222" />
                                    <rdf:li rdf:resource="http://identifiers.org/uniprot/P62993" />
                                    <rdf:li rdf:resource="http://identifiers.org/hgnc/HGNC:4566" />
                                    <rdf:li rdf:resource="http://identifiers.org/ncit/C20425" />
                                    <rdf:li rdf:resource="http://identifiers.org/uniprot/P01133" />
                                    <rdf:li rdf:resource="http://identifiers.org/hgnc/HGNC:3229" />
                                    <rdf:li rdf:resource="http://sorger.med.harvard.edu/indra/entities/SOS" />
                                    <rdf:li rdf:resource="http://identifiers.org/ncit/C26360" />
                                    <rdf:li rdf:resource="http://sorger.med.harvard.edu/indra/entities/ERK" />
                                    <rdf:li rdf:resource="http://identifiers.org/ncit/C17068" />
                                    <rdf:li rdf:resource="http://identifiers.org/uniprot/P00533" />
                                    <rdf:li rdf:resource="http://identifiers.org/hgnc/HGNC:3236" />
                                </rdf:Bag>
                            </bqbiol:hasPart>
                        </rdf:Description>
                    </rdf:RDF>
                </annotation>
            </species>
            <species id="__s81" metaid="metaid_81" name="EGF(erbb=1) ._br_EGFR(egfr_ligand=1, erbb=2, grb2=None) ._br_EGFR(egfr_ligand=None, erbb=2, grb2=3) ._br_GRB2(erbb=3, sos=4) ._br_GTP(ras=5) ._br_RAS(sos=6, gtp=5, map3k=None) ._br_SOS(ras=6, S='u', grb2=4, mapk=None, phosphatase=None)" compartment="default" initialAmount="0">
                <annotation>
                    <rdf:RDF xmlns:rdf="http://www.w3.org/1999/02/22-rdf-syntax-ns#" xmlns:bqbiol="http://biomodels.net/biology-qualifiers/" xmlns:bqmodel="http://biomodels.net/model-qualifiers/">
                        <rdf:Description rdf:about="#metaid_81">
                            <bqbiol:hasPart>
                                <rdf:Bag>
                                    <rdf:li rdf:resource="http://identifiers.org/ncit/C20425" />
                                    <rdf:li rdf:resource="http://identifiers.org/uniprot/P01133" />
                                    <rdf:li rdf:resource="http://identifiers.org/hgnc/HGNC:3229" />
                                    <rdf:li rdf:resource="http://identifiers.org/ncit/C17061" />
                                    <rdf:li rdf:resource="http://sorger.med.harvard.edu/indra/entities/RAS" />
                                    <rdf:li rdf:resource="http://identifiers.org/ncit/C17068" />
                                    <rdf:li rdf:resource="http://identifiers.org/uniprot/P00533" />
                                    <rdf:li rdf:resource="http://identifiers.org/hgnc/HGNC:3236" />
                                    <rdf:li rdf:resource="http://identifiers.org/chebi/15996" />
                                    <rdf:li rdf:resource="http://sorger.med.harvard.edu/indra/entities/SOS" />
                                    <rdf:li rdf:resource="http://identifiers.org/ncit/C26222" />
                                    <rdf:li rdf:resource="http://identifiers.org/uniprot/P62993" />
                                    <rdf:li rdf:resource="http://identifiers.org/hgnc/HGNC:4566" />
                                </rdf:Bag>
                            </bqbiol:hasPart>
                        </rdf:Description>
                    </rdf:RDF>
                </annotation>
            </species>
            <species id="__s82" metaid="metaid_82" name="EGF(erbb=1) ._br_EGFR(egfr_ligand=1, erbb=2, grb2=3) ._br_EGFR(egfr_ligand=None, erbb=2, grb2=None) ._br_GRB2(erbb=3, sos=4) ._br_GTP(ras=5) ._br_RAS(sos=6, gtp=5, map3k=None) ._br_SOS(ras=6, S='u', grb2=4, mapk=None, phosphatase=None)" compartment="default" initialAmount="0">
                <annotation>
                    <rdf:RDF xmlns:rdf="http://www.w3.org/1999/02/22-rdf-syntax-ns#" xmlns:bqbiol="http://biomodels.net/biology-qualifiers/" xmlns:bqmodel="http://biomodels.net/model-qualifiers/">
                        <rdf:Description rdf:about="#metaid_82">
                            <bqbiol:hasPart>
                                <rdf:Bag>
                                    <rdf:li rdf:resource="http://identifiers.org/ncit/C20425" />
                                    <rdf:li rdf:resource="http://identifiers.org/uniprot/P01133" />
                                    <rdf:li rdf:resource="http://identifiers.org/hgnc/HGNC:3229" />
                                    <rdf:li rdf:resource="http://identifiers.org/ncit/C17061" />
                                    <rdf:li rdf:resource="http://sorger.med.harvard.edu/indra/entities/RAS" />
                                    <rdf:li rdf:resource="http://identifiers.org/ncit/C17068" />
                                    <rdf:li rdf:resource="http://identifiers.org/uniprot/P00533" />
                                    <rdf:li rdf:resource="http://identifiers.org/hgnc/HGNC:3236" />
                                    <rdf:li rdf:resource="http://identifiers.org/chebi/15996" />
                                    <rdf:li rdf:resource="http://sorger.med.harvard.edu/indra/entities/SOS" />
                                    <rdf:li rdf:resource="http://identifiers.org/ncit/C26222" />
                                    <rdf:li rdf:resource="http://identifiers.org/uniprot/P62993" />
                                    <rdf:li rdf:resource="http://identifiers.org/hgnc/HGNC:4566" />
                                </rdf:Bag>
                            </bqbiol:hasPart>
                        </rdf:Description>
                    </rdf:RDF>
                </annotation>
            </species>
            <species id="__s83" metaid="metaid_83" name="EGFR(egfr_ligand=None, erbb=1, grb2=2) ._br_EGFR(egfr_ligand=None, erbb=1, grb2=3) ._br_ERK(map2k=None, phospho='p', sos=4, dusp=None) ._br_GRB2(erbb=3, sos=5) ._br_GRB2(erbb=2, sos=None) ._br_SOS(ras=None, S='u', grb2=5, mapk=4, phosphatase=None)" compartment="default" initialAmount="0">
                <annotation>
                    <rdf:RDF xmlns:rdf="http://www.w3.org/1999/02/22-rdf-syntax-ns#" xmlns:bqbiol="http://biomodels.net/biology-qualifiers/" xmlns:bqmodel="http://biomodels.net/model-qualifiers/">
                        <rdf:Description rdf:about="#metaid_83">
                            <bqbiol:hasPart>
                                <rdf:Bag>
                                    <rdf:li rdf:resource="http://sorger.med.harvard.edu/indra/entities/SOS" />
                                    <rdf:li rdf:resource="http://identifiers.org/ncit/C17068" />
                                    <rdf:li rdf:resource="http://identifiers.org/uniprot/P00533" />
                                    <rdf:li rdf:resource="http://identifiers.org/hgnc/HGNC:3236" />
                                    <rdf:li rdf:resource="http://identifiers.org/ncit/C26360" />
                                    <rdf:li rdf:resource="http://sorger.med.harvard.edu/indra/entities/ERK" />
                                    <rdf:li rdf:resource="http://identifiers.org/ncit/C26222" />
                                    <rdf:li rdf:resource="http://identifiers.org/uniprot/P62993" />
                                    <rdf:li rdf:resource="http://identifiers.org/hgnc/HGNC:4566" />
                                </rdf:Bag>
                            </bqbiol:hasPart>
                        </rdf:Description>
                    </rdf:RDF>
                </annotation>
            </species>
            <species id="__s84" metaid="metaid_84" name="EGF(erbb=1) ._br_EGFR(egfr_ligand=1, erbb=2, grb2=None) ._br_EGFR(egfr_ligand=None, erbb=2, grb2=3) ._br_ERK(map2k=None, phospho='p', sos=4, dusp=None) ._br_GRB2(erbb=3, sos=5) ._br_RAS(sos=6, gtp=None, map3k=None) ._br_SOS(ras=6, S='u', grb2=5, mapk=4, phosphatase=None)" compartment="default" initialAmount="0">
                <annotation>
                    <rdf:RDF xmlns:rdf="http://www.w3.org/1999/02/22-rdf-syntax-ns#" xmlns:bqbiol="http://biomodels.net/biology-qualifiers/" xmlns:bqmodel="http://biomodels.net/model-qualifiers/">
                        <rdf:Description rdf:about="#metaid_84">
                            <bqbiol:hasPart>
                                <rdf:Bag>
                                    <rdf:li rdf:resource="http://identifiers.org/ncit/C20425" />
                                    <rdf:li rdf:resource="http://identifiers.org/uniprot/P01133" />
                                    <rdf:li rdf:resource="http://identifiers.org/hgnc/HGNC:3229" />
                                    <rdf:li rdf:resource="http://identifiers.org/ncit/C17061" />
                                    <rdf:li rdf:resource="http://sorger.med.harvard.edu/indra/entities/RAS" />
                                    <rdf:li rdf:resource="http://identifiers.org/ncit/C17068" />
                                    <rdf:li rdf:resource="http://identifiers.org/uniprot/P00533" />
                                    <rdf:li rdf:resource="http://identifiers.org/hgnc/HGNC:3236" />
                                    <rdf:li rdf:resource="http://sorger.med.harvard.edu/indra/entities/SOS" />
                                    <rdf:li rdf:resource="http://identifiers.org/ncit/C26222" />
                                    <rdf:li rdf:resource="http://identifiers.org/uniprot/P62993" />
                                    <rdf:li rdf:resource="http://identifiers.org/hgnc/HGNC:4566" />
                                    <rdf:li rdf:resource="http://identifiers.org/ncit/C26360" />
                                    <rdf:li rdf:resource="http://sorger.med.harvard.edu/indra/entities/ERK" />
                                </rdf:Bag>
                            </bqbiol:hasPart>
                        </rdf:Description>
                    </rdf:RDF>
                </annotation>
            </species>
            <species id="__s85" metaid="metaid_85" name="EGF(erbb=1) ._br_EGFR(egfr_ligand=1, erbb=2, grb2=3) ._br_EGFR(egfr_ligand=None, erbb=2, grb2=None) ._br_ERK(map2k=None, phospho='p', sos=4, dusp=None) ._br_GRB2(erbb=3, sos=5) ._br_RAS(sos=6, gtp=None, map3k=None) ._br_SOS(ras=6, S='u', grb2=5, mapk=4, phosphatase=None)" compartment="default" initialAmount="0">
                <annotation>
                    <rdf:RDF xmlns:rdf="http://www.w3.org/1999/02/22-rdf-syntax-ns#" xmlns:bqbiol="http://biomodels.net/biology-qualifiers/" xmlns:bqmodel="http://biomodels.net/model-qualifiers/">
                        <rdf:Description rdf:about="#metaid_85">
                            <bqbiol:hasPart>
                                <rdf:Bag>
                                    <rdf:li rdf:resource="http://identifiers.org/ncit/C20425" />
                                    <rdf:li rdf:resource="http://identifiers.org/uniprot/P01133" />
                                    <rdf:li rdf:resource="http://identifiers.org/hgnc/HGNC:3229" />
                                    <rdf:li rdf:resource="http://identifiers.org/ncit/C17061" />
                                    <rdf:li rdf:resource="http://sorger.med.harvard.edu/indra/entities/RAS" />
                                    <rdf:li rdf:resource="http://identifiers.org/ncit/C17068" />
                                    <rdf:li rdf:resource="http://identifiers.org/uniprot/P00533" />
                                    <rdf:li rdf:resource="http://identifiers.org/hgnc/HGNC:3236" />
                                    <rdf:li rdf:resource="http://sorger.med.harvard.edu/indra/entities/SOS" />
                                    <rdf:li rdf:resource="http://identifiers.org/ncit/C26222" />
                                    <rdf:li rdf:resource="http://identifiers.org/uniprot/P62993" />
                                    <rdf:li rdf:resource="http://identifiers.org/hgnc/HGNC:4566" />
                                    <rdf:li rdf:resource="http://identifiers.org/ncit/C26360" />
                                    <rdf:li rdf:resource="http://sorger.med.harvard.edu/indra/entities/ERK" />
                                </rdf:Bag>
                            </bqbiol:hasPart>
                        </rdf:Description>
                    </rdf:RDF>
                </annotation>
            </species>
            <species id="__s86" metaid="metaid_86" name="EGF(erbb=1) ._br_EGFR(egfr_ligand=1, erbb=2, grb2=None) ._br_EGFR(egfr_ligand=None, erbb=2, grb2=3) ._br_GRB2(erbb=3, sos=4) ._br_SOS(ras=None, S='p', grb2=4, mapk=None, phosphatase=None)" compartment="default" initialAmount="0">
                <annotation>
                    <rdf:RDF xmlns:rdf="http://www.w3.org/1999/02/22-rdf-syntax-ns#" xmlns:bqbiol="http://biomodels.net/biology-qualifiers/" xmlns:bqmodel="http://biomodels.net/model-qualifiers/">
                        <rdf:Description rdf:about="#metaid_86">
                            <bqbiol:hasPart>
                                <rdf:Bag>
                                    <rdf:li rdf:resource="http://sorger.med.harvard.edu/indra/entities/SOS" />
                                    <rdf:li rdf:resource="http://identifiers.org/ncit/C20425" />
                                    <rdf:li rdf:resource="http://identifiers.org/uniprot/P01133" />
                                    <rdf:li rdf:resource="http://identifiers.org/hgnc/HGNC:3229" />
                                    <rdf:li rdf:resource="http://identifiers.org/ncit/C26222" />
                                    <rdf:li rdf:resource="http://identifiers.org/uniprot/P62993" />
                                    <rdf:li rdf:resource="http://identifiers.org/hgnc/HGNC:4566" />
                                    <rdf:li rdf:resource="http://identifiers.org/ncit/C17068" />
                                    <rdf:li rdf:resource="http://identifiers.org/uniprot/P00533" />
                                    <rdf:li rdf:resource="http://identifiers.org/hgnc/HGNC:3236" />
                                </rdf:Bag>
                            </bqbiol:hasPart>
                        </rdf:Description>
                    </rdf:RDF>
                </annotation>
            </species>
            <species id="__s87" metaid="metaid_87" name="EGF(erbb=1) ._br_EGFR(egfr_ligand=1, erbb=2, grb2=3) ._br_EGFR(egfr_ligand=None, erbb=2, grb2=None) ._br_GRB2(erbb=3, sos=4) ._br_SOS(ras=None, S='p', grb2=4, mapk=None, phosphatase=None)" compartment="default" initialAmount="0">
                <annotation>
                    <rdf:RDF xmlns:rdf="http://www.w3.org/1999/02/22-rdf-syntax-ns#" xmlns:bqbiol="http://biomodels.net/biology-qualifiers/" xmlns:bqmodel="http://biomodels.net/model-qualifiers/">
                        <rdf:Description rdf:about="#metaid_87">
                            <bqbiol:hasPart>
                                <rdf:Bag>
                                    <rdf:li rdf:resource="http://sorger.med.harvard.edu/indra/entities/SOS" />
                                    <rdf:li rdf:resource="http://identifiers.org/ncit/C20425" />
                                    <rdf:li rdf:resource="http://identifiers.org/uniprot/P01133" />
                                    <rdf:li rdf:resource="http://identifiers.org/hgnc/HGNC:3229" />
                                    <rdf:li rdf:resource="http://identifiers.org/ncit/C26222" />
                                    <rdf:li rdf:resource="http://identifiers.org/uniprot/P62993" />
                                    <rdf:li rdf:resource="http://identifiers.org/hgnc/HGNC:4566" />
                                    <rdf:li rdf:resource="http://identifiers.org/ncit/C17068" />
                                    <rdf:li rdf:resource="http://identifiers.org/uniprot/P00533" />
                                    <rdf:li rdf:resource="http://identifiers.org/hgnc/HGNC:3236" />
                                </rdf:Bag>
                            </bqbiol:hasPart>
                        </rdf:Description>
                    </rdf:RDF>
                </annotation>
            </species>
            <species id="__s88" metaid="metaid_88" name="EGF(erbb=1) ._br_EGF(erbb=2) ._br_EGFR(egfr_ligand=1, erbb=3, grb2=4) ._br_EGFR(egfr_ligand=2, erbb=3, grb2=5) ._br_GRB2(erbb=4, sos=6) ._br_GRB2(erbb=5, sos=7) ._br_RAS(sos=8, gtp=None, map3k=None) ._br_RAS(sos=9, gtp=None, map3k=None) ._br_SOS(ras=8, S='u', grb2=6, mapk=None, phosphatase=None) ._br_SOS(ras=9, S='u', grb2=7, mapk=None, phosphatase=None)" compartment="default" initialAmount="0">
                <annotation>
                    <rdf:RDF xmlns:rdf="http://www.w3.org/1999/02/22-rdf-syntax-ns#" xmlns:bqbiol="http://biomodels.net/biology-qualifiers/" xmlns:bqmodel="http://biomodels.net/model-qualifiers/">
                        <rdf:Description rdf:about="#metaid_88">
                            <bqbiol:hasPart>
                                <rdf:Bag>
                                    <rdf:li rdf:resource="http://sorger.med.harvard.edu/indra/entities/SOS" />
                                    <rdf:li rdf:resource="http://identifiers.org/ncit/C20425" />
                                    <rdf:li rdf:resource="http://identifiers.org/uniprot/P01133" />
                                    <rdf:li rdf:resource="http://identifiers.org/hgnc/HGNC:3229" />
                                    <rdf:li rdf:resource="http://identifiers.org/ncit/C17061" />
                                    <rdf:li rdf:resource="http://sorger.med.harvard.edu/indra/entities/RAS" />
                                    <rdf:li rdf:resource="http://identifiers.org/ncit/C26222" />
                                    <rdf:li rdf:resource="http://identifiers.org/uniprot/P62993" />
                                    <rdf:li rdf:resource="http://identifiers.org/hgnc/HGNC:4566" />
                                    <rdf:li rdf:resource="http://identifiers.org/ncit/C17068" />
                                    <rdf:li rdf:resource="http://identifiers.org/uniprot/P00533" />
                                    <rdf:li rdf:resource="http://identifiers.org/hgnc/HGNC:3236" />
                                </rdf:Bag>
                            </bqbiol:hasPart>
                        </rdf:Description>
                    </rdf:RDF>
                </annotation>
            </species>
            <species id="__s89" metaid="metaid_89" name="EGF(erbb=1) ._br_EGF(erbb=2) ._br_EGFR(egfr_ligand=1, erbb=3, grb2=4) ._br_EGFR(egfr_ligand=2, erbb=3, grb2=5) ._br_ERK(map2k=None, phospho='p', sos=6, dusp=None) ._br_GRB2(erbb=4, sos=7) ._br_GRB2(erbb=5, sos=8) ._br_RAS(sos=9, gtp=None, map3k=None) ._br_SOS(ras=None, S='u', grb2=8, mapk=6, phosphatase=None) ._br_SOS(ras=9, S='u', grb2=7, mapk=None, phosphatase=None)" compartment="default" initialAmount="0">
                <annotation>
                    <rdf:RDF xmlns:rdf="http://www.w3.org/1999/02/22-rdf-syntax-ns#" xmlns:bqbiol="http://biomodels.net/biology-qualifiers/" xmlns:bqmodel="http://biomodels.net/model-qualifiers/">
                        <rdf:Description rdf:about="#metaid_89">
                            <bqbiol:hasPart>
                                <rdf:Bag>
                                    <rdf:li rdf:resource="http://identifiers.org/ncit/C20425" />
                                    <rdf:li rdf:resource="http://identifiers.org/uniprot/P01133" />
                                    <rdf:li rdf:resource="http://identifiers.org/hgnc/HGNC:3229" />
                                    <rdf:li rdf:resource="http://identifiers.org/ncit/C17061" />
                                    <rdf:li rdf:resource="http://sorger.med.harvard.edu/indra/entities/RAS" />
                                    <rdf:li rdf:resource="http://identifiers.org/ncit/C17068" />
                                    <rdf:li rdf:resource="http://identifiers.org/uniprot/P00533" />
                                    <rdf:li rdf:resource="http://identifiers.org/hgnc/HGNC:3236" />
                                    <rdf:li rdf:resource="http://sorger.med.harvard.edu/indra/entities/SOS" />
                                    <rdf:li rdf:resource="http://identifiers.org/ncit/C26222" />
                                    <rdf:li rdf:resource="http://identifiers.org/uniprot/P62993" />
                                    <rdf:li rdf:resource="http://identifiers.org/hgnc/HGNC:4566" />
                                    <rdf:li rdf:resource="http://identifiers.org/ncit/C26360" />
                                    <rdf:li rdf:resource="http://sorger.med.harvard.edu/indra/entities/ERK" />
                                </rdf:Bag>
                            </bqbiol:hasPart>
                        </rdf:Description>
                    </rdf:RDF>
                </annotation>
            </species>
            <species id="__s90" metaid="metaid_90" name="EGF(erbb=1) ._br_EGF(erbb=2) ._br_EGFR(egfr_ligand=1, erbb=3, grb2=4) ._br_EGFR(egfr_ligand=2, erbb=3, grb2=5) ._br_ERK(map2k=None, phospho='p', sos=6, dusp=None) ._br_ERK(map2k=None, phospho='p', sos=7, dusp=None) ._br_GRB2(erbb=4, sos=8) ._br_GRB2(erbb=5, sos=9) ._br_SOS(ras=None, S='u', grb2=8, mapk=6, phosphatase=None) ._br_SOS(ras=None, S='u', grb2=9, mapk=7, phosphatase=None)" compartment="default" initialAmount="0">
                <annotation>
                    <rdf:RDF xmlns:rdf="http://www.w3.org/1999/02/22-rdf-syntax-ns#" xmlns:bqbiol="http://biomodels.net/biology-qualifiers/" xmlns:bqmodel="http://biomodels.net/model-qualifiers/">
                        <rdf:Description rdf:about="#metaid_90">
                            <bqbiol:hasPart>
                                <rdf:Bag>
                                    <rdf:li rdf:resource="http://identifiers.org/ncit/C26222" />
                                    <rdf:li rdf:resource="http://identifiers.org/uniprot/P62993" />
                                    <rdf:li rdf:resource="http://identifiers.org/hgnc/HGNC:4566" />
                                    <rdf:li rdf:resource="http://identifiers.org/ncit/C20425" />
                                    <rdf:li rdf:resource="http://identifiers.org/uniprot/P01133" />
                                    <rdf:li rdf:resource="http://identifiers.org/hgnc/HGNC:3229" />
                                    <rdf:li rdf:resource="http://sorger.med.harvard.edu/indra/entities/SOS" />
                                    <rdf:li rdf:resource="http://identifiers.org/ncit/C26360" />
                                    <rdf:li rdf:resource="http://sorger.med.harvard.edu/indra/entities/ERK" />
                                    <rdf:li rdf:resource="http://identifiers.org/ncit/C17068" />
                                    <rdf:li rdf:resource="http://identifiers.org/uniprot/P00533" />
                                    <rdf:li rdf:resource="http://identifiers.org/hgnc/HGNC:3236" />
                                </rdf:Bag>
                            </bqbiol:hasPart>
                        </rdf:Description>
                    </rdf:RDF>
                </annotation>
            </species>
            <species id="__s91" metaid="metaid_91" name="EGF(erbb=1) ._br_EGFR(egfr_ligand=1, erbb=None, grb2=2) ._br_GRB2(erbb=2, sos=3) ._br_GTP(ras=4) ._br_RAS(sos=5, gtp=4, map3k=None) ._br_SOS(ras=5, S='u', grb2=3, mapk=None, phosphatase=None)" compartment="default" initialAmount="0">
                <annotation>
                    <rdf:RDF xmlns:rdf="http://www.w3.org/1999/02/22-rdf-syntax-ns#" xmlns:bqbiol="http://biomodels.net/biology-qualifiers/" xmlns:bqmodel="http://biomodels.net/model-qualifiers/">
                        <rdf:Description rdf:about="#metaid_91">
                            <bqbiol:hasPart>
                                <rdf:Bag>
                                    <rdf:li rdf:resource="http://identifiers.org/ncit/C20425" />
                                    <rdf:li rdf:resource="http://identifiers.org/uniprot/P01133" />
                                    <rdf:li rdf:resource="http://identifiers.org/hgnc/HGNC:3229" />
                                    <rdf:li rdf:resource="http://identifiers.org/ncit/C17061" />
                                    <rdf:li rdf:resource="http://sorger.med.harvard.edu/indra/entities/RAS" />
                                    <rdf:li rdf:resource="http://identifiers.org/ncit/C17068" />
                                    <rdf:li rdf:resource="http://identifiers.org/uniprot/P00533" />
                                    <rdf:li rdf:resource="http://identifiers.org/hgnc/HGNC:3236" />
                                    <rdf:li rdf:resource="http://identifiers.org/chebi/15996" />
                                    <rdf:li rdf:resource="http://sorger.med.harvard.edu/indra/entities/SOS" />
                                    <rdf:li rdf:resource="http://identifiers.org/ncit/C26222" />
                                    <rdf:li rdf:resource="http://identifiers.org/uniprot/P62993" />
                                    <rdf:li rdf:resource="http://identifiers.org/hgnc/HGNC:4566" />
                                </rdf:Bag>
                            </bqbiol:hasPart>
                        </rdf:Description>
                    </rdf:RDF>
                </annotation>
            </species>
            <species id="__s92" metaid="metaid_92" name="EGF(erbb=1) ._br_EGFR(egfr_ligand=1, erbb=None, grb2=2) ._br_ERK(map2k=None, phospho='p', sos=3, dusp=None) ._br_GRB2(erbb=2, sos=4) ._br_RAS(sos=5, gtp=None, map3k=None) ._br_SOS(ras=5, S='u', grb2=4, mapk=3, phosphatase=None)" compartment="default" initialAmount="0">
                <annotation>
                    <rdf:RDF xmlns:rdf="http://www.w3.org/1999/02/22-rdf-syntax-ns#" xmlns:bqbiol="http://biomodels.net/biology-qualifiers/" xmlns:bqmodel="http://biomodels.net/model-qualifiers/">
                        <rdf:Description rdf:about="#metaid_92">
                            <bqbiol:hasPart>
                                <rdf:Bag>
                                    <rdf:li rdf:resource="http://identifiers.org/ncit/C20425" />
                                    <rdf:li rdf:resource="http://identifiers.org/uniprot/P01133" />
                                    <rdf:li rdf:resource="http://identifiers.org/hgnc/HGNC:3229" />
                                    <rdf:li rdf:resource="http://identifiers.org/ncit/C17061" />
                                    <rdf:li rdf:resource="http://sorger.med.harvard.edu/indra/entities/RAS" />
                                    <rdf:li rdf:resource="http://identifiers.org/ncit/C17068" />
                                    <rdf:li rdf:resource="http://identifiers.org/uniprot/P00533" />
                                    <rdf:li rdf:resource="http://identifiers.org/hgnc/HGNC:3236" />
                                    <rdf:li rdf:resource="http://sorger.med.harvard.edu/indra/entities/SOS" />
                                    <rdf:li rdf:resource="http://identifiers.org/ncit/C26222" />
                                    <rdf:li rdf:resource="http://identifiers.org/uniprot/P62993" />
                                    <rdf:li rdf:resource="http://identifiers.org/hgnc/HGNC:4566" />
                                    <rdf:li rdf:resource="http://identifiers.org/ncit/C26360" />
                                    <rdf:li rdf:resource="http://sorger.med.harvard.edu/indra/entities/ERK" />
                                </rdf:Bag>
                            </bqbiol:hasPart>
                        </rdf:Description>
                    </rdf:RDF>
                </annotation>
            </species>
            <species id="__s93" metaid="metaid_93" name="EGF(erbb=1) ._br_EGFR(egfr_ligand=1, erbb=None, grb2=2) ._br_GRB2(erbb=2, sos=3) ._br_SOS(ras=None, S='p', grb2=3, mapk=None, phosphatase=None)" compartment="default" initialAmount="0">
                <annotation>
                    <rdf:RDF xmlns:rdf="http://www.w3.org/1999/02/22-rdf-syntax-ns#" xmlns:bqbiol="http://biomodels.net/biology-qualifiers/" xmlns:bqmodel="http://biomodels.net/model-qualifiers/">
                        <rdf:Description rdf:about="#metaid_93">
                            <bqbiol:hasPart>
                                <rdf:Bag>
                                    <rdf:li rdf:resource="http://sorger.med.harvard.edu/indra/entities/SOS" />
                                    <rdf:li rdf:resource="http://identifiers.org/ncit/C20425" />
                                    <rdf:li rdf:resource="http://identifiers.org/uniprot/P01133" />
                                    <rdf:li rdf:resource="http://identifiers.org/hgnc/HGNC:3229" />
                                    <rdf:li rdf:resource="http://identifiers.org/ncit/C26222" />
                                    <rdf:li rdf:resource="http://identifiers.org/uniprot/P62993" />
                                    <rdf:li rdf:resource="http://identifiers.org/hgnc/HGNC:4566" />
                                    <rdf:li rdf:resource="http://identifiers.org/ncit/C17068" />
                                    <rdf:li rdf:resource="http://identifiers.org/uniprot/P00533" />
                                    <rdf:li rdf:resource="http://identifiers.org/hgnc/HGNC:3236" />
                                </rdf:Bag>
                            </bqbiol:hasPart>
                        </rdf:Description>
                    </rdf:RDF>
                </annotation>
            </species>
            <species id="__s94" metaid="metaid_94" name="EGFR(egfr_ligand=None, erbb=1, grb2=2) ._br_EGFR(egfr_ligand=None, erbb=1, grb2=3) ._br_GRB2(erbb=3, sos=4) ._br_GRB2(erbb=2, sos=None) ._br_RAS(sos=5, gtp=None, map3k=None) ._br_SOS(ras=5, S='u', grb2=4, mapk=None, phosphatase=None)" compartment="default" initialAmount="0">
                <annotation>
                    <rdf:RDF xmlns:rdf="http://www.w3.org/1999/02/22-rdf-syntax-ns#" xmlns:bqbiol="http://biomodels.net/biology-qualifiers/" xmlns:bqmodel="http://biomodels.net/model-qualifiers/">
                        <rdf:Description rdf:about="#metaid_94">
                            <bqbiol:hasPart>
                                <rdf:Bag>
                                    <rdf:li rdf:resource="http://sorger.med.harvard.edu/indra/entities/SOS" />
                                    <rdf:li rdf:resource="http://identifiers.org/ncit/C17068" />
                                    <rdf:li rdf:resource="http://identifiers.org/uniprot/P00533" />
                                    <rdf:li rdf:resource="http://identifiers.org/hgnc/HGNC:3236" />
                                    <rdf:li rdf:resource="http://identifiers.org/ncit/C26222" />
                                    <rdf:li rdf:resource="http://identifiers.org/uniprot/P62993" />
                                    <rdf:li rdf:resource="http://identifiers.org/hgnc/HGNC:4566" />
                                    <rdf:li rdf:resource="http://identifiers.org/ncit/C17061" />
                                    <rdf:li rdf:resource="http://sorger.med.harvard.edu/indra/entities/RAS" />
                                </rdf:Bag>
                            </bqbiol:hasPart>
                        </rdf:Description>
                    </rdf:RDF>
                </annotation>
            </species>
            <species id="__s95" metaid="metaid_95" name="EGFR(egfr_ligand=None, erbb=1, grb2=2) ._br_EGFR(egfr_ligand=None, erbb=1, grb2=3) ._br_GRB2(erbb=2, sos=4) ._br_GRB2(erbb=3, sos=5) ._br_RAS(sos=6, gtp=None, map3k=None) ._br_SOS(ras=6, S='u', grb2=5, mapk=None, phosphatase=None) ._br_SOS(ras=None, S='u', grb2=4, mapk=None, phosphatase=None)" compartment="default" initialAmount="0">
                <annotation>
                    <rdf:RDF xmlns:rdf="http://www.w3.org/1999/02/22-rdf-syntax-ns#" xmlns:bqbiol="http://biomodels.net/biology-qualifiers/" xmlns:bqmodel="http://biomodels.net/model-qualifiers/">
                        <rdf:Description rdf:about="#metaid_95">
                            <bqbiol:hasPart>
                                <rdf:Bag>
                                    <rdf:li rdf:resource="http://sorger.med.harvard.edu/indra/entities/SOS" />
                                    <rdf:li rdf:resource="http://identifiers.org/ncit/C17068" />
                                    <rdf:li rdf:resource="http://identifiers.org/uniprot/P00533" />
                                    <rdf:li rdf:resource="http://identifiers.org/hgnc/HGNC:3236" />
                                    <rdf:li rdf:resource="http://identifiers.org/ncit/C26222" />
                                    <rdf:li rdf:resource="http://identifiers.org/uniprot/P62993" />
                                    <rdf:li rdf:resource="http://identifiers.org/hgnc/HGNC:4566" />
                                    <rdf:li rdf:resource="http://identifiers.org/ncit/C17061" />
                                    <rdf:li rdf:resource="http://sorger.med.harvard.edu/indra/entities/RAS" />
                                </rdf:Bag>
                            </bqbiol:hasPart>
                        </rdf:Description>
                    </rdf:RDF>
                </annotation>
            </species>
            <species id="__s96" metaid="metaid_96" name="EGFR(egfr_ligand=None, erbb=1, grb2=2) ._br_EGFR(egfr_ligand=None, erbb=1, grb2=3) ._br_ERK(map2k=None, phospho='p', sos=4, dusp=None) ._br_GRB2(erbb=2, sos=5) ._br_GRB2(erbb=3, sos=6) ._br_SOS(ras=None, S='u', grb2=6, mapk=4, phosphatase=None) ._br_SOS(ras=None, S='u', grb2=5, mapk=None, phosphatase=None)" compartment="default" initialAmount="0">
                <annotation>
                    <rdf:RDF xmlns:rdf="http://www.w3.org/1999/02/22-rdf-syntax-ns#" xmlns:bqbiol="http://biomodels.net/biology-qualifiers/" xmlns:bqmodel="http://biomodels.net/model-qualifiers/">
                        <rdf:Description rdf:about="#metaid_96">
                            <bqbiol:hasPart>
                                <rdf:Bag>
                                    <rdf:li rdf:resource="http://sorger.med.harvard.edu/indra/entities/SOS" />
                                    <rdf:li rdf:resource="http://identifiers.org/ncit/C17068" />
                                    <rdf:li rdf:resource="http://identifiers.org/uniprot/P00533" />
                                    <rdf:li rdf:resource="http://identifiers.org/hgnc/HGNC:3236" />
                                    <rdf:li rdf:resource="http://identifiers.org/ncit/C26360" />
                                    <rdf:li rdf:resource="http://sorger.med.harvard.edu/indra/entities/ERK" />
                                    <rdf:li rdf:resource="http://identifiers.org/ncit/C26222" />
                                    <rdf:li rdf:resource="http://identifiers.org/uniprot/P62993" />
                                    <rdf:li rdf:resource="http://identifiers.org/hgnc/HGNC:4566" />
                                </rdf:Bag>
                            </bqbiol:hasPart>
                        </rdf:Description>
                    </rdf:RDF>
                </annotation>
            </species>
            <species id="__s97" metaid="metaid_97" name="EGF(erbb=1) ._br_EGFR(egfr_ligand=1, erbb=2, grb2=3) ._br_EGFR(egfr_ligand=None, erbb=2, grb2=4) ._br_GRB2(erbb=4, sos=5) ._br_GRB2(erbb=3, sos=6) ._br_RAS(sos=7, gtp=None, map3k=None) ._br_RAS(sos=8, gtp=None, map3k=None) ._br_SOS(ras=7, S='u', grb2=5, mapk=None, phosphatase=None) ._br_SOS(ras=8, S='u', grb2=6, mapk=None, phosphatase=None)" compartment="default" initialAmount="0">
                <annotation>
                    <rdf:RDF xmlns:rdf="http://www.w3.org/1999/02/22-rdf-syntax-ns#" xmlns:bqbiol="http://biomodels.net/biology-qualifiers/" xmlns:bqmodel="http://biomodels.net/model-qualifiers/">
                        <rdf:Description rdf:about="#metaid_97">
                            <bqbiol:hasPart>
                                <rdf:Bag>
                                    <rdf:li rdf:resource="http://sorger.med.harvard.edu/indra/entities/SOS" />
                                    <rdf:li rdf:resource="http://identifiers.org/ncit/C20425" />
                                    <rdf:li rdf:resource="http://identifiers.org/uniprot/P01133" />
                                    <rdf:li rdf:resource="http://identifiers.org/hgnc/HGNC:3229" />
                                    <rdf:li rdf:resource="http://identifiers.org/ncit/C17061" />
                                    <rdf:li rdf:resource="http://sorger.med.harvard.edu/indra/entities/RAS" />
                                    <rdf:li rdf:resource="http://identifiers.org/ncit/C26222" />
                                    <rdf:li rdf:resource="http://identifiers.org/uniprot/P62993" />
                                    <rdf:li rdf:resource="http://identifiers.org/hgnc/HGNC:4566" />
                                    <rdf:li rdf:resource="http://identifiers.org/ncit/C17068" />
                                    <rdf:li rdf:resource="http://identifiers.org/uniprot/P00533" />
                                    <rdf:li rdf:resource="http://identifiers.org/hgnc/HGNC:3236" />
                                </rdf:Bag>
                            </bqbiol:hasPart>
                        </rdf:Description>
                    </rdf:RDF>
                </annotation>
            </species>
            <species id="__s98" metaid="metaid_98" name="EGF(erbb=1) ._br_EGFR(egfr_ligand=1, erbb=2, grb2=3) ._br_EGFR(egfr_ligand=None, erbb=2, grb2=4) ._br_ERK(map2k=None, phospho='p', sos=5, dusp=None) ._br_GRB2(erbb=4, sos=6) ._br_GRB2(erbb=3, sos=7) ._br_RAS(sos=8, gtp=None, map3k=None) ._br_SOS(ras=None, S='u', grb2=7, mapk=5, phosphatase=None) ._br_SOS(ras=8, S='u', grb2=6, mapk=None, phosphatase=None)" compartment="default" initialAmount="0">
                <annotation>
                    <rdf:RDF xmlns:rdf="http://www.w3.org/1999/02/22-rdf-syntax-ns#" xmlns:bqbiol="http://biomodels.net/biology-qualifiers/" xmlns:bqmodel="http://biomodels.net/model-qualifiers/">
                        <rdf:Description rdf:about="#metaid_98">
                            <bqbiol:hasPart>
                                <rdf:Bag>
                                    <rdf:li rdf:resource="http://identifiers.org/ncit/C20425" />
                                    <rdf:li rdf:resource="http://identifiers.org/uniprot/P01133" />
                                    <rdf:li rdf:resource="http://identifiers.org/hgnc/HGNC:3229" />
                                    <rdf:li rdf:resource="http://identifiers.org/ncit/C17061" />
                                    <rdf:li rdf:resource="http://sorger.med.harvard.edu/indra/entities/RAS" />
                                    <rdf:li rdf:resource="http://identifiers.org/ncit/C17068" />
                                    <rdf:li rdf:resource="http://identifiers.org/uniprot/P00533" />
                                    <rdf:li rdf:resource="http://identifiers.org/hgnc/HGNC:3236" />
                                    <rdf:li rdf:resource="http://sorger.med.harvard.edu/indra/entities/SOS" />
                                    <rdf:li rdf:resource="http://identifiers.org/ncit/C26222" />
                                    <rdf:li rdf:resource="http://identifiers.org/uniprot/P62993" />
                                    <rdf:li rdf:resource="http://identifiers.org/hgnc/HGNC:4566" />
                                    <rdf:li rdf:resource="http://identifiers.org/ncit/C26360" />
                                    <rdf:li rdf:resource="http://sorger.med.harvard.edu/indra/entities/ERK" />
                                </rdf:Bag>
                            </bqbiol:hasPart>
                        </rdf:Description>
                    </rdf:RDF>
                </annotation>
            </species>
            <species id="__s99" metaid="metaid_99" name="EGF(erbb=1) ._br_EGFR(egfr_ligand=1, erbb=2, grb2=3) ._br_EGFR(egfr_ligand=None, erbb=2, grb2=4) ._br_ERK(map2k=None, phospho='p', sos=5, dusp=None) ._br_GRB2(erbb=3, sos=6) ._br_GRB2(erbb=4, sos=7) ._br_RAS(sos=8, gtp=None, map3k=None) ._br_SOS(ras=None, S='u', grb2=7, mapk=5, phosphatase=None) ._br_SOS(ras=8, S='u', grb2=6, mapk=None, phosphatase=None)" compartment="default" initialAmount="0">
                <annotation>
                    <rdf:RDF xmlns:rdf="http://www.w3.org/1999/02/22-rdf-syntax-ns#" xmlns:bqbiol="http://biomodels.net/biology-qualifiers/" xmlns:bqmodel="http://biomodels.net/model-qualifiers/">
                        <rdf:Description rdf:about="#metaid_99">
                            <bqbiol:hasPart>
                                <rdf:Bag>
                                    <rdf:li rdf:resource="http://identifiers.org/ncit/C20425" />
                                    <rdf:li rdf:resource="http://identifiers.org/uniprot/P01133" />
                                    <rdf:li rdf:resource="http://identifiers.org/hgnc/HGNC:3229" />
                                    <rdf:li rdf:resource="http://identifiers.org/ncit/C17061" />
                                    <rdf:li rdf:resource="http://sorger.med.harvard.edu/indra/entities/RAS" />
                                    <rdf:li rdf:resource="http://identifiers.org/ncit/C17068" />
                                    <rdf:li rdf:resource="http://identifiers.org/uniprot/P00533" />
                                    <rdf:li rdf:resource="http://identifiers.org/hgnc/HGNC:3236" />
                                    <rdf:li rdf:resource="http://sorger.med.harvard.edu/indra/entities/SOS" />
                                    <rdf:li rdf:resource="http://identifiers.org/ncit/C26222" />
                                    <rdf:li rdf:resource="http://identifiers.org/uniprot/P62993" />
                                    <rdf:li rdf:resource="http://identifiers.org/hgnc/HGNC:4566" />
                                    <rdf:li rdf:resource="http://identifiers.org/ncit/C26360" />
                                    <rdf:li rdf:resource="http://sorger.med.harvard.edu/indra/entities/ERK" />
                                </rdf:Bag>
                            </bqbiol:hasPart>
                        </rdf:Description>
                    </rdf:RDF>
                </annotation>
            </species>
            <species id="__s100" metaid="metaid_100" name="EGF(erbb=1) ._br_EGFR(egfr_ligand=1, erbb=2, grb2=3) ._br_EGFR(egfr_ligand=None, erbb=2, grb2=4) ._br_ERK(map2k=None, phospho='p', sos=5, dusp=None) ._br_ERK(map2k=None, phospho='p', sos=6, dusp=None) ._br_GRB2(erbb=4, sos=7) ._br_GRB2(erbb=3, sos=8) ._br_SOS(ras=None, S='u', grb2=7, mapk=5, phosphatase=None) ._br_SOS(ras=None, S='u', grb2=8, mapk=6, phosphatase=None)" compartment="default" initialAmount="0">
                <annotation>
                    <rdf:RDF xmlns:rdf="http://www.w3.org/1999/02/22-rdf-syntax-ns#" xmlns:bqbiol="http://biomodels.net/biology-qualifiers/" xmlns:bqmodel="http://biomodels.net/model-qualifiers/">
                        <rdf:Description rdf:about="#metaid_100">
                            <bqbiol:hasPart>
                                <rdf:Bag>
                                    <rdf:li rdf:resource="http://identifiers.org/ncit/C26222" />
                                    <rdf:li rdf:resource="http://identifiers.org/uniprot/P62993" />
                                    <rdf:li rdf:resource="http://identifiers.org/hgnc/HGNC:4566" />
                                    <rdf:li rdf:resource="http://identifiers.org/ncit/C20425" />
                                    <rdf:li rdf:resource="http://identifiers.org/uniprot/P01133" />
                                    <rdf:li rdf:resource="http://identifiers.org/hgnc/HGNC:3229" />
                                    <rdf:li rdf:resource="http://sorger.med.harvard.edu/indra/entities/SOS" />
                                    <rdf:li rdf:resource="http://identifiers.org/ncit/C26360" />
                                    <rdf:li rdf:resource="http://sorger.med.harvard.edu/indra/entities/ERK" />
                                    <rdf:li rdf:resource="http://identifiers.org/ncit/C17068" />
                                    <rdf:li rdf:resource="http://identifiers.org/uniprot/P00533" />
                                    <rdf:li rdf:resource="http://identifiers.org/hgnc/HGNC:3236" />
                                </rdf:Bag>
                            </bqbiol:hasPart>
                        </rdf:Description>
                    </rdf:RDF>
                </annotation>
            </species>
            <species id="__s101" metaid="metaid_101" name="EGF(erbb=1) ._br_EGF(erbb=2) ._br_EGFR(egfr_ligand=1, erbb=3, grb2=4) ._br_EGFR(egfr_ligand=2, erbb=3, grb2=5) ._br_GRB2(erbb=4, sos=6) ._br_GRB2(erbb=5, sos=None) ._br_GTP(ras=7) ._br_RAS(sos=8, gtp=7, map3k=None) ._br_SOS(ras=8, S='u', grb2=6, mapk=None, phosphatase=None)" compartment="default" initialAmount="0">
                <annotation>
                    <rdf:RDF xmlns:rdf="http://www.w3.org/1999/02/22-rdf-syntax-ns#" xmlns:bqbiol="http://biomodels.net/biology-qualifiers/" xmlns:bqmodel="http://biomodels.net/model-qualifiers/">
                        <rdf:Description rdf:about="#metaid_101">
                            <bqbiol:hasPart>
                                <rdf:Bag>
                                    <rdf:li rdf:resource="http://identifiers.org/ncit/C20425" />
                                    <rdf:li rdf:resource="http://identifiers.org/uniprot/P01133" />
                                    <rdf:li rdf:resource="http://identifiers.org/hgnc/HGNC:3229" />
                                    <rdf:li rdf:resource="http://identifiers.org/ncit/C17061" />
                                    <rdf:li rdf:resource="http://sorger.med.harvard.edu/indra/entities/RAS" />
                                    <rdf:li rdf:resource="http://identifiers.org/ncit/C17068" />
                                    <rdf:li rdf:resource="http://identifiers.org/uniprot/P00533" />
                                    <rdf:li rdf:resource="http://identifiers.org/hgnc/HGNC:3236" />
                                    <rdf:li rdf:resource="http://identifiers.org/chebi/15996" />
                                    <rdf:li rdf:resource="http://sorger.med.harvard.edu/indra/entities/SOS" />
                                    <rdf:li rdf:resource="http://identifiers.org/ncit/C26222" />
                                    <rdf:li rdf:resource="http://identifiers.org/uniprot/P62993" />
                                    <rdf:li rdf:resource="http://identifiers.org/hgnc/HGNC:4566" />
                                </rdf:Bag>
                            </bqbiol:hasPart>
                        </rdf:Description>
                    </rdf:RDF>
                </annotation>
            </species>
            <species id="__s102" metaid="metaid_102" name="EGF(erbb=1) ._br_EGF(erbb=2) ._br_EGFR(egfr_ligand=1, erbb=3, grb2=4) ._br_EGFR(egfr_ligand=2, erbb=3, grb2=5) ._br_GRB2(erbb=4, sos=6) ._br_GRB2(erbb=5, sos=7) ._br_GTP(ras=8) ._br_RAS(sos=9, gtp=8, map3k=None) ._br_SOS(ras=9, S='u', grb2=6, mapk=None, phosphatase=None) ._br_SOS(ras=None, S='u', grb2=7, mapk=None, phosphatase=None)" compartment="default" initialAmount="0">
                <annotation>
                    <rdf:RDF xmlns:rdf="http://www.w3.org/1999/02/22-rdf-syntax-ns#" xmlns:bqbiol="http://biomodels.net/biology-qualifiers/" xmlns:bqmodel="http://biomodels.net/model-qualifiers/">
                        <rdf:Description rdf:about="#metaid_102">
                            <bqbiol:hasPart>
                                <rdf:Bag>
                                    <rdf:li rdf:resource="http://identifiers.org/ncit/C20425" />
                                    <rdf:li rdf:resource="http://identifiers.org/uniprot/P01133" />
                                    <rdf:li rdf:resource="http://identifiers.org/hgnc/HGNC:3229" />
                                    <rdf:li rdf:resource="http://identifiers.org/ncit/C17061" />
                                    <rdf:li rdf:resource="http://sorger.med.harvard.edu/indra/entities/RAS" />
                                    <rdf:li rdf:resource="http://identifiers.org/ncit/C17068" />
                                    <rdf:li rdf:resource="http://identifiers.org/uniprot/P00533" />
                                    <rdf:li rdf:resource="http://identifiers.org/hgnc/HGNC:3236" />
                                    <rdf:li rdf:resource="http://identifiers.org/chebi/15996" />
                                    <rdf:li rdf:resource="http://sorger.med.harvard.edu/indra/entities/SOS" />
                                    <rdf:li rdf:resource="http://identifiers.org/ncit/C26222" />
                                    <rdf:li rdf:resource="http://identifiers.org/uniprot/P62993" />
                                    <rdf:li rdf:resource="http://identifiers.org/hgnc/HGNC:4566" />
                                </rdf:Bag>
                            </bqbiol:hasPart>
                        </rdf:Description>
                    </rdf:RDF>
                </annotation>
            </species>
            <species id="__s103" metaid="metaid_103" name="EGF(erbb=1) ._br_EGF(erbb=2) ._br_EGFR(egfr_ligand=1, erbb=3, grb2=4) ._br_EGFR(egfr_ligand=2, erbb=3, grb2=5) ._br_GRB2(erbb=4, sos=6) ._br_GRB2(erbb=5, sos=7) ._br_GTP(ras=8) ._br_RAS(sos=9, gtp=8, map3k=None) ._br_RAS(sos=10, gtp=None, map3k=None) ._br_SOS(ras=9, S='u', grb2=6, mapk=None, phosphatase=None) ._br_SOS(ras=10, S='u', grb2=7, mapk=None, phosphatase=None)" compartment="default" initialAmount="0">
                <annotation>
                    <rdf:RDF xmlns:rdf="http://www.w3.org/1999/02/22-rdf-syntax-ns#" xmlns:bqbiol="http://biomodels.net/biology-qualifiers/" xmlns:bqmodel="http://biomodels.net/model-qualifiers/">
                        <rdf:Description rdf:about="#metaid_103">
                            <bqbiol:hasPart>
                                <rdf:Bag>
                                    <rdf:li rdf:resource="http://identifiers.org/ncit/C20425" />
                                    <rdf:li rdf:resource="http://identifiers.org/uniprot/P01133" />
                                    <rdf:li rdf:resource="http://identifiers.org/hgnc/HGNC:3229" />
                                    <rdf:li rdf:resource="http://identifiers.org/ncit/C17061" />
                                    <rdf:li rdf:resource="http://sorger.med.harvard.edu/indra/entities/RAS" />
                                    <rdf:li rdf:resource="http://identifiers.org/ncit/C17068" />
                                    <rdf:li rdf:resource="http://identifiers.org/uniprot/P00533" />
                                    <rdf:li rdf:resource="http://identifiers.org/hgnc/HGNC:3236" />
                                    <rdf:li rdf:resource="http://identifiers.org/chebi/15996" />
                                    <rdf:li rdf:resource="http://sorger.med.harvard.edu/indra/entities/SOS" />
                                    <rdf:li rdf:resource="http://identifiers.org/ncit/C26222" />
                                    <rdf:li rdf:resource="http://identifiers.org/uniprot/P62993" />
                                    <rdf:li rdf:resource="http://identifiers.org/hgnc/HGNC:4566" />
                                </rdf:Bag>
                            </bqbiol:hasPart>
                        </rdf:Description>
                    </rdf:RDF>
                </annotation>
            </species>
            <species id="__s104" metaid="metaid_104" name="EGF(erbb=1) ._br_EGF(erbb=2) ._br_EGFR(egfr_ligand=1, erbb=3, grb2=4) ._br_EGFR(egfr_ligand=2, erbb=3, grb2=5) ._br_ERK(map2k=None, phospho='p', sos=6, dusp=None) ._br_GRB2(erbb=4, sos=7) ._br_GRB2(erbb=5, sos=8) ._br_GTP(ras=9) ._br_RAS(sos=10, gtp=9, map3k=None) ._br_SOS(ras=None, S='u', grb2=8, mapk=6, phosphatase=None) ._br_SOS(ras=10, S='u', grb2=7, mapk=None, phosphatase=None)" compartment="default" initialAmount="0">
                <annotation>
                    <rdf:RDF xmlns:rdf="http://www.w3.org/1999/02/22-rdf-syntax-ns#" xmlns:bqbiol="http://biomodels.net/biology-qualifiers/" xmlns:bqmodel="http://biomodels.net/model-qualifiers/">
                        <rdf:Description rdf:about="#metaid_104">
                            <bqbiol:hasPart>
                                <rdf:Bag>
                                    <rdf:li rdf:resource="http://identifiers.org/ncit/C20425" />
                                    <rdf:li rdf:resource="http://identifiers.org/uniprot/P01133" />
                                    <rdf:li rdf:resource="http://identifiers.org/hgnc/HGNC:3229" />
                                    <rdf:li rdf:resource="http://identifiers.org/ncit/C17061" />
                                    <rdf:li rdf:resource="http://sorger.med.harvard.edu/indra/entities/RAS" />
                                    <rdf:li rdf:resource="http://identifiers.org/ncit/C17068" />
                                    <rdf:li rdf:resource="http://identifiers.org/uniprot/P00533" />
                                    <rdf:li rdf:resource="http://identifiers.org/hgnc/HGNC:3236" />
                                    <rdf:li rdf:resource="http://identifiers.org/chebi/15996" />
                                    <rdf:li rdf:resource="http://identifiers.org/ncit/C26360" />
                                    <rdf:li rdf:resource="http://sorger.med.harvard.edu/indra/entities/ERK" />
                                    <rdf:li rdf:resource="http://identifiers.org/ncit/C26222" />
                                    <rdf:li rdf:resource="http://identifiers.org/uniprot/P62993" />
                                    <rdf:li rdf:resource="http://identifiers.org/hgnc/HGNC:4566" />
                                    <rdf:li rdf:resource="http://sorger.med.harvard.edu/indra/entities/SOS" />
                                </rdf:Bag>
                            </bqbiol:hasPart>
                        </rdf:Description>
                    </rdf:RDF>
                </annotation>
            </species>
            <species id="__s105" metaid="metaid_105" name="EGFR(egfr_ligand=None, erbb=1, grb2=2) ._br_EGFR(egfr_ligand=None, erbb=1, grb2=3) ._br_ERK(map2k=None, phospho='p', sos=4, dusp=None) ._br_GRB2(erbb=2, sos=5) ._br_GRB2(erbb=3, sos=6) ._br_RAS(sos=7, gtp=None, map3k=None) ._br_SOS(ras=None, S='u', grb2=5, mapk=4, phosphatase=None) ._br_SOS(ras=7, S='u', grb2=6, mapk=None, phosphatase=None)" compartment="default" initialAmount="0">
                <annotation>
                    <rdf:RDF xmlns:rdf="http://www.w3.org/1999/02/22-rdf-syntax-ns#" xmlns:bqbiol="http://biomodels.net/biology-qualifiers/" xmlns:bqmodel="http://biomodels.net/model-qualifiers/">
                        <rdf:Description rdf:about="#metaid_105">
                            <bqbiol:hasPart>
                                <rdf:Bag>
                                    <rdf:li rdf:resource="http://sorger.med.harvard.edu/indra/entities/SOS" />
                                    <rdf:li rdf:resource="http://identifiers.org/ncit/C17068" />
                                    <rdf:li rdf:resource="http://identifiers.org/uniprot/P00533" />
                                    <rdf:li rdf:resource="http://identifiers.org/hgnc/HGNC:3236" />
                                    <rdf:li rdf:resource="http://identifiers.org/ncit/C17061" />
                                    <rdf:li rdf:resource="http://sorger.med.harvard.edu/indra/entities/RAS" />
                                    <rdf:li rdf:resource="http://identifiers.org/ncit/C26360" />
                                    <rdf:li rdf:resource="http://sorger.med.harvard.edu/indra/entities/ERK" />
                                    <rdf:li rdf:resource="http://identifiers.org/ncit/C26222" />
                                    <rdf:li rdf:resource="http://identifiers.org/uniprot/P62993" />
                                    <rdf:li rdf:resource="http://identifiers.org/hgnc/HGNC:4566" />
                                </rdf:Bag>
                            </bqbiol:hasPart>
                        </rdf:Description>
                    </rdf:RDF>
                </annotation>
            </species>
            <species id="__s106" metaid="metaid_106" name="EGFR(egfr_ligand=None, erbb=1, grb2=2) ._br_EGFR(egfr_ligand=None, erbb=1, grb2=3) ._br_ERK(map2k=None, phospho='p', sos=4, dusp=None) ._br_ERK(map2k=None, phospho='p', sos=5, dusp=None) ._br_GRB2(erbb=2, sos=6) ._br_GRB2(erbb=3, sos=7) ._br_SOS(ras=None, S='u', grb2=6, mapk=4, phosphatase=None) ._br_SOS(ras=None, S='u', grb2=7, mapk=5, phosphatase=None)" compartment="default" initialAmount="0">
                <annotation>
                    <rdf:RDF xmlns:rdf="http://www.w3.org/1999/02/22-rdf-syntax-ns#" xmlns:bqbiol="http://biomodels.net/biology-qualifiers/" xmlns:bqmodel="http://biomodels.net/model-qualifiers/">
                        <rdf:Description rdf:about="#metaid_106">
                            <bqbiol:hasPart>
                                <rdf:Bag>
                                    <rdf:li rdf:resource="http://sorger.med.harvard.edu/indra/entities/SOS" />
                                    <rdf:li rdf:resource="http://identifiers.org/ncit/C17068" />
                                    <rdf:li rdf:resource="http://identifiers.org/uniprot/P00533" />
                                    <rdf:li rdf:resource="http://identifiers.org/hgnc/HGNC:3236" />
                                    <rdf:li rdf:resource="http://identifiers.org/ncit/C26360" />
                                    <rdf:li rdf:resource="http://sorger.med.harvard.edu/indra/entities/ERK" />
                                    <rdf:li rdf:resource="http://identifiers.org/ncit/C26222" />
                                    <rdf:li rdf:resource="http://identifiers.org/uniprot/P62993" />
                                    <rdf:li rdf:resource="http://identifiers.org/hgnc/HGNC:4566" />
                                </rdf:Bag>
                            </bqbiol:hasPart>
                        </rdf:Description>
                    </rdf:RDF>
                </annotation>
            </species>
            <species id="__s107" metaid="metaid_107" name="EGF(erbb=1) ._br_EGF(erbb=2) ._br_EGFR(egfr_ligand=1, erbb=3, grb2=4) ._br_EGFR(egfr_ligand=2, erbb=3, grb2=5) ._br_ERK(map2k=None, phospho='p', sos=6, dusp=None) ._br_GRB2(erbb=4, sos=7) ._br_GRB2(erbb=5, sos=None) ._br_RAS(sos=8, gtp=None, map3k=None) ._br_SOS(ras=8, S='u', grb2=7, mapk=6, phosphatase=None)" compartment="default" initialAmount="0">
                <annotation>
                    <rdf:RDF xmlns:rdf="http://www.w3.org/1999/02/22-rdf-syntax-ns#" xmlns:bqbiol="http://biomodels.net/biology-qualifiers/" xmlns:bqmodel="http://biomodels.net/model-qualifiers/">
                        <rdf:Description rdf:about="#metaid_107">
                            <bqbiol:hasPart>
                                <rdf:Bag>
                                    <rdf:li rdf:resource="http://identifiers.org/ncit/C20425" />
                                    <rdf:li rdf:resource="http://identifiers.org/uniprot/P01133" />
                                    <rdf:li rdf:resource="http://identifiers.org/hgnc/HGNC:3229" />
                                    <rdf:li rdf:resource="http://identifiers.org/ncit/C17061" />
                                    <rdf:li rdf:resource="http://sorger.med.harvard.edu/indra/entities/RAS" />
                                    <rdf:li rdf:resource="http://identifiers.org/ncit/C17068" />
                                    <rdf:li rdf:resource="http://identifiers.org/uniprot/P00533" />
                                    <rdf:li rdf:resource="http://identifiers.org/hgnc/HGNC:3236" />
                                    <rdf:li rdf:resource="http://sorger.med.harvard.edu/indra/entities/SOS" />
                                    <rdf:li rdf:resource="http://identifiers.org/ncit/C26222" />
                                    <rdf:li rdf:resource="http://identifiers.org/uniprot/P62993" />
                                    <rdf:li rdf:resource="http://identifiers.org/hgnc/HGNC:4566" />
                                    <rdf:li rdf:resource="http://identifiers.org/ncit/C26360" />
                                    <rdf:li rdf:resource="http://sorger.med.harvard.edu/indra/entities/ERK" />
                                </rdf:Bag>
                            </bqbiol:hasPart>
                        </rdf:Description>
                    </rdf:RDF>
                </annotation>
            </species>
            <species id="__s108" metaid="metaid_108" name="EGF(erbb=1) ._br_EGF(erbb=2) ._br_EGFR(egfr_ligand=1, erbb=3, grb2=4) ._br_EGFR(egfr_ligand=2, erbb=3, grb2=5) ._br_ERK(map2k=None, phospho='p', sos=6, dusp=None) ._br_GRB2(erbb=4, sos=7) ._br_GRB2(erbb=5, sos=8) ._br_RAS(sos=9, gtp=None, map3k=None) ._br_SOS(ras=9, S='u', grb2=7, mapk=6, phosphatase=None) ._br_SOS(ras=None, S='u', grb2=8, mapk=None, phosphatase=None)" compartment="default" initialAmount="0">
                <annotation>
                    <rdf:RDF xmlns:rdf="http://www.w3.org/1999/02/22-rdf-syntax-ns#" xmlns:bqbiol="http://biomodels.net/biology-qualifiers/" xmlns:bqmodel="http://biomodels.net/model-qualifiers/">
                        <rdf:Description rdf:about="#metaid_108">
                            <bqbiol:hasPart>
                                <rdf:Bag>
                                    <rdf:li rdf:resource="http://identifiers.org/ncit/C20425" />
                                    <rdf:li rdf:resource="http://identifiers.org/uniprot/P01133" />
                                    <rdf:li rdf:resource="http://identifiers.org/hgnc/HGNC:3229" />
                                    <rdf:li rdf:resource="http://identifiers.org/ncit/C17061" />
                                    <rdf:li rdf:resource="http://sorger.med.harvard.edu/indra/entities/RAS" />
                                    <rdf:li rdf:resource="http://identifiers.org/ncit/C17068" />
                                    <rdf:li rdf:resource="http://identifiers.org/uniprot/P00533" />
                                    <rdf:li rdf:resource="http://identifiers.org/hgnc/HGNC:3236" />
                                    <rdf:li rdf:resource="http://sorger.med.harvard.edu/indra/entities/SOS" />
                                    <rdf:li rdf:resource="http://identifiers.org/ncit/C26222" />
                                    <rdf:li rdf:resource="http://identifiers.org/uniprot/P62993" />
                                    <rdf:li rdf:resource="http://identifiers.org/hgnc/HGNC:4566" />
                                    <rdf:li rdf:resource="http://identifiers.org/ncit/C26360" />
                                    <rdf:li rdf:resource="http://sorger.med.harvard.edu/indra/entities/ERK" />
                                </rdf:Bag>
                            </bqbiol:hasPart>
                        </rdf:Description>
                    </rdf:RDF>
                </annotation>
            </species>
            <species id="__s109" metaid="metaid_109" name="EGF(erbb=1) ._br_EGF(erbb=2) ._br_EGFR(egfr_ligand=1, erbb=3, grb2=4) ._br_EGFR(egfr_ligand=2, erbb=3, grb2=5) ._br_ERK(map2k=None, phospho='p', sos=6, dusp=None) ._br_GRB2(erbb=4, sos=7) ._br_GRB2(erbb=5, sos=8) ._br_RAS(sos=9, gtp=None, map3k=None) ._br_RAS(sos=10, gtp=None, map3k=None) ._br_SOS(ras=9, S='u', grb2=7, mapk=6, phosphatase=None) ._br_SOS(ras=10, S='u', grb2=8, mapk=None, phosphatase=None)" compartment="default" initialAmount="0">
                <annotation>
                    <rdf:RDF xmlns:rdf="http://www.w3.org/1999/02/22-rdf-syntax-ns#" xmlns:bqbiol="http://biomodels.net/biology-qualifiers/" xmlns:bqmodel="http://biomodels.net/model-qualifiers/">
                        <rdf:Description rdf:about="#metaid_109">
                            <bqbiol:hasPart>
                                <rdf:Bag>
                                    <rdf:li rdf:resource="http://identifiers.org/ncit/C20425" />
                                    <rdf:li rdf:resource="http://identifiers.org/uniprot/P01133" />
                                    <rdf:li rdf:resource="http://identifiers.org/hgnc/HGNC:3229" />
                                    <rdf:li rdf:resource="http://identifiers.org/ncit/C17061" />
                                    <rdf:li rdf:resource="http://sorger.med.harvard.edu/indra/entities/RAS" />
                                    <rdf:li rdf:resource="http://identifiers.org/ncit/C17068" />
                                    <rdf:li rdf:resource="http://identifiers.org/uniprot/P00533" />
                                    <rdf:li rdf:resource="http://identifiers.org/hgnc/HGNC:3236" />
                                    <rdf:li rdf:resource="http://sorger.med.harvard.edu/indra/entities/SOS" />
                                    <rdf:li rdf:resource="http://identifiers.org/ncit/C26222" />
                                    <rdf:li rdf:resource="http://identifiers.org/uniprot/P62993" />
                                    <rdf:li rdf:resource="http://identifiers.org/hgnc/HGNC:4566" />
                                    <rdf:li rdf:resource="http://identifiers.org/ncit/C26360" />
                                    <rdf:li rdf:resource="http://sorger.med.harvard.edu/indra/entities/ERK" />
                                </rdf:Bag>
                            </bqbiol:hasPart>
                        </rdf:Description>
                    </rdf:RDF>
                </annotation>
            </species>
            <species id="__s110" metaid="metaid_110" name="EGF(erbb=1) ._br_EGF(erbb=2) ._br_EGFR(egfr_ligand=1, erbb=3, grb2=4) ._br_EGFR(egfr_ligand=2, erbb=3, grb2=5) ._br_ERK(map2k=None, phospho='p', sos=6, dusp=None) ._br_ERK(map2k=None, phospho='p', sos=7, dusp=None) ._br_GRB2(erbb=4, sos=8) ._br_GRB2(erbb=5, sos=9) ._br_RAS(sos=10, gtp=None, map3k=None) ._br_SOS(ras=10, S='u', grb2=8, mapk=6, phosphatase=None) ._br_SOS(ras=None, S='u', grb2=9, mapk=7, phosphatase=None)" compartment="default" initialAmount="0">
                <annotation>
                    <rdf:RDF xmlns:rdf="http://www.w3.org/1999/02/22-rdf-syntax-ns#" xmlns:bqbiol="http://biomodels.net/biology-qualifiers/" xmlns:bqmodel="http://biomodels.net/model-qualifiers/">
                        <rdf:Description rdf:about="#metaid_110">
                            <bqbiol:hasPart>
                                <rdf:Bag>
                                    <rdf:li rdf:resource="http://identifiers.org/ncit/C20425" />
                                    <rdf:li rdf:resource="http://identifiers.org/uniprot/P01133" />
                                    <rdf:li rdf:resource="http://identifiers.org/hgnc/HGNC:3229" />
                                    <rdf:li rdf:resource="http://identifiers.org/ncit/C17061" />
                                    <rdf:li rdf:resource="http://sorger.med.harvard.edu/indra/entities/RAS" />
                                    <rdf:li rdf:resource="http://identifiers.org/ncit/C17068" />
                                    <rdf:li rdf:resource="http://identifiers.org/uniprot/P00533" />
                                    <rdf:li rdf:resource="http://identifiers.org/hgnc/HGNC:3236" />
                                    <rdf:li rdf:resource="http://sorger.med.harvard.edu/indra/entities/SOS" />
                                    <rdf:li rdf:resource="http://identifiers.org/ncit/C26222" />
                                    <rdf:li rdf:resource="http://identifiers.org/uniprot/P62993" />
                                    <rdf:li rdf:resource="http://identifiers.org/hgnc/HGNC:4566" />
                                    <rdf:li rdf:resource="http://identifiers.org/ncit/C26360" />
                                    <rdf:li rdf:resource="http://sorger.med.harvard.edu/indra/entities/ERK" />
                                </rdf:Bag>
                            </bqbiol:hasPart>
                        </rdf:Description>
                    </rdf:RDF>
                </annotation>
            </species>
            <species id="__s111" metaid="metaid_111" name="EGF(erbb=1) ._br_EGF(erbb=2) ._br_EGFR(egfr_ligand=1, erbb=3, grb2=4) ._br_EGFR(egfr_ligand=2, erbb=3, grb2=5) ._br_GRB2(erbb=4, sos=6) ._br_GRB2(erbb=5, sos=None) ._br_SOS(ras=None, S='p', grb2=6, mapk=None, phosphatase=None)" compartment="default" initialAmount="0">
                <annotation>
                    <rdf:RDF xmlns:rdf="http://www.w3.org/1999/02/22-rdf-syntax-ns#" xmlns:bqbiol="http://biomodels.net/biology-qualifiers/" xmlns:bqmodel="http://biomodels.net/model-qualifiers/">
                        <rdf:Description rdf:about="#metaid_111">
                            <bqbiol:hasPart>
                                <rdf:Bag>
                                    <rdf:li rdf:resource="http://sorger.med.harvard.edu/indra/entities/SOS" />
                                    <rdf:li rdf:resource="http://identifiers.org/ncit/C20425" />
                                    <rdf:li rdf:resource="http://identifiers.org/uniprot/P01133" />
                                    <rdf:li rdf:resource="http://identifiers.org/hgnc/HGNC:3229" />
                                    <rdf:li rdf:resource="http://identifiers.org/ncit/C26222" />
                                    <rdf:li rdf:resource="http://identifiers.org/uniprot/P62993" />
                                    <rdf:li rdf:resource="http://identifiers.org/hgnc/HGNC:4566" />
                                    <rdf:li rdf:resource="http://identifiers.org/ncit/C17068" />
                                    <rdf:li rdf:resource="http://identifiers.org/uniprot/P00533" />
                                    <rdf:li rdf:resource="http://identifiers.org/hgnc/HGNC:3236" />
                                </rdf:Bag>
                            </bqbiol:hasPart>
                        </rdf:Description>
                    </rdf:RDF>
                </annotation>
            </species>
            <species id="__s112" metaid="metaid_112" name="EGF(erbb=1) ._br_EGF(erbb=2) ._br_EGFR(egfr_ligand=1, erbb=3, grb2=4) ._br_EGFR(egfr_ligand=2, erbb=3, grb2=5) ._br_GRB2(erbb=4, sos=6) ._br_GRB2(erbb=5, sos=7) ._br_SOS(ras=None, S='p', grb2=6, mapk=None, phosphatase=None) ._br_SOS(ras=None, S='u', grb2=7, mapk=None, phosphatase=None)" compartment="default" initialAmount="0">
                <annotation>
                    <rdf:RDF xmlns:rdf="http://www.w3.org/1999/02/22-rdf-syntax-ns#" xmlns:bqbiol="http://biomodels.net/biology-qualifiers/" xmlns:bqmodel="http://biomodels.net/model-qualifiers/">
                        <rdf:Description rdf:about="#metaid_112">
                            <bqbiol:hasPart>
                                <rdf:Bag>
                                    <rdf:li rdf:resource="http://sorger.med.harvard.edu/indra/entities/SOS" />
                                    <rdf:li rdf:resource="http://identifiers.org/ncit/C20425" />
                                    <rdf:li rdf:resource="http://identifiers.org/uniprot/P01133" />
                                    <rdf:li rdf:resource="http://identifiers.org/hgnc/HGNC:3229" />
                                    <rdf:li rdf:resource="http://identifiers.org/ncit/C26222" />
                                    <rdf:li rdf:resource="http://identifiers.org/uniprot/P62993" />
                                    <rdf:li rdf:resource="http://identifiers.org/hgnc/HGNC:4566" />
                                    <rdf:li rdf:resource="http://identifiers.org/ncit/C17068" />
                                    <rdf:li rdf:resource="http://identifiers.org/uniprot/P00533" />
                                    <rdf:li rdf:resource="http://identifiers.org/hgnc/HGNC:3236" />
                                </rdf:Bag>
                            </bqbiol:hasPart>
                        </rdf:Description>
                    </rdf:RDF>
                </annotation>
            </species>
            <species id="__s113" metaid="metaid_113" name="EGF(erbb=1) ._br_EGF(erbb=2) ._br_EGFR(egfr_ligand=1, erbb=3, grb2=4) ._br_EGFR(egfr_ligand=2, erbb=3, grb2=5) ._br_GRB2(erbb=4, sos=6) ._br_GRB2(erbb=5, sos=7) ._br_RAS(sos=8, gtp=None, map3k=None) ._br_SOS(ras=None, S='p', grb2=6, mapk=None, phosphatase=None) ._br_SOS(ras=8, S='u', grb2=7, mapk=None, phosphatase=None)" compartment="default" initialAmount="0">
                <annotation>
                    <rdf:RDF xmlns:rdf="http://www.w3.org/1999/02/22-rdf-syntax-ns#" xmlns:bqbiol="http://biomodels.net/biology-qualifiers/" xmlns:bqmodel="http://biomodels.net/model-qualifiers/">
                        <rdf:Description rdf:about="#metaid_113">
                            <bqbiol:hasPart>
                                <rdf:Bag>
                                    <rdf:li rdf:resource="http://sorger.med.harvard.edu/indra/entities/SOS" />
                                    <rdf:li rdf:resource="http://identifiers.org/ncit/C20425" />
                                    <rdf:li rdf:resource="http://identifiers.org/uniprot/P01133" />
                                    <rdf:li rdf:resource="http://identifiers.org/hgnc/HGNC:3229" />
                                    <rdf:li rdf:resource="http://identifiers.org/ncit/C17061" />
                                    <rdf:li rdf:resource="http://sorger.med.harvard.edu/indra/entities/RAS" />
                                    <rdf:li rdf:resource="http://identifiers.org/ncit/C26222" />
                                    <rdf:li rdf:resource="http://identifiers.org/uniprot/P62993" />
                                    <rdf:li rdf:resource="http://identifiers.org/hgnc/HGNC:4566" />
                                    <rdf:li rdf:resource="http://identifiers.org/ncit/C17068" />
                                    <rdf:li rdf:resource="http://identifiers.org/uniprot/P00533" />
                                    <rdf:li rdf:resource="http://identifiers.org/hgnc/HGNC:3236" />
                                </rdf:Bag>
                            </bqbiol:hasPart>
                        </rdf:Description>
                    </rdf:RDF>
                </annotation>
            </species>
            <species id="__s114" metaid="metaid_114" name="EGF(erbb=1) ._br_EGF(erbb=2) ._br_EGFR(egfr_ligand=1, erbb=3, grb2=4) ._br_EGFR(egfr_ligand=2, erbb=3, grb2=5) ._br_ERK(map2k=None, phospho='p', sos=6, dusp=None) ._br_GRB2(erbb=4, sos=7) ._br_GRB2(erbb=5, sos=8) ._br_SOS(ras=None, S='p', grb2=7, mapk=None, phosphatase=None) ._br_SOS(ras=None, S='u', grb2=8, mapk=6, phosphatase=None)" compartment="default" initialAmount="0">
                <annotation>
                    <rdf:RDF xmlns:rdf="http://www.w3.org/1999/02/22-rdf-syntax-ns#" xmlns:bqbiol="http://biomodels.net/biology-qualifiers/" xmlns:bqmodel="http://biomodels.net/model-qualifiers/">
                        <rdf:Description rdf:about="#metaid_114">
                            <bqbiol:hasPart>
                                <rdf:Bag>
                                    <rdf:li rdf:resource="http://identifiers.org/ncit/C26222" />
                                    <rdf:li rdf:resource="http://identifiers.org/uniprot/P62993" />
                                    <rdf:li rdf:resource="http://identifiers.org/hgnc/HGNC:4566" />
                                    <rdf:li rdf:resource="http://identifiers.org/ncit/C20425" />
                                    <rdf:li rdf:resource="http://identifiers.org/uniprot/P01133" />
                                    <rdf:li rdf:resource="http://identifiers.org/hgnc/HGNC:3229" />
                                    <rdf:li rdf:resource="http://sorger.med.harvard.edu/indra/entities/SOS" />
                                    <rdf:li rdf:resource="http://identifiers.org/ncit/C26360" />
                                    <rdf:li rdf:resource="http://sorger.med.harvard.edu/indra/entities/ERK" />
                                    <rdf:li rdf:resource="http://identifiers.org/ncit/C17068" />
                                    <rdf:li rdf:resource="http://identifiers.org/uniprot/P00533" />
                                    <rdf:li rdf:resource="http://identifiers.org/hgnc/HGNC:3236" />
                                </rdf:Bag>
                            </bqbiol:hasPart>
                        </rdf:Description>
                    </rdf:RDF>
                </annotation>
            </species>
            <species id="__s115" metaid="metaid_115" name="GRB2(erbb=None, sos=1) ._br_GTP(ras=2) ._br_RAS(sos=3, gtp=2, map3k=None) ._br_SOS(ras=3, S='u', grb2=1, mapk=None, phosphatase=None)" compartment="default" initialAmount="0">
                <annotation>
                    <rdf:RDF xmlns:rdf="http://www.w3.org/1999/02/22-rdf-syntax-ns#" xmlns:bqbiol="http://biomodels.net/biology-qualifiers/" xmlns:bqmodel="http://biomodels.net/model-qualifiers/">
                        <rdf:Description rdf:about="#metaid_115">
                            <bqbiol:hasPart>
                                <rdf:Bag>
                                    <rdf:li rdf:resource="http://sorger.med.harvard.edu/indra/entities/SOS" />
                                    <rdf:li rdf:resource="http://identifiers.org/ncit/C17061" />
                                    <rdf:li rdf:resource="http://sorger.med.harvard.edu/indra/entities/RAS" />
                                    <rdf:li rdf:resource="http://identifiers.org/ncit/C26222" />
                                    <rdf:li rdf:resource="http://identifiers.org/uniprot/P62993" />
                                    <rdf:li rdf:resource="http://identifiers.org/hgnc/HGNC:4566" />
                                    <rdf:li rdf:resource="http://identifiers.org/chebi/15996" />
                                </rdf:Bag>
                            </bqbiol:hasPart>
                        </rdf:Description>
                    </rdf:RDF>
                </annotation>
            </species>
            <species id="__s116" metaid="metaid_116" name="ERK(map2k=None, phospho='p', sos=1, dusp=None) ._br_GRB2(erbb=None, sos=2) ._br_RAS(sos=3, gtp=None, map3k=None) ._br_SOS(ras=3, S='u', grb2=2, mapk=1, phosphatase=None)" compartment="default" initialAmount="0">
                <annotation>
                    <rdf:RDF xmlns:rdf="http://www.w3.org/1999/02/22-rdf-syntax-ns#" xmlns:bqbiol="http://biomodels.net/biology-qualifiers/" xmlns:bqmodel="http://biomodels.net/model-qualifiers/">
                        <rdf:Description rdf:about="#metaid_116">
                            <bqbiol:hasPart>
                                <rdf:Bag>
                                    <rdf:li rdf:resource="http://sorger.med.harvard.edu/indra/entities/SOS" />
                                    <rdf:li rdf:resource="http://identifiers.org/ncit/C17061" />
                                    <rdf:li rdf:resource="http://sorger.med.harvard.edu/indra/entities/RAS" />
                                    <rdf:li rdf:resource="http://identifiers.org/ncit/C26360" />
                                    <rdf:li rdf:resource="http://sorger.med.harvard.edu/indra/entities/ERK" />
                                    <rdf:li rdf:resource="http://identifiers.org/ncit/C26222" />
                                    <rdf:li rdf:resource="http://identifiers.org/uniprot/P62993" />
                                    <rdf:li rdf:resource="http://identifiers.org/hgnc/HGNC:4566" />
                                </rdf:Bag>
                            </bqbiol:hasPart>
                        </rdf:Description>
                    </rdf:RDF>
                </annotation>
            </species>
            <species id="__s117" metaid="metaid_117" name="GRB2(erbb=None, sos=1) ._br_SOS(ras=None, S='p', grb2=1, mapk=None, phosphatase=None)" compartment="default" initialAmount="0">
                <annotation>
                    <rdf:RDF xmlns:rdf="http://www.w3.org/1999/02/22-rdf-syntax-ns#" xmlns:bqbiol="http://biomodels.net/biology-qualifiers/" xmlns:bqmodel="http://biomodels.net/model-qualifiers/">
                        <rdf:Description rdf:about="#metaid_117">
                            <bqbiol:hasPart>
                                <rdf:Bag>
                                    <rdf:li rdf:resource="http://identifiers.org/ncit/C26222" />
                                    <rdf:li rdf:resource="http://identifiers.org/uniprot/P62993" />
                                    <rdf:li rdf:resource="http://identifiers.org/hgnc/HGNC:4566" />
                                    <rdf:li rdf:resource="http://sorger.med.harvard.edu/indra/entities/SOS" />
                                </rdf:Bag>
                            </bqbiol:hasPart>
                        </rdf:Description>
                    </rdf:RDF>
                </annotation>
            </species>
            <species id="__s118" metaid="metaid_118" name="GTP(ras=1) ._br_RAS(sos=2, gtp=1, map3k=None) ._br_SOS(ras=2, S='u', grb2=None, mapk=None, phosphatase=None)" compartment="default" initialAmount="0">
                <annotation>
                    <rdf:RDF xmlns:rdf="http://www.w3.org/1999/02/22-rdf-syntax-ns#" xmlns:bqbiol="http://biomodels.net/biology-qualifiers/" xmlns:bqmodel="http://biomodels.net/model-qualifiers/">
                        <rdf:Description rdf:about="#metaid_118">
                            <bqbiol:hasPart>
                                <rdf:Bag>
                                    <rdf:li rdf:resource="http://sorger.med.harvard.edu/indra/entities/SOS" />
                                    <rdf:li rdf:resource="http://identifiers.org/chebi/15996" />
                                    <rdf:li rdf:resource="http://identifiers.org/ncit/C17061" />
                                    <rdf:li rdf:resource="http://sorger.med.harvard.edu/indra/entities/RAS" />
                                </rdf:Bag>
                            </bqbiol:hasPart>
                        </rdf:Description>
                    </rdf:RDF>
                </annotation>
            </species>
            <species id="__s119" metaid="metaid_119" name="EGF(erbb=1) ._br_EGF(erbb=2) ._br_EGFR(egfr_ligand=1, erbb=3, grb2=4) ._br_EGFR(egfr_ligand=2, erbb=3, grb2=None) ._br_ERK(map2k=None, phospho='p', sos=5, dusp=None) ._br_GRB2(erbb=4, sos=6) ._br_GTP(ras=7) ._br_RAS(sos=8, gtp=7, map3k=None) ._br_SOS(ras=8, S='u', grb2=6, mapk=5, phosphatase=None)" compartment="default" initialAmount="0">
                <annotation>
                    <rdf:RDF xmlns:rdf="http://www.w3.org/1999/02/22-rdf-syntax-ns#" xmlns:bqbiol="http://biomodels.net/biology-qualifiers/" xmlns:bqmodel="http://biomodels.net/model-qualifiers/">
                        <rdf:Description rdf:about="#metaid_119">
                            <bqbiol:hasPart>
                                <rdf:Bag>
                                    <rdf:li rdf:resource="http://identifiers.org/ncit/C20425" />
                                    <rdf:li rdf:resource="http://identifiers.org/uniprot/P01133" />
                                    <rdf:li rdf:resource="http://identifiers.org/hgnc/HGNC:3229" />
                                    <rdf:li rdf:resource="http://identifiers.org/ncit/C17061" />
                                    <rdf:li rdf:resource="http://sorger.med.harvard.edu/indra/entities/RAS" />
                                    <rdf:li rdf:resource="http://identifiers.org/ncit/C17068" />
                                    <rdf:li rdf:resource="http://identifiers.org/uniprot/P00533" />
                                    <rdf:li rdf:resource="http://identifiers.org/hgnc/HGNC:3236" />
                                    <rdf:li rdf:resource="http://identifiers.org/chebi/15996" />
                                    <rdf:li rdf:resource="http://identifiers.org/ncit/C26360" />
                                    <rdf:li rdf:resource="http://sorger.med.harvard.edu/indra/entities/ERK" />
                                    <rdf:li rdf:resource="http://identifiers.org/ncit/C26222" />
                                    <rdf:li rdf:resource="http://identifiers.org/uniprot/P62993" />
                                    <rdf:li rdf:resource="http://identifiers.org/hgnc/HGNC:4566" />
                                    <rdf:li rdf:resource="http://sorger.med.harvard.edu/indra/entities/SOS" />
                                </rdf:Bag>
                            </bqbiol:hasPart>
                        </rdf:Description>
                    </rdf:RDF>
                </annotation>
            </species>
            <species id="__s120" metaid="metaid_120" name="ERK(map2k=None, phospho='p', sos=1, dusp=None) ._br_RAS(sos=2, gtp=None, map3k=None) ._br_SOS(ras=2, S='u', grb2=None, mapk=1, phosphatase=None)" compartment="default" initialAmount="0">
                <annotation>
                    <rdf:RDF xmlns:rdf="http://www.w3.org/1999/02/22-rdf-syntax-ns#" xmlns:bqbiol="http://biomodels.net/biology-qualifiers/" xmlns:bqmodel="http://biomodels.net/model-qualifiers/">
                        <rdf:Description rdf:about="#metaid_120">
                            <bqbiol:hasPart>
                                <rdf:Bag>
                                    <rdf:li rdf:resource="http://sorger.med.harvard.edu/indra/entities/SOS" />
                                    <rdf:li rdf:resource="http://identifiers.org/ncit/C26360" />
                                    <rdf:li rdf:resource="http://sorger.med.harvard.edu/indra/entities/ERK" />
                                    <rdf:li rdf:resource="http://identifiers.org/ncit/C17061" />
                                    <rdf:li rdf:resource="http://sorger.med.harvard.edu/indra/entities/RAS" />
                                </rdf:Bag>
                            </bqbiol:hasPart>
                        </rdf:Description>
                    </rdf:RDF>
                </annotation>
            </species>
            <species id="__s121" metaid="metaid_121" name="EGFR(egfr_ligand=None, erbb=1, grb2=2) ._br_EGFR(egfr_ligand=None, erbb=1, grb2=None) ._br_ERK(map2k=None, phospho='p', sos=3, dusp=None) ._br_GRB2(erbb=2, sos=4) ._br_RAS(sos=5, gtp=None, map3k=None) ._br_SOS(ras=5, S='u', grb2=4, mapk=3, phosphatase=None)" compartment="default" initialAmount="0">
                <annotation>
                    <rdf:RDF xmlns:rdf="http://www.w3.org/1999/02/22-rdf-syntax-ns#" xmlns:bqbiol="http://biomodels.net/biology-qualifiers/" xmlns:bqmodel="http://biomodels.net/model-qualifiers/">
                        <rdf:Description rdf:about="#metaid_121">
                            <bqbiol:hasPart>
                                <rdf:Bag>
                                    <rdf:li rdf:resource="http://sorger.med.harvard.edu/indra/entities/SOS" />
                                    <rdf:li rdf:resource="http://identifiers.org/ncit/C17068" />
                                    <rdf:li rdf:resource="http://identifiers.org/uniprot/P00533" />
                                    <rdf:li rdf:resource="http://identifiers.org/hgnc/HGNC:3236" />
                                    <rdf:li rdf:resource="http://identifiers.org/ncit/C17061" />
                                    <rdf:li rdf:resource="http://sorger.med.harvard.edu/indra/entities/RAS" />
                                    <rdf:li rdf:resource="http://identifiers.org/ncit/C26360" />
                                    <rdf:li rdf:resource="http://sorger.med.harvard.edu/indra/entities/ERK" />
                                    <rdf:li rdf:resource="http://identifiers.org/ncit/C26222" />
                                    <rdf:li rdf:resource="http://identifiers.org/uniprot/P62993" />
                                    <rdf:li rdf:resource="http://identifiers.org/hgnc/HGNC:4566" />
                                </rdf:Bag>
                            </bqbiol:hasPart>
                        </rdf:Description>
                    </rdf:RDF>
                </annotation>
            </species>
            <species id="__s122" metaid="metaid_122" name="EGFR(egfr_ligand=None, erbb=None, grb2=1) ._br_ERK(map2k=None, phospho='p', sos=2, dusp=None) ._br_GRB2(erbb=1, sos=3) ._br_RAS(sos=4, gtp=None, map3k=None) ._br_SOS(ras=4, S='u', grb2=3, mapk=2, phosphatase=None)" compartment="default" initialAmount="0">
                <annotation>
                    <rdf:RDF xmlns:rdf="http://www.w3.org/1999/02/22-rdf-syntax-ns#" xmlns:bqbiol="http://biomodels.net/biology-qualifiers/" xmlns:bqmodel="http://biomodels.net/model-qualifiers/">
                        <rdf:Description rdf:about="#metaid_122">
                            <bqbiol:hasPart>
                                <rdf:Bag>
                                    <rdf:li rdf:resource="http://sorger.med.harvard.edu/indra/entities/SOS" />
                                    <rdf:li rdf:resource="http://identifiers.org/ncit/C17068" />
                                    <rdf:li rdf:resource="http://identifiers.org/uniprot/P00533" />
                                    <rdf:li rdf:resource="http://identifiers.org/hgnc/HGNC:3236" />
                                    <rdf:li rdf:resource="http://identifiers.org/ncit/C17061" />
                                    <rdf:li rdf:resource="http://sorger.med.harvard.edu/indra/entities/RAS" />
                                    <rdf:li rdf:resource="http://identifiers.org/ncit/C26360" />
                                    <rdf:li rdf:resource="http://sorger.med.harvard.edu/indra/entities/ERK" />
                                    <rdf:li rdf:resource="http://identifiers.org/ncit/C26222" />
                                    <rdf:li rdf:resource="http://identifiers.org/uniprot/P62993" />
                                    <rdf:li rdf:resource="http://identifiers.org/hgnc/HGNC:4566" />
                                </rdf:Bag>
                            </bqbiol:hasPart>
                        </rdf:Description>
                    </rdf:RDF>
                </annotation>
            </species>
            <species id="__s123" metaid="metaid_123" name="EGF(erbb=1) ._br_EGFR(egfr_ligand=1, erbb=2, grb2=3) ._br_EGFR(egfr_ligand=None, erbb=2, grb2=4) ._br_ERK(map2k=None, phospho='p', sos=5, dusp=None) ._br_GRB2(erbb=4, sos=6) ._br_GRB2(erbb=3, sos=None) ._br_RAS(sos=7, gtp=None, map3k=None) ._br_SOS(ras=7, S='u', grb2=6, mapk=5, phosphatase=None)" compartment="default" initialAmount="0">
                <annotation>
                    <rdf:RDF xmlns:rdf="http://www.w3.org/1999/02/22-rdf-syntax-ns#" xmlns:bqbiol="http://biomodels.net/biology-qualifiers/" xmlns:bqmodel="http://biomodels.net/model-qualifiers/">
                        <rdf:Description rdf:about="#metaid_123">
                            <bqbiol:hasPart>
                                <rdf:Bag>
                                    <rdf:li rdf:resource="http://identifiers.org/ncit/C20425" />
                                    <rdf:li rdf:resource="http://identifiers.org/uniprot/P01133" />
                                    <rdf:li rdf:resource="http://identifiers.org/hgnc/HGNC:3229" />
                                    <rdf:li rdf:resource="http://identifiers.org/ncit/C17061" />
                                    <rdf:li rdf:resource="http://sorger.med.harvard.edu/indra/entities/RAS" />
                                    <rdf:li rdf:resource="http://identifiers.org/ncit/C17068" />
                                    <rdf:li rdf:resource="http://identifiers.org/uniprot/P00533" />
                                    <rdf:li rdf:resource="http://identifiers.org/hgnc/HGNC:3236" />
                                    <rdf:li rdf:resource="http://sorger.med.harvard.edu/indra/entities/SOS" />
                                    <rdf:li rdf:resource="http://identifiers.org/ncit/C26222" />
                                    <rdf:li rdf:resource="http://identifiers.org/uniprot/P62993" />
                                    <rdf:li rdf:resource="http://identifiers.org/hgnc/HGNC:4566" />
                                    <rdf:li rdf:resource="http://identifiers.org/ncit/C26360" />
                                    <rdf:li rdf:resource="http://sorger.med.harvard.edu/indra/entities/ERK" />
                                </rdf:Bag>
                            </bqbiol:hasPart>
                        </rdf:Description>
                    </rdf:RDF>
                </annotation>
            </species>
            <species id="__s124" metaid="metaid_124" name="EGF(erbb=1) ._br_EGFR(egfr_ligand=1, erbb=2, grb2=3) ._br_EGFR(egfr_ligand=None, erbb=2, grb2=4) ._br_ERK(map2k=None, phospho='p', sos=5, dusp=None) ._br_GRB2(erbb=3, sos=6) ._br_GRB2(erbb=4, sos=None) ._br_RAS(sos=7, gtp=None, map3k=None) ._br_SOS(ras=7, S='u', grb2=6, mapk=5, phosphatase=None)" compartment="default" initialAmount="0">
                <annotation>
                    <rdf:RDF xmlns:rdf="http://www.w3.org/1999/02/22-rdf-syntax-ns#" xmlns:bqbiol="http://biomodels.net/biology-qualifiers/" xmlns:bqmodel="http://biomodels.net/model-qualifiers/">
                        <rdf:Description rdf:about="#metaid_124">
                            <bqbiol:hasPart>
                                <rdf:Bag>
                                    <rdf:li rdf:resource="http://identifiers.org/ncit/C20425" />
                                    <rdf:li rdf:resource="http://identifiers.org/uniprot/P01133" />
                                    <rdf:li rdf:resource="http://identifiers.org/hgnc/HGNC:3229" />
                                    <rdf:li rdf:resource="http://identifiers.org/ncit/C17061" />
                                    <rdf:li rdf:resource="http://sorger.med.harvard.edu/indra/entities/RAS" />
                                    <rdf:li rdf:resource="http://identifiers.org/ncit/C17068" />
                                    <rdf:li rdf:resource="http://identifiers.org/uniprot/P00533" />
                                    <rdf:li rdf:resource="http://identifiers.org/hgnc/HGNC:3236" />
                                    <rdf:li rdf:resource="http://sorger.med.harvard.edu/indra/entities/SOS" />
                                    <rdf:li rdf:resource="http://identifiers.org/ncit/C26222" />
                                    <rdf:li rdf:resource="http://identifiers.org/uniprot/P62993" />
                                    <rdf:li rdf:resource="http://identifiers.org/hgnc/HGNC:4566" />
                                    <rdf:li rdf:resource="http://identifiers.org/ncit/C26360" />
                                    <rdf:li rdf:resource="http://sorger.med.harvard.edu/indra/entities/ERK" />
                                </rdf:Bag>
                            </bqbiol:hasPart>
                        </rdf:Description>
                    </rdf:RDF>
                </annotation>
            </species>
            <species id="__s125" metaid="metaid_125" name="GTP(ras=1) ._br_RAS(sos=None, gtp=1, map3k=None)" compartment="default" initialAmount="0">
                <annotation>
                    <rdf:RDF xmlns:rdf="http://www.w3.org/1999/02/22-rdf-syntax-ns#" xmlns:bqbiol="http://biomodels.net/biology-qualifiers/" xmlns:bqmodel="http://biomodels.net/model-qualifiers/">
                        <rdf:Description rdf:about="#metaid_125">
                            <bqbiol:hasPart>
                                <rdf:Bag>
                                    <rdf:li rdf:resource="http://identifiers.org/chebi/15996" />
                                    <rdf:li rdf:resource="http://identifiers.org/ncit/C17061" />
                                    <rdf:li rdf:resource="http://sorger.med.harvard.edu/indra/entities/RAS" />
                                </rdf:Bag>
                            </bqbiol:hasPart>
                        </rdf:Description>
                    </rdf:RDF>
                </annotation>
            </species>
            <species id="__s126" metaid="metaid_126" name="EGFR(egfr_ligand=None, erbb=1, grb2=2) ._br_EGFR(egfr_ligand=None, erbb=1, grb2=None) ._br_GRB2(erbb=2, sos=3) ._br_SOS(ras=None, S='p', grb2=3, mapk=None, phosphatase=None)" compartment="default" initialAmount="0">
                <annotation>
                    <rdf:RDF xmlns:rdf="http://www.w3.org/1999/02/22-rdf-syntax-ns#" xmlns:bqbiol="http://biomodels.net/biology-qualifiers/" xmlns:bqmodel="http://biomodels.net/model-qualifiers/">
                        <rdf:Description rdf:about="#metaid_126">
                            <bqbiol:hasPart>
                                <rdf:Bag>
                                    <rdf:li rdf:resource="http://identifiers.org/ncit/C17068" />
                                    <rdf:li rdf:resource="http://identifiers.org/uniprot/P00533" />
                                    <rdf:li rdf:resource="http://identifiers.org/hgnc/HGNC:3236" />
                                    <rdf:li rdf:resource="http://identifiers.org/ncit/C26222" />
                                    <rdf:li rdf:resource="http://identifiers.org/uniprot/P62993" />
                                    <rdf:li rdf:resource="http://identifiers.org/hgnc/HGNC:4566" />
                                    <rdf:li rdf:resource="http://sorger.med.harvard.edu/indra/entities/SOS" />
                                </rdf:Bag>
                            </bqbiol:hasPart>
                        </rdf:Description>
                    </rdf:RDF>
                </annotation>
            </species>
            <species id="__s127" metaid="metaid_127" name="EGFR(egfr_ligand=None, erbb=None, grb2=1) ._br_GRB2(erbb=1, sos=2) ._br_SOS(ras=None, S='p', grb2=2, mapk=None, phosphatase=None)" compartment="default" initialAmount="0">
                <annotation>
                    <rdf:RDF xmlns:rdf="http://www.w3.org/1999/02/22-rdf-syntax-ns#" xmlns:bqbiol="http://biomodels.net/biology-qualifiers/" xmlns:bqmodel="http://biomodels.net/model-qualifiers/">
                        <rdf:Description rdf:about="#metaid_127">
                            <bqbiol:hasPart>
                                <rdf:Bag>
                                    <rdf:li rdf:resource="http://identifiers.org/ncit/C17068" />
                                    <rdf:li rdf:resource="http://identifiers.org/uniprot/P00533" />
                                    <rdf:li rdf:resource="http://identifiers.org/hgnc/HGNC:3236" />
                                    <rdf:li rdf:resource="http://identifiers.org/ncit/C26222" />
                                    <rdf:li rdf:resource="http://identifiers.org/uniprot/P62993" />
                                    <rdf:li rdf:resource="http://identifiers.org/hgnc/HGNC:4566" />
                                    <rdf:li rdf:resource="http://sorger.med.harvard.edu/indra/entities/SOS" />
                                </rdf:Bag>
                            </bqbiol:hasPart>
                        </rdf:Description>
                    </rdf:RDF>
                </annotation>
            </species>
            <species id="__s128" metaid="metaid_128" name="EGF(erbb=1) ._br_EGFR(egfr_ligand=1, erbb=2, grb2=3) ._br_EGFR(egfr_ligand=None, erbb=2, grb2=4) ._br_GRB2(erbb=4, sos=5) ._br_GRB2(erbb=3, sos=None) ._br_SOS(ras=None, S='p', grb2=5, mapk=None, phosphatase=None)" compartment="default" initialAmount="0">
                <annotation>
                    <rdf:RDF xmlns:rdf="http://www.w3.org/1999/02/22-rdf-syntax-ns#" xmlns:bqbiol="http://biomodels.net/biology-qualifiers/" xmlns:bqmodel="http://biomodels.net/model-qualifiers/">
                        <rdf:Description rdf:about="#metaid_128">
                            <bqbiol:hasPart>
                                <rdf:Bag>
                                    <rdf:li rdf:resource="http://sorger.med.harvard.edu/indra/entities/SOS" />
                                    <rdf:li rdf:resource="http://identifiers.org/ncit/C20425" />
                                    <rdf:li rdf:resource="http://identifiers.org/uniprot/P01133" />
                                    <rdf:li rdf:resource="http://identifiers.org/hgnc/HGNC:3229" />
                                    <rdf:li rdf:resource="http://identifiers.org/ncit/C26222" />
                                    <rdf:li rdf:resource="http://identifiers.org/uniprot/P62993" />
                                    <rdf:li rdf:resource="http://identifiers.org/hgnc/HGNC:4566" />
                                    <rdf:li rdf:resource="http://identifiers.org/ncit/C17068" />
                                    <rdf:li rdf:resource="http://identifiers.org/uniprot/P00533" />
                                    <rdf:li rdf:resource="http://identifiers.org/hgnc/HGNC:3236" />
                                </rdf:Bag>
                            </bqbiol:hasPart>
                        </rdf:Description>
                    </rdf:RDF>
                </annotation>
            </species>
            <species id="__s129" metaid="metaid_129" name="EGF(erbb=1) ._br_EGFR(egfr_ligand=1, erbb=2, grb2=3) ._br_EGFR(egfr_ligand=None, erbb=2, grb2=4) ._br_GRB2(erbb=3, sos=5) ._br_GRB2(erbb=4, sos=None) ._br_SOS(ras=None, S='p', grb2=5, mapk=None, phosphatase=None)" compartment="default" initialAmount="0">
                <annotation>
                    <rdf:RDF xmlns:rdf="http://www.w3.org/1999/02/22-rdf-syntax-ns#" xmlns:bqbiol="http://biomodels.net/biology-qualifiers/" xmlns:bqmodel="http://biomodels.net/model-qualifiers/">
                        <rdf:Description rdf:about="#metaid_129">
                            <bqbiol:hasPart>
                                <rdf:Bag>
                                    <rdf:li rdf:resource="http://sorger.med.harvard.edu/indra/entities/SOS" />
                                    <rdf:li rdf:resource="http://identifiers.org/ncit/C20425" />
                                    <rdf:li rdf:resource="http://identifiers.org/uniprot/P01133" />
                                    <rdf:li rdf:resource="http://identifiers.org/hgnc/HGNC:3229" />
                                    <rdf:li rdf:resource="http://identifiers.org/ncit/C26222" />
                                    <rdf:li rdf:resource="http://identifiers.org/uniprot/P62993" />
                                    <rdf:li rdf:resource="http://identifiers.org/hgnc/HGNC:4566" />
                                    <rdf:li rdf:resource="http://identifiers.org/ncit/C17068" />
                                    <rdf:li rdf:resource="http://identifiers.org/uniprot/P00533" />
                                    <rdf:li rdf:resource="http://identifiers.org/hgnc/HGNC:3236" />
                                </rdf:Bag>
                            </bqbiol:hasPart>
                        </rdf:Description>
                    </rdf:RDF>
                </annotation>
            </species>
            <species id="__s130" metaid="metaid_130" name="Phosphatase(sos=1) ._br_SOS(ras=None, S='p', grb2=None, mapk=None, phosphatase=1)" compartment="default" initialAmount="0">
                <annotation>
                    <rdf:RDF xmlns:rdf="http://www.w3.org/1999/02/22-rdf-syntax-ns#" xmlns:bqbiol="http://biomodels.net/biology-qualifiers/" xmlns:bqmodel="http://biomodels.net/model-qualifiers/">
                        <rdf:Description rdf:about="#metaid_130">
                            <bqbiol:hasPart>
                                <rdf:Bag>
                                    <rdf:li rdf:resource="http://identifiers.org/ncit/C16981" />
                                    <rdf:li rdf:resource="http://sorger.med.harvard.edu/indra/entities/Phosphatase" />
                                    <rdf:li rdf:resource="http://sorger.med.harvard.edu/indra/entities/SOS" />
                                </rdf:Bag>
                            </bqbiol:hasPart>
                        </rdf:Description>
                    </rdf:RDF>
                </annotation>
            </species>
            <species id="__s131" metaid="metaid_131" name="EGF(erbb=1) ._br_EGF(erbb=2) ._br_EGFR(egfr_ligand=1, erbb=3, grb2=4) ._br_EGFR(egfr_ligand=2, erbb=3, grb2=None) ._br_GRB2(erbb=4, sos=5) ._br_Phosphatase(sos=6) ._br_SOS(ras=None, S='p', grb2=5, mapk=None, phosphatase=6)" compartment="default" initialAmount="0">
                <annotation>
                    <rdf:RDF xmlns:rdf="http://www.w3.org/1999/02/22-rdf-syntax-ns#" xmlns:bqbiol="http://biomodels.net/biology-qualifiers/" xmlns:bqmodel="http://biomodels.net/model-qualifiers/">
                        <rdf:Description rdf:about="#metaid_131">
                            <bqbiol:hasPart>
                                <rdf:Bag>
                                    <rdf:li rdf:resource="http://sorger.med.harvard.edu/indra/entities/SOS" />
                                    <rdf:li rdf:resource="http://identifiers.org/ncit/C20425" />
                                    <rdf:li rdf:resource="http://identifiers.org/uniprot/P01133" />
                                    <rdf:li rdf:resource="http://identifiers.org/hgnc/HGNC:3229" />
                                    <rdf:li rdf:resource="http://identifiers.org/ncit/C16981" />
                                    <rdf:li rdf:resource="http://sorger.med.harvard.edu/indra/entities/Phosphatase" />
                                    <rdf:li rdf:resource="http://identifiers.org/ncit/C26222" />
                                    <rdf:li rdf:resource="http://identifiers.org/uniprot/P62993" />
                                    <rdf:li rdf:resource="http://identifiers.org/hgnc/HGNC:4566" />
                                    <rdf:li rdf:resource="http://identifiers.org/ncit/C17068" />
                                    <rdf:li rdf:resource="http://identifiers.org/uniprot/P00533" />
                                    <rdf:li rdf:resource="http://identifiers.org/hgnc/HGNC:3236" />
                                </rdf:Bag>
                            </bqbiol:hasPart>
                        </rdf:Description>
                    </rdf:RDF>
                </annotation>
            </species>
            <species id="__s132" metaid="metaid_132" name="EGFR(egfr_ligand=None, erbb=1, grb2=2) ._br_EGFR(egfr_ligand=None, erbb=1, grb2=None) ._br_GRB2(erbb=2, sos=3) ._br_GTP(ras=4) ._br_RAS(sos=5, gtp=4, map3k=None) ._br_SOS(ras=5, S='u', grb2=3, mapk=None, phosphatase=None)" compartment="default" initialAmount="0">
                <annotation>
                    <rdf:RDF xmlns:rdf="http://www.w3.org/1999/02/22-rdf-syntax-ns#" xmlns:bqbiol="http://biomodels.net/biology-qualifiers/" xmlns:bqmodel="http://biomodels.net/model-qualifiers/">
                        <rdf:Description rdf:about="#metaid_132">
                            <bqbiol:hasPart>
                                <rdf:Bag>
                                    <rdf:li rdf:resource="http://sorger.med.harvard.edu/indra/entities/SOS" />
                                    <rdf:li rdf:resource="http://identifiers.org/ncit/C17068" />
                                    <rdf:li rdf:resource="http://identifiers.org/uniprot/P00533" />
                                    <rdf:li rdf:resource="http://identifiers.org/hgnc/HGNC:3236" />
                                    <rdf:li rdf:resource="http://identifiers.org/ncit/C17061" />
                                    <rdf:li rdf:resource="http://sorger.med.harvard.edu/indra/entities/RAS" />
                                    <rdf:li rdf:resource="http://identifiers.org/ncit/C26222" />
                                    <rdf:li rdf:resource="http://identifiers.org/uniprot/P62993" />
                                    <rdf:li rdf:resource="http://identifiers.org/hgnc/HGNC:4566" />
                                    <rdf:li rdf:resource="http://identifiers.org/chebi/15996" />
                                </rdf:Bag>
                            </bqbiol:hasPart>
                        </rdf:Description>
                    </rdf:RDF>
                </annotation>
            </species>
            <species id="__s133" metaid="metaid_133" name="EGFR(egfr_ligand=None, erbb=None, grb2=1) ._br_GRB2(erbb=1, sos=2) ._br_GTP(ras=3) ._br_RAS(sos=4, gtp=3, map3k=None) ._br_SOS(ras=4, S='u', grb2=2, mapk=None, phosphatase=None)" compartment="default" initialAmount="0">
                <annotation>
                    <rdf:RDF xmlns:rdf="http://www.w3.org/1999/02/22-rdf-syntax-ns#" xmlns:bqbiol="http://biomodels.net/biology-qualifiers/" xmlns:bqmodel="http://biomodels.net/model-qualifiers/">
                        <rdf:Description rdf:about="#metaid_133">
                            <bqbiol:hasPart>
                                <rdf:Bag>
                                    <rdf:li rdf:resource="http://sorger.med.harvard.edu/indra/entities/SOS" />
                                    <rdf:li rdf:resource="http://identifiers.org/ncit/C17068" />
                                    <rdf:li rdf:resource="http://identifiers.org/uniprot/P00533" />
                                    <rdf:li rdf:resource="http://identifiers.org/hgnc/HGNC:3236" />
                                    <rdf:li rdf:resource="http://identifiers.org/ncit/C17061" />
                                    <rdf:li rdf:resource="http://sorger.med.harvard.edu/indra/entities/RAS" />
                                    <rdf:li rdf:resource="http://identifiers.org/ncit/C26222" />
                                    <rdf:li rdf:resource="http://identifiers.org/uniprot/P62993" />
                                    <rdf:li rdf:resource="http://identifiers.org/hgnc/HGNC:4566" />
                                    <rdf:li rdf:resource="http://identifiers.org/chebi/15996" />
                                </rdf:Bag>
                            </bqbiol:hasPart>
                        </rdf:Description>
                    </rdf:RDF>
                </annotation>
            </species>
            <species id="__s134" metaid="metaid_134" name="EGFR(egfr_ligand=None, erbb=1, grb2=2) ._br_EGFR(egfr_ligand=None, erbb=1, grb2=3) ._br_GRB2(erbb=3, sos=4) ._br_GRB2(erbb=2, sos=5) ._br_RAS(sos=6, gtp=None, map3k=None) ._br_RAS(sos=7, gtp=None, map3k=None) ._br_SOS(ras=6, S='u', grb2=4, mapk=None, phosphatase=None) ._br_SOS(ras=7, S='u', grb2=5, mapk=None, phosphatase=None)" compartment="default" initialAmount="0">
                <annotation>
                    <rdf:RDF xmlns:rdf="http://www.w3.org/1999/02/22-rdf-syntax-ns#" xmlns:bqbiol="http://biomodels.net/biology-qualifiers/" xmlns:bqmodel="http://biomodels.net/model-qualifiers/">
                        <rdf:Description rdf:about="#metaid_134">
                            <bqbiol:hasPart>
                                <rdf:Bag>
                                    <rdf:li rdf:resource="http://sorger.med.harvard.edu/indra/entities/SOS" />
                                    <rdf:li rdf:resource="http://identifiers.org/ncit/C17068" />
                                    <rdf:li rdf:resource="http://identifiers.org/uniprot/P00533" />
                                    <rdf:li rdf:resource="http://identifiers.org/hgnc/HGNC:3236" />
                                    <rdf:li rdf:resource="http://identifiers.org/ncit/C26222" />
                                    <rdf:li rdf:resource="http://identifiers.org/uniprot/P62993" />
                                    <rdf:li rdf:resource="http://identifiers.org/hgnc/HGNC:4566" />
                                    <rdf:li rdf:resource="http://identifiers.org/ncit/C17061" />
                                    <rdf:li rdf:resource="http://sorger.med.harvard.edu/indra/entities/RAS" />
                                </rdf:Bag>
                            </bqbiol:hasPart>
                        </rdf:Description>
                    </rdf:RDF>
                </annotation>
            </species>
            <species id="__s135" metaid="metaid_135" name="EGF(erbb=1) ._br_EGFR(egfr_ligand=1, erbb=2, grb2=3) ._br_EGFR(egfr_ligand=None, erbb=2, grb2=4) ._br_GRB2(erbb=4, sos=5) ._br_GRB2(erbb=3, sos=None) ._br_GTP(ras=6) ._br_RAS(sos=7, gtp=6, map3k=None) ._br_SOS(ras=7, S='u', grb2=5, mapk=None, phosphatase=None)" compartment="default" initialAmount="0">
                <annotation>
                    <rdf:RDF xmlns:rdf="http://www.w3.org/1999/02/22-rdf-syntax-ns#" xmlns:bqbiol="http://biomodels.net/biology-qualifiers/" xmlns:bqmodel="http://biomodels.net/model-qualifiers/">
                        <rdf:Description rdf:about="#metaid_135">
                            <bqbiol:hasPart>
                                <rdf:Bag>
                                    <rdf:li rdf:resource="http://identifiers.org/ncit/C20425" />
                                    <rdf:li rdf:resource="http://identifiers.org/uniprot/P01133" />
                                    <rdf:li rdf:resource="http://identifiers.org/hgnc/HGNC:3229" />
                                    <rdf:li rdf:resource="http://identifiers.org/ncit/C17061" />
                                    <rdf:li rdf:resource="http://sorger.med.harvard.edu/indra/entities/RAS" />
                                    <rdf:li rdf:resource="http://identifiers.org/ncit/C17068" />
                                    <rdf:li rdf:resource="http://identifiers.org/uniprot/P00533" />
                                    <rdf:li rdf:resource="http://identifiers.org/hgnc/HGNC:3236" />
                                    <rdf:li rdf:resource="http://identifiers.org/chebi/15996" />
                                    <rdf:li rdf:resource="http://sorger.med.harvard.edu/indra/entities/SOS" />
                                    <rdf:li rdf:resource="http://identifiers.org/ncit/C26222" />
                                    <rdf:li rdf:resource="http://identifiers.org/uniprot/P62993" />
                                    <rdf:li rdf:resource="http://identifiers.org/hgnc/HGNC:4566" />
                                </rdf:Bag>
                            </bqbiol:hasPart>
                        </rdf:Description>
                    </rdf:RDF>
                </annotation>
            </species>
            <species id="__s136" metaid="metaid_136" name="EGF(erbb=1) ._br_EGFR(egfr_ligand=1, erbb=2, grb2=3) ._br_EGFR(egfr_ligand=None, erbb=2, grb2=4) ._br_GRB2(erbb=3, sos=5) ._br_GRB2(erbb=4, sos=None) ._br_GTP(ras=6) ._br_RAS(sos=7, gtp=6, map3k=None) ._br_SOS(ras=7, S='u', grb2=5, mapk=None, phosphatase=None)" compartment="default" initialAmount="0">
                <annotation>
                    <rdf:RDF xmlns:rdf="http://www.w3.org/1999/02/22-rdf-syntax-ns#" xmlns:bqbiol="http://biomodels.net/biology-qualifiers/" xmlns:bqmodel="http://biomodels.net/model-qualifiers/">
                        <rdf:Description rdf:about="#metaid_136">
                            <bqbiol:hasPart>
                                <rdf:Bag>
                                    <rdf:li rdf:resource="http://identifiers.org/ncit/C20425" />
                                    <rdf:li rdf:resource="http://identifiers.org/uniprot/P01133" />
                                    <rdf:li rdf:resource="http://identifiers.org/hgnc/HGNC:3229" />
                                    <rdf:li rdf:resource="http://identifiers.org/ncit/C17061" />
                                    <rdf:li rdf:resource="http://sorger.med.harvard.edu/indra/entities/RAS" />
                                    <rdf:li rdf:resource="http://identifiers.org/ncit/C17068" />
                                    <rdf:li rdf:resource="http://identifiers.org/uniprot/P00533" />
                                    <rdf:li rdf:resource="http://identifiers.org/hgnc/HGNC:3236" />
                                    <rdf:li rdf:resource="http://identifiers.org/chebi/15996" />
                                    <rdf:li rdf:resource="http://sorger.med.harvard.edu/indra/entities/SOS" />
                                    <rdf:li rdf:resource="http://identifiers.org/ncit/C26222" />
                                    <rdf:li rdf:resource="http://identifiers.org/uniprot/P62993" />
                                    <rdf:li rdf:resource="http://identifiers.org/hgnc/HGNC:4566" />
                                </rdf:Bag>
                            </bqbiol:hasPart>
                        </rdf:Description>
                    </rdf:RDF>
                </annotation>
            </species>
            <species id="__s137" metaid="metaid_137" name="EGF(erbb=1) ._br_EGFR(egfr_ligand=1, erbb=2, grb2=3) ._br_EGFR(egfr_ligand=None, erbb=2, grb2=4) ._br_GRB2(erbb=4, sos=5) ._br_GRB2(erbb=3, sos=6) ._br_GTP(ras=7) ._br_RAS(sos=8, gtp=7, map3k=None) ._br_SOS(ras=8, S='u', grb2=5, mapk=None, phosphatase=None) ._br_SOS(ras=None, S='u', grb2=6, mapk=None, phosphatase=None)" compartment="default" initialAmount="0">
                <annotation>
                    <rdf:RDF xmlns:rdf="http://www.w3.org/1999/02/22-rdf-syntax-ns#" xmlns:bqbiol="http://biomodels.net/biology-qualifiers/" xmlns:bqmodel="http://biomodels.net/model-qualifiers/">
                        <rdf:Description rdf:about="#metaid_137">
                            <bqbiol:hasPart>
                                <rdf:Bag>
                                    <rdf:li rdf:resource="http://identifiers.org/ncit/C20425" />
                                    <rdf:li rdf:resource="http://identifiers.org/uniprot/P01133" />
                                    <rdf:li rdf:resource="http://identifiers.org/hgnc/HGNC:3229" />
                                    <rdf:li rdf:resource="http://identifiers.org/ncit/C17061" />
                                    <rdf:li rdf:resource="http://sorger.med.harvard.edu/indra/entities/RAS" />
                                    <rdf:li rdf:resource="http://identifiers.org/ncit/C17068" />
                                    <rdf:li rdf:resource="http://identifiers.org/uniprot/P00533" />
                                    <rdf:li rdf:resource="http://identifiers.org/hgnc/HGNC:3236" />
                                    <rdf:li rdf:resource="http://identifiers.org/chebi/15996" />
                                    <rdf:li rdf:resource="http://sorger.med.harvard.edu/indra/entities/SOS" />
                                    <rdf:li rdf:resource="http://identifiers.org/ncit/C26222" />
                                    <rdf:li rdf:resource="http://identifiers.org/uniprot/P62993" />
                                    <rdf:li rdf:resource="http://identifiers.org/hgnc/HGNC:4566" />
                                </rdf:Bag>
                            </bqbiol:hasPart>
                        </rdf:Description>
                    </rdf:RDF>
                </annotation>
            </species>
            <species id="__s138" metaid="metaid_138" name="EGF(erbb=1) ._br_EGFR(egfr_ligand=1, erbb=2, grb2=3) ._br_EGFR(egfr_ligand=None, erbb=2, grb2=4) ._br_GRB2(erbb=3, sos=5) ._br_GRB2(erbb=4, sos=6) ._br_GTP(ras=7) ._br_RAS(sos=8, gtp=7, map3k=None) ._br_SOS(ras=8, S='u', grb2=5, mapk=None, phosphatase=None) ._br_SOS(ras=None, S='u', grb2=6, mapk=None, phosphatase=None)" compartment="default" initialAmount="0">
                <annotation>
                    <rdf:RDF xmlns:rdf="http://www.w3.org/1999/02/22-rdf-syntax-ns#" xmlns:bqbiol="http://biomodels.net/biology-qualifiers/" xmlns:bqmodel="http://biomodels.net/model-qualifiers/">
                        <rdf:Description rdf:about="#metaid_138">
                            <bqbiol:hasPart>
                                <rdf:Bag>
                                    <rdf:li rdf:resource="http://identifiers.org/ncit/C20425" />
                                    <rdf:li rdf:resource="http://identifiers.org/uniprot/P01133" />
                                    <rdf:li rdf:resource="http://identifiers.org/hgnc/HGNC:3229" />
                                    <rdf:li rdf:resource="http://identifiers.org/ncit/C17061" />
                                    <rdf:li rdf:resource="http://sorger.med.harvard.edu/indra/entities/RAS" />
                                    <rdf:li rdf:resource="http://identifiers.org/ncit/C17068" />
                                    <rdf:li rdf:resource="http://identifiers.org/uniprot/P00533" />
                                    <rdf:li rdf:resource="http://identifiers.org/hgnc/HGNC:3236" />
                                    <rdf:li rdf:resource="http://identifiers.org/chebi/15996" />
                                    <rdf:li rdf:resource="http://sorger.med.harvard.edu/indra/entities/SOS" />
                                    <rdf:li rdf:resource="http://identifiers.org/ncit/C26222" />
                                    <rdf:li rdf:resource="http://identifiers.org/uniprot/P62993" />
                                    <rdf:li rdf:resource="http://identifiers.org/hgnc/HGNC:4566" />
                                </rdf:Bag>
                            </bqbiol:hasPart>
                        </rdf:Description>
                    </rdf:RDF>
                </annotation>
            </species>
            <species id="__s139" metaid="metaid_139" name="EGF(erbb=1) ._br_EGFR(egfr_ligand=1, erbb=2, grb2=3) ._br_EGFR(egfr_ligand=None, erbb=2, grb2=4) ._br_GRB2(erbb=4, sos=5) ._br_GRB2(erbb=3, sos=6) ._br_GTP(ras=7) ._br_RAS(sos=8, gtp=7, map3k=None) ._br_RAS(sos=9, gtp=None, map3k=None) ._br_SOS(ras=8, S='u', grb2=5, mapk=None, phosphatase=None) ._br_SOS(ras=9, S='u', grb2=6, mapk=None, phosphatase=None)" compartment="default" initialAmount="0">
                <annotation>
                    <rdf:RDF xmlns:rdf="http://www.w3.org/1999/02/22-rdf-syntax-ns#" xmlns:bqbiol="http://biomodels.net/biology-qualifiers/" xmlns:bqmodel="http://biomodels.net/model-qualifiers/">
                        <rdf:Description rdf:about="#metaid_139">
                            <bqbiol:hasPart>
                                <rdf:Bag>
                                    <rdf:li rdf:resource="http://identifiers.org/ncit/C20425" />
                                    <rdf:li rdf:resource="http://identifiers.org/uniprot/P01133" />
                                    <rdf:li rdf:resource="http://identifiers.org/hgnc/HGNC:3229" />
                                    <rdf:li rdf:resource="http://identifiers.org/ncit/C17061" />
                                    <rdf:li rdf:resource="http://sorger.med.harvard.edu/indra/entities/RAS" />
                                    <rdf:li rdf:resource="http://identifiers.org/ncit/C17068" />
                                    <rdf:li rdf:resource="http://identifiers.org/uniprot/P00533" />
                                    <rdf:li rdf:resource="http://identifiers.org/hgnc/HGNC:3236" />
                                    <rdf:li rdf:resource="http://identifiers.org/chebi/15996" />
                                    <rdf:li rdf:resource="http://sorger.med.harvard.edu/indra/entities/SOS" />
                                    <rdf:li rdf:resource="http://identifiers.org/ncit/C26222" />
                                    <rdf:li rdf:resource="http://identifiers.org/uniprot/P62993" />
                                    <rdf:li rdf:resource="http://identifiers.org/hgnc/HGNC:4566" />
                                </rdf:Bag>
                            </bqbiol:hasPart>
                        </rdf:Description>
                    </rdf:RDF>
                </annotation>
            </species>
            <species id="__s140" metaid="metaid_140" name="EGF(erbb=1) ._br_EGFR(egfr_ligand=1, erbb=2, grb2=3) ._br_EGFR(egfr_ligand=None, erbb=2, grb2=4) ._br_GRB2(erbb=3, sos=5) ._br_GRB2(erbb=4, sos=6) ._br_GTP(ras=7) ._br_RAS(sos=8, gtp=7, map3k=None) ._br_RAS(sos=9, gtp=None, map3k=None) ._br_SOS(ras=8, S='u', grb2=5, mapk=None, phosphatase=None) ._br_SOS(ras=9, S='u', grb2=6, mapk=None, phosphatase=None)" compartment="default" initialAmount="0">
                <annotation>
                    <rdf:RDF xmlns:rdf="http://www.w3.org/1999/02/22-rdf-syntax-ns#" xmlns:bqbiol="http://biomodels.net/biology-qualifiers/" xmlns:bqmodel="http://biomodels.net/model-qualifiers/">
                        <rdf:Description rdf:about="#metaid_140">
                            <bqbiol:hasPart>
                                <rdf:Bag>
                                    <rdf:li rdf:resource="http://identifiers.org/ncit/C20425" />
                                    <rdf:li rdf:resource="http://identifiers.org/uniprot/P01133" />
                                    <rdf:li rdf:resource="http://identifiers.org/hgnc/HGNC:3229" />
                                    <rdf:li rdf:resource="http://identifiers.org/ncit/C17061" />
                                    <rdf:li rdf:resource="http://sorger.med.harvard.edu/indra/entities/RAS" />
                                    <rdf:li rdf:resource="http://identifiers.org/ncit/C17068" />
                                    <rdf:li rdf:resource="http://identifiers.org/uniprot/P00533" />
                                    <rdf:li rdf:resource="http://identifiers.org/hgnc/HGNC:3236" />
                                    <rdf:li rdf:resource="http://identifiers.org/chebi/15996" />
                                    <rdf:li rdf:resource="http://sorger.med.harvard.edu/indra/entities/SOS" />
                                    <rdf:li rdf:resource="http://identifiers.org/ncit/C26222" />
                                    <rdf:li rdf:resource="http://identifiers.org/uniprot/P62993" />
                                    <rdf:li rdf:resource="http://identifiers.org/hgnc/HGNC:4566" />
                                </rdf:Bag>
                            </bqbiol:hasPart>
                        </rdf:Description>
                    </rdf:RDF>
                </annotation>
            </species>
            <species id="__s141" metaid="metaid_141" name="EGF(erbb=1) ._br_EGFR(egfr_ligand=1, erbb=2, grb2=3) ._br_EGFR(egfr_ligand=None, erbb=2, grb2=4) ._br_ERK(map2k=None, phospho='p', sos=5, dusp=None) ._br_GRB2(erbb=4, sos=6) ._br_GRB2(erbb=3, sos=7) ._br_GTP(ras=8) ._br_RAS(sos=9, gtp=8, map3k=None) ._br_SOS(ras=None, S='u', grb2=7, mapk=5, phosphatase=None) ._br_SOS(ras=9, S='u', grb2=6, mapk=None, phosphatase=None)" compartment="default" initialAmount="0">
                <annotation>
                    <rdf:RDF xmlns:rdf="http://www.w3.org/1999/02/22-rdf-syntax-ns#" xmlns:bqbiol="http://biomodels.net/biology-qualifiers/" xmlns:bqmodel="http://biomodels.net/model-qualifiers/">
                        <rdf:Description rdf:about="#metaid_141">
                            <bqbiol:hasPart>
                                <rdf:Bag>
                                    <rdf:li rdf:resource="http://identifiers.org/ncit/C20425" />
                                    <rdf:li rdf:resource="http://identifiers.org/uniprot/P01133" />
                                    <rdf:li rdf:resource="http://identifiers.org/hgnc/HGNC:3229" />
                                    <rdf:li rdf:resource="http://identifiers.org/ncit/C17061" />
                                    <rdf:li rdf:resource="http://sorger.med.harvard.edu/indra/entities/RAS" />
                                    <rdf:li rdf:resource="http://identifiers.org/ncit/C17068" />
                                    <rdf:li rdf:resource="http://identifiers.org/uniprot/P00533" />
                                    <rdf:li rdf:resource="http://identifiers.org/hgnc/HGNC:3236" />
                                    <rdf:li rdf:resource="http://identifiers.org/chebi/15996" />
                                    <rdf:li rdf:resource="http://identifiers.org/ncit/C26360" />
                                    <rdf:li rdf:resource="http://sorger.med.harvard.edu/indra/entities/ERK" />
                                    <rdf:li rdf:resource="http://identifiers.org/ncit/C26222" />
                                    <rdf:li rdf:resource="http://identifiers.org/uniprot/P62993" />
                                    <rdf:li rdf:resource="http://identifiers.org/hgnc/HGNC:4566" />
                                    <rdf:li rdf:resource="http://sorger.med.harvard.edu/indra/entities/SOS" />
                                </rdf:Bag>
                            </bqbiol:hasPart>
                        </rdf:Description>
                    </rdf:RDF>
                </annotation>
            </species>
            <species id="__s142" metaid="metaid_142" name="EGF(erbb=1) ._br_EGFR(egfr_ligand=1, erbb=2, grb2=3) ._br_EGFR(egfr_ligand=None, erbb=2, grb2=4) ._br_ERK(map2k=None, phospho='p', sos=5, dusp=None) ._br_GRB2(erbb=3, sos=6) ._br_GRB2(erbb=4, sos=7) ._br_GTP(ras=8) ._br_RAS(sos=9, gtp=8, map3k=None) ._br_SOS(ras=None, S='u', grb2=7, mapk=5, phosphatase=None) ._br_SOS(ras=9, S='u', grb2=6, mapk=None, phosphatase=None)" compartment="default" initialAmount="0">
                <annotation>
                    <rdf:RDF xmlns:rdf="http://www.w3.org/1999/02/22-rdf-syntax-ns#" xmlns:bqbiol="http://biomodels.net/biology-qualifiers/" xmlns:bqmodel="http://biomodels.net/model-qualifiers/">
                        <rdf:Description rdf:about="#metaid_142">
                            <bqbiol:hasPart>
                                <rdf:Bag>
                                    <rdf:li rdf:resource="http://identifiers.org/ncit/C20425" />
                                    <rdf:li rdf:resource="http://identifiers.org/uniprot/P01133" />
                                    <rdf:li rdf:resource="http://identifiers.org/hgnc/HGNC:3229" />
                                    <rdf:li rdf:resource="http://identifiers.org/ncit/C17061" />
                                    <rdf:li rdf:resource="http://sorger.med.harvard.edu/indra/entities/RAS" />
                                    <rdf:li rdf:resource="http://identifiers.org/ncit/C17068" />
                                    <rdf:li rdf:resource="http://identifiers.org/uniprot/P00533" />
                                    <rdf:li rdf:resource="http://identifiers.org/hgnc/HGNC:3236" />
                                    <rdf:li rdf:resource="http://identifiers.org/chebi/15996" />
                                    <rdf:li rdf:resource="http://identifiers.org/ncit/C26360" />
                                    <rdf:li rdf:resource="http://sorger.med.harvard.edu/indra/entities/ERK" />
                                    <rdf:li rdf:resource="http://identifiers.org/ncit/C26222" />
                                    <rdf:li rdf:resource="http://identifiers.org/uniprot/P62993" />
                                    <rdf:li rdf:resource="http://identifiers.org/hgnc/HGNC:4566" />
                                    <rdf:li rdf:resource="http://sorger.med.harvard.edu/indra/entities/SOS" />
                                </rdf:Bag>
                            </bqbiol:hasPart>
                        </rdf:Description>
                    </rdf:RDF>
                </annotation>
            </species>
            <species id="__s143" metaid="metaid_143" name="EGF(erbb=1) ._br_EGFR(egfr_ligand=1, erbb=2, grb2=3) ._br_EGFR(egfr_ligand=None, erbb=2, grb2=4) ._br_ERK(map2k=None, phospho='p', sos=5, dusp=None) ._br_GRB2(erbb=4, sos=6) ._br_GRB2(erbb=3, sos=7) ._br_RAS(sos=8, gtp=None, map3k=None) ._br_SOS(ras=8, S='u', grb2=6, mapk=5, phosphatase=None) ._br_SOS(ras=None, S='u', grb2=7, mapk=None, phosphatase=None)" compartment="default" initialAmount="0">
                <annotation>
                    <rdf:RDF xmlns:rdf="http://www.w3.org/1999/02/22-rdf-syntax-ns#" xmlns:bqbiol="http://biomodels.net/biology-qualifiers/" xmlns:bqmodel="http://biomodels.net/model-qualifiers/">
                        <rdf:Description rdf:about="#metaid_143">
                            <bqbiol:hasPart>
                                <rdf:Bag>
                                    <rdf:li rdf:resource="http://identifiers.org/ncit/C20425" />
                                    <rdf:li rdf:resource="http://identifiers.org/uniprot/P01133" />
                                    <rdf:li rdf:resource="http://identifiers.org/hgnc/HGNC:3229" />
                                    <rdf:li rdf:resource="http://identifiers.org/ncit/C17061" />
                                    <rdf:li rdf:resource="http://sorger.med.harvard.edu/indra/entities/RAS" />
                                    <rdf:li rdf:resource="http://identifiers.org/ncit/C17068" />
                                    <rdf:li rdf:resource="http://identifiers.org/uniprot/P00533" />
                                    <rdf:li rdf:resource="http://identifiers.org/hgnc/HGNC:3236" />
                                    <rdf:li rdf:resource="http://sorger.med.harvard.edu/indra/entities/SOS" />
                                    <rdf:li rdf:resource="http://identifiers.org/ncit/C26222" />
                                    <rdf:li rdf:resource="http://identifiers.org/uniprot/P62993" />
                                    <rdf:li rdf:resource="http://identifiers.org/hgnc/HGNC:4566" />
                                    <rdf:li rdf:resource="http://identifiers.org/ncit/C26360" />
                                    <rdf:li rdf:resource="http://sorger.med.harvard.edu/indra/entities/ERK" />
                                </rdf:Bag>
                            </bqbiol:hasPart>
                        </rdf:Description>
                    </rdf:RDF>
                </annotation>
            </species>
            <species id="__s144" metaid="metaid_144" name="EGF(erbb=1) ._br_EGFR(egfr_ligand=1, erbb=2, grb2=3) ._br_EGFR(egfr_ligand=None, erbb=2, grb2=4) ._br_ERK(map2k=None, phospho='p', sos=5, dusp=None) ._br_GRB2(erbb=3, sos=6) ._br_GRB2(erbb=4, sos=7) ._br_RAS(sos=8, gtp=None, map3k=None) ._br_SOS(ras=8, S='u', grb2=6, mapk=5, phosphatase=None) ._br_SOS(ras=None, S='u', grb2=7, mapk=None, phosphatase=None)" compartment="default" initialAmount="0">
                <annotation>
                    <rdf:RDF xmlns:rdf="http://www.w3.org/1999/02/22-rdf-syntax-ns#" xmlns:bqbiol="http://biomodels.net/biology-qualifiers/" xmlns:bqmodel="http://biomodels.net/model-qualifiers/">
                        <rdf:Description rdf:about="#metaid_144">
                            <bqbiol:hasPart>
                                <rdf:Bag>
                                    <rdf:li rdf:resource="http://identifiers.org/ncit/C20425" />
                                    <rdf:li rdf:resource="http://identifiers.org/uniprot/P01133" />
                                    <rdf:li rdf:resource="http://identifiers.org/hgnc/HGNC:3229" />
                                    <rdf:li rdf:resource="http://identifiers.org/ncit/C17061" />
                                    <rdf:li rdf:resource="http://sorger.med.harvard.edu/indra/entities/RAS" />
                                    <rdf:li rdf:resource="http://identifiers.org/ncit/C17068" />
                                    <rdf:li rdf:resource="http://identifiers.org/uniprot/P00533" />
                                    <rdf:li rdf:resource="http://identifiers.org/hgnc/HGNC:3236" />
                                    <rdf:li rdf:resource="http://sorger.med.harvard.edu/indra/entities/SOS" />
                                    <rdf:li rdf:resource="http://identifiers.org/ncit/C26222" />
                                    <rdf:li rdf:resource="http://identifiers.org/uniprot/P62993" />
                                    <rdf:li rdf:resource="http://identifiers.org/hgnc/HGNC:4566" />
                                    <rdf:li rdf:resource="http://identifiers.org/ncit/C26360" />
                                    <rdf:li rdf:resource="http://sorger.med.harvard.edu/indra/entities/ERK" />
                                </rdf:Bag>
                            </bqbiol:hasPart>
                        </rdf:Description>
                    </rdf:RDF>
                </annotation>
            </species>
            <species id="__s145" metaid="metaid_145" name="EGF(erbb=1) ._br_EGFR(egfr_ligand=1, erbb=2, grb2=3) ._br_EGFR(egfr_ligand=None, erbb=2, grb2=4) ._br_ERK(map2k=None, phospho='p', sos=5, dusp=None) ._br_GRB2(erbb=4, sos=6) ._br_GRB2(erbb=3, sos=7) ._br_RAS(sos=8, gtp=None, map3k=None) ._br_RAS(sos=9, gtp=None, map3k=None) ._br_SOS(ras=8, S='u', grb2=6, mapk=5, phosphatase=None) ._br_SOS(ras=9, S='u', grb2=7, mapk=None, phosphatase=None)" compartment="default" initialAmount="0">
                <annotation>
                    <rdf:RDF xmlns:rdf="http://www.w3.org/1999/02/22-rdf-syntax-ns#" xmlns:bqbiol="http://biomodels.net/biology-qualifiers/" xmlns:bqmodel="http://biomodels.net/model-qualifiers/">
                        <rdf:Description rdf:about="#metaid_145">
                            <bqbiol:hasPart>
                                <rdf:Bag>
                                    <rdf:li rdf:resource="http://identifiers.org/ncit/C20425" />
                                    <rdf:li rdf:resource="http://identifiers.org/uniprot/P01133" />
                                    <rdf:li rdf:resource="http://identifiers.org/hgnc/HGNC:3229" />
                                    <rdf:li rdf:resource="http://identifiers.org/ncit/C17061" />
                                    <rdf:li rdf:resource="http://sorger.med.harvard.edu/indra/entities/RAS" />
                                    <rdf:li rdf:resource="http://identifiers.org/ncit/C17068" />
                                    <rdf:li rdf:resource="http://identifiers.org/uniprot/P00533" />
                                    <rdf:li rdf:resource="http://identifiers.org/hgnc/HGNC:3236" />
                                    <rdf:li rdf:resource="http://sorger.med.harvard.edu/indra/entities/SOS" />
                                    <rdf:li rdf:resource="http://identifiers.org/ncit/C26222" />
                                    <rdf:li rdf:resource="http://identifiers.org/uniprot/P62993" />
                                    <rdf:li rdf:resource="http://identifiers.org/hgnc/HGNC:4566" />
                                    <rdf:li rdf:resource="http://identifiers.org/ncit/C26360" />
                                    <rdf:li rdf:resource="http://sorger.med.harvard.edu/indra/entities/ERK" />
                                </rdf:Bag>
                            </bqbiol:hasPart>
                        </rdf:Description>
                    </rdf:RDF>
                </annotation>
            </species>
            <species id="__s146" metaid="metaid_146" name="EGF(erbb=1) ._br_EGFR(egfr_ligand=1, erbb=2, grb2=3) ._br_EGFR(egfr_ligand=None, erbb=2, grb2=4) ._br_ERK(map2k=None, phospho='p', sos=5, dusp=None) ._br_GRB2(erbb=3, sos=6) ._br_GRB2(erbb=4, sos=7) ._br_RAS(sos=8, gtp=None, map3k=None) ._br_RAS(sos=9, gtp=None, map3k=None) ._br_SOS(ras=8, S='u', grb2=6, mapk=5, phosphatase=None) ._br_SOS(ras=9, S='u', grb2=7, mapk=None, phosphatase=None)" compartment="default" initialAmount="0">
                <annotation>
                    <rdf:RDF xmlns:rdf="http://www.w3.org/1999/02/22-rdf-syntax-ns#" xmlns:bqbiol="http://biomodels.net/biology-qualifiers/" xmlns:bqmodel="http://biomodels.net/model-qualifiers/">
                        <rdf:Description rdf:about="#metaid_146">
                            <bqbiol:hasPart>
                                <rdf:Bag>
                                    <rdf:li rdf:resource="http://identifiers.org/ncit/C20425" />
                                    <rdf:li rdf:resource="http://identifiers.org/uniprot/P01133" />
                                    <rdf:li rdf:resource="http://identifiers.org/hgnc/HGNC:3229" />
                                    <rdf:li rdf:resource="http://identifiers.org/ncit/C17061" />
                                    <rdf:li rdf:resource="http://sorger.med.harvard.edu/indra/entities/RAS" />
                                    <rdf:li rdf:resource="http://identifiers.org/ncit/C17068" />
                                    <rdf:li rdf:resource="http://identifiers.org/uniprot/P00533" />
                                    <rdf:li rdf:resource="http://identifiers.org/hgnc/HGNC:3236" />
                                    <rdf:li rdf:resource="http://sorger.med.harvard.edu/indra/entities/SOS" />
                                    <rdf:li rdf:resource="http://identifiers.org/ncit/C26222" />
                                    <rdf:li rdf:resource="http://identifiers.org/uniprot/P62993" />
                                    <rdf:li rdf:resource="http://identifiers.org/hgnc/HGNC:4566" />
                                    <rdf:li rdf:resource="http://identifiers.org/ncit/C26360" />
                                    <rdf:li rdf:resource="http://sorger.med.harvard.edu/indra/entities/ERK" />
                                </rdf:Bag>
                            </bqbiol:hasPart>
                        </rdf:Description>
                    </rdf:RDF>
                </annotation>
            </species>
            <species id="__s147" metaid="metaid_147" name="EGF(erbb=1) ._br_EGFR(egfr_ligand=1, erbb=2, grb2=3) ._br_EGFR(egfr_ligand=None, erbb=2, grb2=4) ._br_ERK(map2k=None, phospho='p', sos=5, dusp=None) ._br_ERK(map2k=None, phospho='p', sos=6, dusp=None) ._br_GRB2(erbb=4, sos=7) ._br_GRB2(erbb=3, sos=8) ._br_RAS(sos=9, gtp=None, map3k=None) ._br_SOS(ras=9, S='u', grb2=7, mapk=5, phosphatase=None) ._br_SOS(ras=None, S='u', grb2=8, mapk=6, phosphatase=None)" compartment="default" initialAmount="0">
                <annotation>
                    <rdf:RDF xmlns:rdf="http://www.w3.org/1999/02/22-rdf-syntax-ns#" xmlns:bqbiol="http://biomodels.net/biology-qualifiers/" xmlns:bqmodel="http://biomodels.net/model-qualifiers/">
                        <rdf:Description rdf:about="#metaid_147">
                            <bqbiol:hasPart>
                                <rdf:Bag>
                                    <rdf:li rdf:resource="http://identifiers.org/ncit/C20425" />
                                    <rdf:li rdf:resource="http://identifiers.org/uniprot/P01133" />
                                    <rdf:li rdf:resource="http://identifiers.org/hgnc/HGNC:3229" />
                                    <rdf:li rdf:resource="http://identifiers.org/ncit/C17061" />
                                    <rdf:li rdf:resource="http://sorger.med.harvard.edu/indra/entities/RAS" />
                                    <rdf:li rdf:resource="http://identifiers.org/ncit/C17068" />
                                    <rdf:li rdf:resource="http://identifiers.org/uniprot/P00533" />
                                    <rdf:li rdf:resource="http://identifiers.org/hgnc/HGNC:3236" />
                                    <rdf:li rdf:resource="http://sorger.med.harvard.edu/indra/entities/SOS" />
                                    <rdf:li rdf:resource="http://identifiers.org/ncit/C26222" />
                                    <rdf:li rdf:resource="http://identifiers.org/uniprot/P62993" />
                                    <rdf:li rdf:resource="http://identifiers.org/hgnc/HGNC:4566" />
                                    <rdf:li rdf:resource="http://identifiers.org/ncit/C26360" />
                                    <rdf:li rdf:resource="http://sorger.med.harvard.edu/indra/entities/ERK" />
                                </rdf:Bag>
                            </bqbiol:hasPart>
                        </rdf:Description>
                    </rdf:RDF>
                </annotation>
            </species>
            <species id="__s148" metaid="metaid_148" name="EGF(erbb=1) ._br_EGFR(egfr_ligand=1, erbb=2, grb2=3) ._br_EGFR(egfr_ligand=None, erbb=2, grb2=4) ._br_ERK(map2k=None, phospho='p', sos=5, dusp=None) ._br_ERK(map2k=None, phospho='p', sos=6, dusp=None) ._br_GRB2(erbb=3, sos=7) ._br_GRB2(erbb=4, sos=8) ._br_RAS(sos=9, gtp=None, map3k=None) ._br_SOS(ras=9, S='u', grb2=7, mapk=5, phosphatase=None) ._br_SOS(ras=None, S='u', grb2=8, mapk=6, phosphatase=None)" compartment="default" initialAmount="0">
                <annotation>
                    <rdf:RDF xmlns:rdf="http://www.w3.org/1999/02/22-rdf-syntax-ns#" xmlns:bqbiol="http://biomodels.net/biology-qualifiers/" xmlns:bqmodel="http://biomodels.net/model-qualifiers/">
                        <rdf:Description rdf:about="#metaid_148">
                            <bqbiol:hasPart>
                                <rdf:Bag>
                                    <rdf:li rdf:resource="http://identifiers.org/ncit/C20425" />
                                    <rdf:li rdf:resource="http://identifiers.org/uniprot/P01133" />
                                    <rdf:li rdf:resource="http://identifiers.org/hgnc/HGNC:3229" />
                                    <rdf:li rdf:resource="http://identifiers.org/ncit/C17061" />
                                    <rdf:li rdf:resource="http://sorger.med.harvard.edu/indra/entities/RAS" />
                                    <rdf:li rdf:resource="http://identifiers.org/ncit/C17068" />
                                    <rdf:li rdf:resource="http://identifiers.org/uniprot/P00533" />
                                    <rdf:li rdf:resource="http://identifiers.org/hgnc/HGNC:3236" />
                                    <rdf:li rdf:resource="http://sorger.med.harvard.edu/indra/entities/SOS" />
                                    <rdf:li rdf:resource="http://identifiers.org/ncit/C26222" />
                                    <rdf:li rdf:resource="http://identifiers.org/uniprot/P62993" />
                                    <rdf:li rdf:resource="http://identifiers.org/hgnc/HGNC:4566" />
                                    <rdf:li rdf:resource="http://identifiers.org/ncit/C26360" />
                                    <rdf:li rdf:resource="http://sorger.med.harvard.edu/indra/entities/ERK" />
                                </rdf:Bag>
                            </bqbiol:hasPart>
                        </rdf:Description>
                    </rdf:RDF>
                </annotation>
            </species>
            <species id="__s149" metaid="metaid_149" name="EGF(erbb=1) ._br_EGFR(egfr_ligand=1, erbb=2, grb2=3) ._br_EGFR(egfr_ligand=None, erbb=2, grb2=4) ._br_GRB2(erbb=4, sos=5) ._br_GRB2(erbb=3, sos=6) ._br_SOS(ras=None, S='p', grb2=5, mapk=None, phosphatase=None) ._br_SOS(ras=None, S='u', grb2=6, mapk=None, phosphatase=None)" compartment="default" initialAmount="0">
                <annotation>
                    <rdf:RDF xmlns:rdf="http://www.w3.org/1999/02/22-rdf-syntax-ns#" xmlns:bqbiol="http://biomodels.net/biology-qualifiers/" xmlns:bqmodel="http://biomodels.net/model-qualifiers/">
                        <rdf:Description rdf:about="#metaid_149">
                            <bqbiol:hasPart>
                                <rdf:Bag>
                                    <rdf:li rdf:resource="http://sorger.med.harvard.edu/indra/entities/SOS" />
                                    <rdf:li rdf:resource="http://identifiers.org/ncit/C20425" />
                                    <rdf:li rdf:resource="http://identifiers.org/uniprot/P01133" />
                                    <rdf:li rdf:resource="http://identifiers.org/hgnc/HGNC:3229" />
                                    <rdf:li rdf:resource="http://identifiers.org/ncit/C26222" />
                                    <rdf:li rdf:resource="http://identifiers.org/uniprot/P62993" />
                                    <rdf:li rdf:resource="http://identifiers.org/hgnc/HGNC:4566" />
                                    <rdf:li rdf:resource="http://identifiers.org/ncit/C17068" />
                                    <rdf:li rdf:resource="http://identifiers.org/uniprot/P00533" />
                                    <rdf:li rdf:resource="http://identifiers.org/hgnc/HGNC:3236" />
                                </rdf:Bag>
                            </bqbiol:hasPart>
                        </rdf:Description>
                    </rdf:RDF>
                </annotation>
            </species>
            <species id="__s150" metaid="metaid_150" name="EGF(erbb=1) ._br_EGFR(egfr_ligand=1, erbb=2, grb2=3) ._br_EGFR(egfr_ligand=None, erbb=2, grb2=4) ._br_GRB2(erbb=3, sos=5) ._br_GRB2(erbb=4, sos=6) ._br_SOS(ras=None, S='p', grb2=5, mapk=None, phosphatase=None) ._br_SOS(ras=None, S='u', grb2=6, mapk=None, phosphatase=None)" compartment="default" initialAmount="0">
                <annotation>
                    <rdf:RDF xmlns:rdf="http://www.w3.org/1999/02/22-rdf-syntax-ns#" xmlns:bqbiol="http://biomodels.net/biology-qualifiers/" xmlns:bqmodel="http://biomodels.net/model-qualifiers/">
                        <rdf:Description rdf:about="#metaid_150">
                            <bqbiol:hasPart>
                                <rdf:Bag>
                                    <rdf:li rdf:resource="http://sorger.med.harvard.edu/indra/entities/SOS" />
                                    <rdf:li rdf:resource="http://identifiers.org/ncit/C20425" />
                                    <rdf:li rdf:resource="http://identifiers.org/uniprot/P01133" />
                                    <rdf:li rdf:resource="http://identifiers.org/hgnc/HGNC:3229" />
                                    <rdf:li rdf:resource="http://identifiers.org/ncit/C26222" />
                                    <rdf:li rdf:resource="http://identifiers.org/uniprot/P62993" />
                                    <rdf:li rdf:resource="http://identifiers.org/hgnc/HGNC:4566" />
                                    <rdf:li rdf:resource="http://identifiers.org/ncit/C17068" />
                                    <rdf:li rdf:resource="http://identifiers.org/uniprot/P00533" />
                                    <rdf:li rdf:resource="http://identifiers.org/hgnc/HGNC:3236" />
                                </rdf:Bag>
                            </bqbiol:hasPart>
                        </rdf:Description>
                    </rdf:RDF>
                </annotation>
            </species>
            <species id="__s151" metaid="metaid_151" name="EGF(erbb=1) ._br_EGFR(egfr_ligand=1, erbb=2, grb2=3) ._br_EGFR(egfr_ligand=None, erbb=2, grb2=4) ._br_GRB2(erbb=4, sos=5) ._br_GRB2(erbb=3, sos=6) ._br_RAS(sos=7, gtp=None, map3k=None) ._br_SOS(ras=None, S='p', grb2=5, mapk=None, phosphatase=None) ._br_SOS(ras=7, S='u', grb2=6, mapk=None, phosphatase=None)" compartment="default" initialAmount="0">
                <annotation>
                    <rdf:RDF xmlns:rdf="http://www.w3.org/1999/02/22-rdf-syntax-ns#" xmlns:bqbiol="http://biomodels.net/biology-qualifiers/" xmlns:bqmodel="http://biomodels.net/model-qualifiers/">
                        <rdf:Description rdf:about="#metaid_151">
                            <bqbiol:hasPart>
                                <rdf:Bag>
                                    <rdf:li rdf:resource="http://sorger.med.harvard.edu/indra/entities/SOS" />
                                    <rdf:li rdf:resource="http://identifiers.org/ncit/C20425" />
                                    <rdf:li rdf:resource="http://identifiers.org/uniprot/P01133" />
                                    <rdf:li rdf:resource="http://identifiers.org/hgnc/HGNC:3229" />
                                    <rdf:li rdf:resource="http://identifiers.org/ncit/C17061" />
                                    <rdf:li rdf:resource="http://sorger.med.harvard.edu/indra/entities/RAS" />
                                    <rdf:li rdf:resource="http://identifiers.org/ncit/C26222" />
                                    <rdf:li rdf:resource="http://identifiers.org/uniprot/P62993" />
                                    <rdf:li rdf:resource="http://identifiers.org/hgnc/HGNC:4566" />
                                    <rdf:li rdf:resource="http://identifiers.org/ncit/C17068" />
                                    <rdf:li rdf:resource="http://identifiers.org/uniprot/P00533" />
                                    <rdf:li rdf:resource="http://identifiers.org/hgnc/HGNC:3236" />
                                </rdf:Bag>
                            </bqbiol:hasPart>
                        </rdf:Description>
                    </rdf:RDF>
                </annotation>
            </species>
            <species id="__s152" metaid="metaid_152" name="EGF(erbb=1) ._br_EGFR(egfr_ligand=1, erbb=2, grb2=3) ._br_EGFR(egfr_ligand=None, erbb=2, grb2=4) ._br_GRB2(erbb=3, sos=5) ._br_GRB2(erbb=4, sos=6) ._br_RAS(sos=7, gtp=None, map3k=None) ._br_SOS(ras=None, S='p', grb2=5, mapk=None, phosphatase=None) ._br_SOS(ras=7, S='u', grb2=6, mapk=None, phosphatase=None)" compartment="default" initialAmount="0">
                <annotation>
                    <rdf:RDF xmlns:rdf="http://www.w3.org/1999/02/22-rdf-syntax-ns#" xmlns:bqbiol="http://biomodels.net/biology-qualifiers/" xmlns:bqmodel="http://biomodels.net/model-qualifiers/">
                        <rdf:Description rdf:about="#metaid_152">
                            <bqbiol:hasPart>
                                <rdf:Bag>
                                    <rdf:li rdf:resource="http://sorger.med.harvard.edu/indra/entities/SOS" />
                                    <rdf:li rdf:resource="http://identifiers.org/ncit/C20425" />
                                    <rdf:li rdf:resource="http://identifiers.org/uniprot/P01133" />
                                    <rdf:li rdf:resource="http://identifiers.org/hgnc/HGNC:3229" />
                                    <rdf:li rdf:resource="http://identifiers.org/ncit/C17061" />
                                    <rdf:li rdf:resource="http://sorger.med.harvard.edu/indra/entities/RAS" />
                                    <rdf:li rdf:resource="http://identifiers.org/ncit/C26222" />
                                    <rdf:li rdf:resource="http://identifiers.org/uniprot/P62993" />
                                    <rdf:li rdf:resource="http://identifiers.org/hgnc/HGNC:4566" />
                                    <rdf:li rdf:resource="http://identifiers.org/ncit/C17068" />
                                    <rdf:li rdf:resource="http://identifiers.org/uniprot/P00533" />
                                    <rdf:li rdf:resource="http://identifiers.org/hgnc/HGNC:3236" />
                                </rdf:Bag>
                            </bqbiol:hasPart>
                        </rdf:Description>
                    </rdf:RDF>
                </annotation>
            </species>
            <species id="__s153" metaid="metaid_153" name="EGF(erbb=1) ._br_EGFR(egfr_ligand=1, erbb=2, grb2=3) ._br_EGFR(egfr_ligand=None, erbb=2, grb2=4) ._br_ERK(map2k=None, phospho='p', sos=5, dusp=None) ._br_GRB2(erbb=4, sos=6) ._br_GRB2(erbb=3, sos=7) ._br_SOS(ras=None, S='p', grb2=6, mapk=None, phosphatase=None) ._br_SOS(ras=None, S='u', grb2=7, mapk=5, phosphatase=None)" compartment="default" initialAmount="0">
                <annotation>
                    <rdf:RDF xmlns:rdf="http://www.w3.org/1999/02/22-rdf-syntax-ns#" xmlns:bqbiol="http://biomodels.net/biology-qualifiers/" xmlns:bqmodel="http://biomodels.net/model-qualifiers/">
                        <rdf:Description rdf:about="#metaid_153">
                            <bqbiol:hasPart>
                                <rdf:Bag>
                                    <rdf:li rdf:resource="http://identifiers.org/ncit/C26222" />
                                    <rdf:li rdf:resource="http://identifiers.org/uniprot/P62993" />
                                    <rdf:li rdf:resource="http://identifiers.org/hgnc/HGNC:4566" />
                                    <rdf:li rdf:resource="http://identifiers.org/ncit/C20425" />
                                    <rdf:li rdf:resource="http://identifiers.org/uniprot/P01133" />
                                    <rdf:li rdf:resource="http://identifiers.org/hgnc/HGNC:3229" />
                                    <rdf:li rdf:resource="http://sorger.med.harvard.edu/indra/entities/SOS" />
                                    <rdf:li rdf:resource="http://identifiers.org/ncit/C26360" />
                                    <rdf:li rdf:resource="http://sorger.med.harvard.edu/indra/entities/ERK" />
                                    <rdf:li rdf:resource="http://identifiers.org/ncit/C17068" />
                                    <rdf:li rdf:resource="http://identifiers.org/uniprot/P00533" />
                                    <rdf:li rdf:resource="http://identifiers.org/hgnc/HGNC:3236" />
                                </rdf:Bag>
                            </bqbiol:hasPart>
                        </rdf:Description>
                    </rdf:RDF>
                </annotation>
            </species>
            <species id="__s154" metaid="metaid_154" name="EGF(erbb=1) ._br_EGFR(egfr_ligand=1, erbb=2, grb2=3) ._br_EGFR(egfr_ligand=None, erbb=2, grb2=4) ._br_ERK(map2k=None, phospho='p', sos=5, dusp=None) ._br_GRB2(erbb=3, sos=6) ._br_GRB2(erbb=4, sos=7) ._br_SOS(ras=None, S='p', grb2=6, mapk=None, phosphatase=None) ._br_SOS(ras=None, S='u', grb2=7, mapk=5, phosphatase=None)" compartment="default" initialAmount="0">
                <annotation>
                    <rdf:RDF xmlns:rdf="http://www.w3.org/1999/02/22-rdf-syntax-ns#" xmlns:bqbiol="http://biomodels.net/biology-qualifiers/" xmlns:bqmodel="http://biomodels.net/model-qualifiers/">
                        <rdf:Description rdf:about="#metaid_154">
                            <bqbiol:hasPart>
                                <rdf:Bag>
                                    <rdf:li rdf:resource="http://identifiers.org/ncit/C26222" />
                                    <rdf:li rdf:resource="http://identifiers.org/uniprot/P62993" />
                                    <rdf:li rdf:resource="http://identifiers.org/hgnc/HGNC:4566" />
                                    <rdf:li rdf:resource="http://identifiers.org/ncit/C20425" />
                                    <rdf:li rdf:resource="http://identifiers.org/uniprot/P01133" />
                                    <rdf:li rdf:resource="http://identifiers.org/hgnc/HGNC:3229" />
                                    <rdf:li rdf:resource="http://sorger.med.harvard.edu/indra/entities/SOS" />
                                    <rdf:li rdf:resource="http://identifiers.org/ncit/C26360" />
                                    <rdf:li rdf:resource="http://sorger.med.harvard.edu/indra/entities/ERK" />
                                    <rdf:li rdf:resource="http://identifiers.org/ncit/C17068" />
                                    <rdf:li rdf:resource="http://identifiers.org/uniprot/P00533" />
                                    <rdf:li rdf:resource="http://identifiers.org/hgnc/HGNC:3236" />
                                </rdf:Bag>
                            </bqbiol:hasPart>
                        </rdf:Description>
                    </rdf:RDF>
                </annotation>
            </species>
            <species id="__s155" metaid="metaid_155" name="EGF(erbb=1) ._br_EGFR(egfr_ligand=1, erbb=2, grb2=None) ._br_EGFR(egfr_ligand=None, erbb=2, grb2=3) ._br_ERK(map2k=None, phospho='p', sos=4, dusp=None) ._br_GRB2(erbb=3, sos=5) ._br_GTP(ras=6) ._br_RAS(sos=7, gtp=6, map3k=None) ._br_SOS(ras=7, S='u', grb2=5, mapk=4, phosphatase=None)" compartment="default" initialAmount="0">
                <annotation>
                    <rdf:RDF xmlns:rdf="http://www.w3.org/1999/02/22-rdf-syntax-ns#" xmlns:bqbiol="http://biomodels.net/biology-qualifiers/" xmlns:bqmodel="http://biomodels.net/model-qualifiers/">
                        <rdf:Description rdf:about="#metaid_155">
                            <bqbiol:hasPart>
                                <rdf:Bag>
                                    <rdf:li rdf:resource="http://identifiers.org/ncit/C20425" />
                                    <rdf:li rdf:resource="http://identifiers.org/uniprot/P01133" />
                                    <rdf:li rdf:resource="http://identifiers.org/hgnc/HGNC:3229" />
                                    <rdf:li rdf:resource="http://identifiers.org/ncit/C17061" />
                                    <rdf:li rdf:resource="http://sorger.med.harvard.edu/indra/entities/RAS" />
                                    <rdf:li rdf:resource="http://identifiers.org/ncit/C17068" />
                                    <rdf:li rdf:resource="http://identifiers.org/uniprot/P00533" />
                                    <rdf:li rdf:resource="http://identifiers.org/hgnc/HGNC:3236" />
                                    <rdf:li rdf:resource="http://identifiers.org/chebi/15996" />
                                    <rdf:li rdf:resource="http://identifiers.org/ncit/C26360" />
                                    <rdf:li rdf:resource="http://sorger.med.harvard.edu/indra/entities/ERK" />
                                    <rdf:li rdf:resource="http://identifiers.org/ncit/C26222" />
                                    <rdf:li rdf:resource="http://identifiers.org/uniprot/P62993" />
                                    <rdf:li rdf:resource="http://identifiers.org/hgnc/HGNC:4566" />
                                    <rdf:li rdf:resource="http://sorger.med.harvard.edu/indra/entities/SOS" />
                                </rdf:Bag>
                            </bqbiol:hasPart>
                        </rdf:Description>
                    </rdf:RDF>
                </annotation>
            </species>
            <species id="__s156" metaid="metaid_156" name="EGF(erbb=1) ._br_EGFR(egfr_ligand=1, erbb=2, grb2=3) ._br_EGFR(egfr_ligand=None, erbb=2, grb2=None) ._br_ERK(map2k=None, phospho='p', sos=4, dusp=None) ._br_GRB2(erbb=3, sos=5) ._br_GTP(ras=6) ._br_RAS(sos=7, gtp=6, map3k=None) ._br_SOS(ras=7, S='u', grb2=5, mapk=4, phosphatase=None)" compartment="default" initialAmount="0">
                <annotation>
                    <rdf:RDF xmlns:rdf="http://www.w3.org/1999/02/22-rdf-syntax-ns#" xmlns:bqbiol="http://biomodels.net/biology-qualifiers/" xmlns:bqmodel="http://biomodels.net/model-qualifiers/">
                        <rdf:Description rdf:about="#metaid_156">
                            <bqbiol:hasPart>
                                <rdf:Bag>
                                    <rdf:li rdf:resource="http://identifiers.org/ncit/C20425" />
                                    <rdf:li rdf:resource="http://identifiers.org/uniprot/P01133" />
                                    <rdf:li rdf:resource="http://identifiers.org/hgnc/HGNC:3229" />
                                    <rdf:li rdf:resource="http://identifiers.org/ncit/C17061" />
                                    <rdf:li rdf:resource="http://sorger.med.harvard.edu/indra/entities/RAS" />
                                    <rdf:li rdf:resource="http://identifiers.org/ncit/C17068" />
                                    <rdf:li rdf:resource="http://identifiers.org/uniprot/P00533" />
                                    <rdf:li rdf:resource="http://identifiers.org/hgnc/HGNC:3236" />
                                    <rdf:li rdf:resource="http://identifiers.org/chebi/15996" />
                                    <rdf:li rdf:resource="http://identifiers.org/ncit/C26360" />
                                    <rdf:li rdf:resource="http://sorger.med.harvard.edu/indra/entities/ERK" />
                                    <rdf:li rdf:resource="http://identifiers.org/ncit/C26222" />
                                    <rdf:li rdf:resource="http://identifiers.org/uniprot/P62993" />
                                    <rdf:li rdf:resource="http://identifiers.org/hgnc/HGNC:4566" />
                                    <rdf:li rdf:resource="http://sorger.med.harvard.edu/indra/entities/SOS" />
                                </rdf:Bag>
                            </bqbiol:hasPart>
                        </rdf:Description>
                    </rdf:RDF>
                </annotation>
            </species>
            <species id="__s157" metaid="metaid_157" name="EGFR(egfr_ligand=None, erbb=1, grb2=2) ._br_EGFR(egfr_ligand=None, erbb=1, grb2=3) ._br_ERK(map2k=None, phospho='p', sos=4, dusp=None) ._br_GRB2(erbb=3, sos=5) ._br_GRB2(erbb=2, sos=None) ._br_RAS(sos=6, gtp=None, map3k=None) ._br_SOS(ras=6, S='u', grb2=5, mapk=4, phosphatase=None)" compartment="default" initialAmount="0">
                <annotation>
                    <rdf:RDF xmlns:rdf="http://www.w3.org/1999/02/22-rdf-syntax-ns#" xmlns:bqbiol="http://biomodels.net/biology-qualifiers/" xmlns:bqmodel="http://biomodels.net/model-qualifiers/">
                        <rdf:Description rdf:about="#metaid_157">
                            <bqbiol:hasPart>
                                <rdf:Bag>
                                    <rdf:li rdf:resource="http://sorger.med.harvard.edu/indra/entities/SOS" />
                                    <rdf:li rdf:resource="http://identifiers.org/ncit/C17068" />
                                    <rdf:li rdf:resource="http://identifiers.org/uniprot/P00533" />
                                    <rdf:li rdf:resource="http://identifiers.org/hgnc/HGNC:3236" />
                                    <rdf:li rdf:resource="http://identifiers.org/ncit/C17061" />
                                    <rdf:li rdf:resource="http://sorger.med.harvard.edu/indra/entities/RAS" />
                                    <rdf:li rdf:resource="http://identifiers.org/ncit/C26360" />
                                    <rdf:li rdf:resource="http://sorger.med.harvard.edu/indra/entities/ERK" />
                                    <rdf:li rdf:resource="http://identifiers.org/ncit/C26222" />
                                    <rdf:li rdf:resource="http://identifiers.org/uniprot/P62993" />
                                    <rdf:li rdf:resource="http://identifiers.org/hgnc/HGNC:4566" />
                                </rdf:Bag>
                            </bqbiol:hasPart>
                        </rdf:Description>
                    </rdf:RDF>
                </annotation>
            </species>
            <species id="__s158" metaid="metaid_158" name="EGFR(egfr_ligand=None, erbb=1, grb2=2) ._br_EGFR(egfr_ligand=None, erbb=1, grb2=3) ._br_GRB2(erbb=3, sos=4) ._br_GRB2(erbb=2, sos=None) ._br_SOS(ras=None, S='p', grb2=4, mapk=None, phosphatase=None)" compartment="default" initialAmount="0">
                <annotation>
                    <rdf:RDF xmlns:rdf="http://www.w3.org/1999/02/22-rdf-syntax-ns#" xmlns:bqbiol="http://biomodels.net/biology-qualifiers/" xmlns:bqmodel="http://biomodels.net/model-qualifiers/">
                        <rdf:Description rdf:about="#metaid_158">
                            <bqbiol:hasPart>
                                <rdf:Bag>
                                    <rdf:li rdf:resource="http://identifiers.org/ncit/C17068" />
                                    <rdf:li rdf:resource="http://identifiers.org/uniprot/P00533" />
                                    <rdf:li rdf:resource="http://identifiers.org/hgnc/HGNC:3236" />
                                    <rdf:li rdf:resource="http://identifiers.org/ncit/C26222" />
                                    <rdf:li rdf:resource="http://identifiers.org/uniprot/P62993" />
                                    <rdf:li rdf:resource="http://identifiers.org/hgnc/HGNC:4566" />
                                    <rdf:li rdf:resource="http://sorger.med.harvard.edu/indra/entities/SOS" />
                                </rdf:Bag>
                            </bqbiol:hasPart>
                        </rdf:Description>
                    </rdf:RDF>
                </annotation>
            </species>
            <species id="__s159" metaid="metaid_159" name="EGF(erbb=1) ._br_EGFR(egfr_ligand=1, erbb=2, grb2=None) ._br_EGFR(egfr_ligand=None, erbb=2, grb2=3) ._br_GRB2(erbb=3, sos=4) ._br_Phosphatase(sos=5) ._br_SOS(ras=None, S='p', grb2=4, mapk=None, phosphatase=5)" compartment="default" initialAmount="0">
                <annotation>
                    <rdf:RDF xmlns:rdf="http://www.w3.org/1999/02/22-rdf-syntax-ns#" xmlns:bqbiol="http://biomodels.net/biology-qualifiers/" xmlns:bqmodel="http://biomodels.net/model-qualifiers/">
                        <rdf:Description rdf:about="#metaid_159">
                            <bqbiol:hasPart>
                                <rdf:Bag>
                                    <rdf:li rdf:resource="http://sorger.med.harvard.edu/indra/entities/SOS" />
                                    <rdf:li rdf:resource="http://identifiers.org/ncit/C20425" />
                                    <rdf:li rdf:resource="http://identifiers.org/uniprot/P01133" />
                                    <rdf:li rdf:resource="http://identifiers.org/hgnc/HGNC:3229" />
                                    <rdf:li rdf:resource="http://identifiers.org/ncit/C16981" />
                                    <rdf:li rdf:resource="http://sorger.med.harvard.edu/indra/entities/Phosphatase" />
                                    <rdf:li rdf:resource="http://identifiers.org/ncit/C26222" />
                                    <rdf:li rdf:resource="http://identifiers.org/uniprot/P62993" />
                                    <rdf:li rdf:resource="http://identifiers.org/hgnc/HGNC:4566" />
                                    <rdf:li rdf:resource="http://identifiers.org/ncit/C17068" />
                                    <rdf:li rdf:resource="http://identifiers.org/uniprot/P00533" />
                                    <rdf:li rdf:resource="http://identifiers.org/hgnc/HGNC:3236" />
                                </rdf:Bag>
                            </bqbiol:hasPart>
                        </rdf:Description>
                    </rdf:RDF>
                </annotation>
            </species>
            <species id="__s160" metaid="metaid_160" name="EGF(erbb=1) ._br_EGFR(egfr_ligand=1, erbb=2, grb2=3) ._br_EGFR(egfr_ligand=None, erbb=2, grb2=None) ._br_GRB2(erbb=3, sos=4) ._br_Phosphatase(sos=5) ._br_SOS(ras=None, S='p', grb2=4, mapk=None, phosphatase=5)" compartment="default" initialAmount="0">
                <annotation>
                    <rdf:RDF xmlns:rdf="http://www.w3.org/1999/02/22-rdf-syntax-ns#" xmlns:bqbiol="http://biomodels.net/biology-qualifiers/" xmlns:bqmodel="http://biomodels.net/model-qualifiers/">
                        <rdf:Description rdf:about="#metaid_160">
                            <bqbiol:hasPart>
                                <rdf:Bag>
                                    <rdf:li rdf:resource="http://sorger.med.harvard.edu/indra/entities/SOS" />
                                    <rdf:li rdf:resource="http://identifiers.org/ncit/C20425" />
                                    <rdf:li rdf:resource="http://identifiers.org/uniprot/P01133" />
                                    <rdf:li rdf:resource="http://identifiers.org/hgnc/HGNC:3229" />
                                    <rdf:li rdf:resource="http://identifiers.org/ncit/C16981" />
                                    <rdf:li rdf:resource="http://sorger.med.harvard.edu/indra/entities/Phosphatase" />
                                    <rdf:li rdf:resource="http://identifiers.org/ncit/C26222" />
                                    <rdf:li rdf:resource="http://identifiers.org/uniprot/P62993" />
                                    <rdf:li rdf:resource="http://identifiers.org/hgnc/HGNC:4566" />
                                    <rdf:li rdf:resource="http://identifiers.org/ncit/C17068" />
                                    <rdf:li rdf:resource="http://identifiers.org/uniprot/P00533" />
                                    <rdf:li rdf:resource="http://identifiers.org/hgnc/HGNC:3236" />
                                </rdf:Bag>
                            </bqbiol:hasPart>
                        </rdf:Description>
                    </rdf:RDF>
                </annotation>
            </species>
            <species id="__s161" metaid="metaid_161" name="EGF(erbb=1) ._br_EGF(erbb=2) ._br_EGFR(egfr_ligand=1, erbb=3, grb2=4) ._br_EGFR(egfr_ligand=2, erbb=3, grb2=5) ._br_GRB2(erbb=4, sos=6) ._br_GRB2(erbb=5, sos=7) ._br_GTP(ras=8) ._br_GTP(ras=9) ._br_RAS(sos=10, gtp=8, map3k=None) ._br_RAS(sos=11, gtp=9, map3k=None) ._br_SOS(ras=10, S='u', grb2=6, mapk=None, phosphatase=None) ._br_SOS(ras=11, S='u', grb2=7, mapk=None, phosphatase=None)" compartment="default" initialAmount="0">
                <annotation>
                    <rdf:RDF xmlns:rdf="http://www.w3.org/1999/02/22-rdf-syntax-ns#" xmlns:bqbiol="http://biomodels.net/biology-qualifiers/" xmlns:bqmodel="http://biomodels.net/model-qualifiers/">
                        <rdf:Description rdf:about="#metaid_161">
                            <bqbiol:hasPart>
                                <rdf:Bag>
                                    <rdf:li rdf:resource="http://identifiers.org/ncit/C20425" />
                                    <rdf:li rdf:resource="http://identifiers.org/uniprot/P01133" />
                                    <rdf:li rdf:resource="http://identifiers.org/hgnc/HGNC:3229" />
                                    <rdf:li rdf:resource="http://identifiers.org/ncit/C17061" />
                                    <rdf:li rdf:resource="http://sorger.med.harvard.edu/indra/entities/RAS" />
                                    <rdf:li rdf:resource="http://identifiers.org/ncit/C17068" />
                                    <rdf:li rdf:resource="http://identifiers.org/uniprot/P00533" />
                                    <rdf:li rdf:resource="http://identifiers.org/hgnc/HGNC:3236" />
                                    <rdf:li rdf:resource="http://identifiers.org/chebi/15996" />
                                    <rdf:li rdf:resource="http://sorger.med.harvard.edu/indra/entities/SOS" />
                                    <rdf:li rdf:resource="http://identifiers.org/ncit/C26222" />
                                    <rdf:li rdf:resource="http://identifiers.org/uniprot/P62993" />
                                    <rdf:li rdf:resource="http://identifiers.org/hgnc/HGNC:4566" />
                                </rdf:Bag>
                            </bqbiol:hasPart>
                        </rdf:Description>
                    </rdf:RDF>
                </annotation>
            </species>
            <species id="__s162" metaid="metaid_162" name="EGF(erbb=1) ._br_EGF(erbb=2) ._br_EGFR(egfr_ligand=1, erbb=3, grb2=4) ._br_EGFR(egfr_ligand=2, erbb=3, grb2=5) ._br_ERK(map2k=None, phospho='p', sos=6, dusp=None) ._br_GRB2(erbb=4, sos=7) ._br_GRB2(erbb=5, sos=8) ._br_GTP(ras=9) ._br_RAS(sos=10, gtp=9, map3k=None) ._br_RAS(sos=11, gtp=None, map3k=None) ._br_SOS(ras=11, S='u', grb2=8, mapk=6, phosphatase=None) ._br_SOS(ras=10, S='u', grb2=7, mapk=None, phosphatase=None)" compartment="default" initialAmount="0">
                <annotation>
                    <rdf:RDF xmlns:rdf="http://www.w3.org/1999/02/22-rdf-syntax-ns#" xmlns:bqbiol="http://biomodels.net/biology-qualifiers/" xmlns:bqmodel="http://biomodels.net/model-qualifiers/">
                        <rdf:Description rdf:about="#metaid_162">
                            <bqbiol:hasPart>
                                <rdf:Bag>
                                    <rdf:li rdf:resource="http://identifiers.org/ncit/C20425" />
                                    <rdf:li rdf:resource="http://identifiers.org/uniprot/P01133" />
                                    <rdf:li rdf:resource="http://identifiers.org/hgnc/HGNC:3229" />
                                    <rdf:li rdf:resource="http://identifiers.org/ncit/C17061" />
                                    <rdf:li rdf:resource="http://sorger.med.harvard.edu/indra/entities/RAS" />
                                    <rdf:li rdf:resource="http://identifiers.org/ncit/C17068" />
                                    <rdf:li rdf:resource="http://identifiers.org/uniprot/P00533" />
                                    <rdf:li rdf:resource="http://identifiers.org/hgnc/HGNC:3236" />
                                    <rdf:li rdf:resource="http://identifiers.org/chebi/15996" />
                                    <rdf:li rdf:resource="http://identifiers.org/ncit/C26360" />
                                    <rdf:li rdf:resource="http://sorger.med.harvard.edu/indra/entities/ERK" />
                                    <rdf:li rdf:resource="http://identifiers.org/ncit/C26222" />
                                    <rdf:li rdf:resource="http://identifiers.org/uniprot/P62993" />
                                    <rdf:li rdf:resource="http://identifiers.org/hgnc/HGNC:4566" />
                                    <rdf:li rdf:resource="http://sorger.med.harvard.edu/indra/entities/SOS" />
                                </rdf:Bag>
                            </bqbiol:hasPart>
                        </rdf:Description>
                    </rdf:RDF>
                </annotation>
            </species>
            <species id="__s163" metaid="metaid_163" name="EGF(erbb=1) ._br_EGF(erbb=2) ._br_EGFR(egfr_ligand=1, erbb=3, grb2=4) ._br_EGFR(egfr_ligand=2, erbb=3, grb2=5) ._br_GRB2(erbb=4, sos=6) ._br_GRB2(erbb=5, sos=7) ._br_GTP(ras=8) ._br_RAS(sos=9, gtp=8, map3k=None) ._br_SOS(ras=None, S='p', grb2=7, mapk=None, phosphatase=None) ._br_SOS(ras=9, S='u', grb2=6, mapk=None, phosphatase=None)" compartment="default" initialAmount="0">
                <annotation>
                    <rdf:RDF xmlns:rdf="http://www.w3.org/1999/02/22-rdf-syntax-ns#" xmlns:bqbiol="http://biomodels.net/biology-qualifiers/" xmlns:bqmodel="http://biomodels.net/model-qualifiers/">
                        <rdf:Description rdf:about="#metaid_163">
                            <bqbiol:hasPart>
                                <rdf:Bag>
                                    <rdf:li rdf:resource="http://identifiers.org/ncit/C20425" />
                                    <rdf:li rdf:resource="http://identifiers.org/uniprot/P01133" />
                                    <rdf:li rdf:resource="http://identifiers.org/hgnc/HGNC:3229" />
                                    <rdf:li rdf:resource="http://identifiers.org/ncit/C17061" />
                                    <rdf:li rdf:resource="http://sorger.med.harvard.edu/indra/entities/RAS" />
                                    <rdf:li rdf:resource="http://identifiers.org/ncit/C17068" />
                                    <rdf:li rdf:resource="http://identifiers.org/uniprot/P00533" />
                                    <rdf:li rdf:resource="http://identifiers.org/hgnc/HGNC:3236" />
                                    <rdf:li rdf:resource="http://identifiers.org/chebi/15996" />
                                    <rdf:li rdf:resource="http://sorger.med.harvard.edu/indra/entities/SOS" />
                                    <rdf:li rdf:resource="http://identifiers.org/ncit/C26222" />
                                    <rdf:li rdf:resource="http://identifiers.org/uniprot/P62993" />
                                    <rdf:li rdf:resource="http://identifiers.org/hgnc/HGNC:4566" />
                                </rdf:Bag>
                            </bqbiol:hasPart>
                        </rdf:Description>
                    </rdf:RDF>
                </annotation>
            </species>
            <species id="__s164" metaid="metaid_164" name="EGF(erbb=1) ._br_EGF(erbb=2) ._br_EGFR(egfr_ligand=1, erbb=3, grb2=4) ._br_EGFR(egfr_ligand=2, erbb=3, grb2=5) ._br_ERK(map2k=None, phospho='p', sos=6, dusp=None) ._br_ERK(map2k=None, phospho='p', sos=7, dusp=None) ._br_GRB2(erbb=4, sos=8) ._br_GRB2(erbb=5, sos=9) ._br_RAS(sos=10, gtp=None, map3k=None) ._br_RAS(sos=11, gtp=None, map3k=None) ._br_SOS(ras=10, S='u', grb2=8, mapk=6, phosphatase=None) ._br_SOS(ras=11, S='u', grb2=9, mapk=7, phosphatase=None)" compartment="default" initialAmount="0">
                <annotation>
                    <rdf:RDF xmlns:rdf="http://www.w3.org/1999/02/22-rdf-syntax-ns#" xmlns:bqbiol="http://biomodels.net/biology-qualifiers/" xmlns:bqmodel="http://biomodels.net/model-qualifiers/">
                        <rdf:Description rdf:about="#metaid_164">
                            <bqbiol:hasPart>
                                <rdf:Bag>
                                    <rdf:li rdf:resource="http://identifiers.org/ncit/C20425" />
                                    <rdf:li rdf:resource="http://identifiers.org/uniprot/P01133" />
                                    <rdf:li rdf:resource="http://identifiers.org/hgnc/HGNC:3229" />
                                    <rdf:li rdf:resource="http://identifiers.org/ncit/C17061" />
                                    <rdf:li rdf:resource="http://sorger.med.harvard.edu/indra/entities/RAS" />
                                    <rdf:li rdf:resource="http://identifiers.org/ncit/C17068" />
                                    <rdf:li rdf:resource="http://identifiers.org/uniprot/P00533" />
                                    <rdf:li rdf:resource="http://identifiers.org/hgnc/HGNC:3236" />
                                    <rdf:li rdf:resource="http://sorger.med.harvard.edu/indra/entities/SOS" />
                                    <rdf:li rdf:resource="http://identifiers.org/ncit/C26222" />
                                    <rdf:li rdf:resource="http://identifiers.org/uniprot/P62993" />
                                    <rdf:li rdf:resource="http://identifiers.org/hgnc/HGNC:4566" />
                                    <rdf:li rdf:resource="http://identifiers.org/ncit/C26360" />
                                    <rdf:li rdf:resource="http://sorger.med.harvard.edu/indra/entities/ERK" />
                                </rdf:Bag>
                            </bqbiol:hasPart>
                        </rdf:Description>
                    </rdf:RDF>
                </annotation>
            </species>
            <species id="__s165" metaid="metaid_165" name="EGF(erbb=1) ._br_EGF(erbb=2) ._br_EGFR(egfr_ligand=1, erbb=3, grb2=4) ._br_EGFR(egfr_ligand=2, erbb=3, grb2=5) ._br_ERK(map2k=None, phospho='p', sos=6, dusp=None) ._br_GRB2(erbb=4, sos=7) ._br_GRB2(erbb=5, sos=8) ._br_RAS(sos=9, gtp=None, map3k=None) ._br_SOS(ras=None, S='p', grb2=8, mapk=None, phosphatase=None) ._br_SOS(ras=9, S='u', grb2=7, mapk=6, phosphatase=None)" compartment="default" initialAmount="0">
                <annotation>
                    <rdf:RDF xmlns:rdf="http://www.w3.org/1999/02/22-rdf-syntax-ns#" xmlns:bqbiol="http://biomodels.net/biology-qualifiers/" xmlns:bqmodel="http://biomodels.net/model-qualifiers/">
                        <rdf:Description rdf:about="#metaid_165">
                            <bqbiol:hasPart>
                                <rdf:Bag>
                                    <rdf:li rdf:resource="http://identifiers.org/ncit/C20425" />
                                    <rdf:li rdf:resource="http://identifiers.org/uniprot/P01133" />
                                    <rdf:li rdf:resource="http://identifiers.org/hgnc/HGNC:3229" />
                                    <rdf:li rdf:resource="http://identifiers.org/ncit/C17061" />
                                    <rdf:li rdf:resource="http://sorger.med.harvard.edu/indra/entities/RAS" />
                                    <rdf:li rdf:resource="http://identifiers.org/ncit/C17068" />
                                    <rdf:li rdf:resource="http://identifiers.org/uniprot/P00533" />
                                    <rdf:li rdf:resource="http://identifiers.org/hgnc/HGNC:3236" />
                                    <rdf:li rdf:resource="http://sorger.med.harvard.edu/indra/entities/SOS" />
                                    <rdf:li rdf:resource="http://identifiers.org/ncit/C26222" />
                                    <rdf:li rdf:resource="http://identifiers.org/uniprot/P62993" />
                                    <rdf:li rdf:resource="http://identifiers.org/hgnc/HGNC:4566" />
                                    <rdf:li rdf:resource="http://identifiers.org/ncit/C26360" />
                                    <rdf:li rdf:resource="http://sorger.med.harvard.edu/indra/entities/ERK" />
                                </rdf:Bag>
                            </bqbiol:hasPart>
                        </rdf:Description>
                    </rdf:RDF>
                </annotation>
            </species>
            <species id="__s166" metaid="metaid_166" name="EGF(erbb=1) ._br_EGF(erbb=2) ._br_EGFR(egfr_ligand=1, erbb=3, grb2=4) ._br_EGFR(egfr_ligand=2, erbb=3, grb2=5) ._br_GRB2(erbb=4, sos=6) ._br_GRB2(erbb=5, sos=7) ._br_SOS(ras=None, S='p', grb2=6, mapk=None, phosphatase=None) ._br_SOS(ras=None, S='p', grb2=7, mapk=None, phosphatase=None)" compartment="default" initialAmount="0">
                <annotation>
                    <rdf:RDF xmlns:rdf="http://www.w3.org/1999/02/22-rdf-syntax-ns#" xmlns:bqbiol="http://biomodels.net/biology-qualifiers/" xmlns:bqmodel="http://biomodels.net/model-qualifiers/">
                        <rdf:Description rdf:about="#metaid_166">
                            <bqbiol:hasPart>
                                <rdf:Bag>
                                    <rdf:li rdf:resource="http://sorger.med.harvard.edu/indra/entities/SOS" />
                                    <rdf:li rdf:resource="http://identifiers.org/ncit/C20425" />
                                    <rdf:li rdf:resource="http://identifiers.org/uniprot/P01133" />
                                    <rdf:li rdf:resource="http://identifiers.org/hgnc/HGNC:3229" />
                                    <rdf:li rdf:resource="http://identifiers.org/ncit/C26222" />
                                    <rdf:li rdf:resource="http://identifiers.org/uniprot/P62993" />
                                    <rdf:li rdf:resource="http://identifiers.org/hgnc/HGNC:4566" />
                                    <rdf:li rdf:resource="http://identifiers.org/ncit/C17068" />
                                    <rdf:li rdf:resource="http://identifiers.org/uniprot/P00533" />
                                    <rdf:li rdf:resource="http://identifiers.org/hgnc/HGNC:3236" />
                                </rdf:Bag>
                            </bqbiol:hasPart>
                        </rdf:Description>
                    </rdf:RDF>
                </annotation>
            </species>
            <species id="__s167" metaid="metaid_167" name="EGF(erbb=1) ._br_EGFR(egfr_ligand=1, erbb=None, grb2=2) ._br_ERK(map2k=None, phospho='p', sos=3, dusp=None) ._br_GRB2(erbb=2, sos=4) ._br_GTP(ras=5) ._br_RAS(sos=6, gtp=5, map3k=None) ._br_SOS(ras=6, S='u', grb2=4, mapk=3, phosphatase=None)" compartment="default" initialAmount="0">
                <annotation>
                    <rdf:RDF xmlns:rdf="http://www.w3.org/1999/02/22-rdf-syntax-ns#" xmlns:bqbiol="http://biomodels.net/biology-qualifiers/" xmlns:bqmodel="http://biomodels.net/model-qualifiers/">
                        <rdf:Description rdf:about="#metaid_167">
                            <bqbiol:hasPart>
                                <rdf:Bag>
                                    <rdf:li rdf:resource="http://identifiers.org/ncit/C20425" />
                                    <rdf:li rdf:resource="http://identifiers.org/uniprot/P01133" />
                                    <rdf:li rdf:resource="http://identifiers.org/hgnc/HGNC:3229" />
                                    <rdf:li rdf:resource="http://identifiers.org/ncit/C17061" />
                                    <rdf:li rdf:resource="http://sorger.med.harvard.edu/indra/entities/RAS" />
                                    <rdf:li rdf:resource="http://identifiers.org/ncit/C17068" />
                                    <rdf:li rdf:resource="http://identifiers.org/uniprot/P00533" />
                                    <rdf:li rdf:resource="http://identifiers.org/hgnc/HGNC:3236" />
                                    <rdf:li rdf:resource="http://identifiers.org/chebi/15996" />
                                    <rdf:li rdf:resource="http://identifiers.org/ncit/C26360" />
                                    <rdf:li rdf:resource="http://sorger.med.harvard.edu/indra/entities/ERK" />
                                    <rdf:li rdf:resource="http://identifiers.org/ncit/C26222" />
                                    <rdf:li rdf:resource="http://identifiers.org/uniprot/P62993" />
                                    <rdf:li rdf:resource="http://identifiers.org/hgnc/HGNC:4566" />
                                    <rdf:li rdf:resource="http://sorger.med.harvard.edu/indra/entities/SOS" />
                                </rdf:Bag>
                            </bqbiol:hasPart>
                        </rdf:Description>
                    </rdf:RDF>
                </annotation>
            </species>
            <species id="__s168" metaid="metaid_168" name="EGF(erbb=1) ._br_EGFR(egfr_ligand=1, erbb=None, grb2=2) ._br_GRB2(erbb=2, sos=3) ._br_Phosphatase(sos=4) ._br_SOS(ras=None, S='p', grb2=3, mapk=None, phosphatase=4)" compartment="default" initialAmount="0">
                <annotation>
                    <rdf:RDF xmlns:rdf="http://www.w3.org/1999/02/22-rdf-syntax-ns#" xmlns:bqbiol="http://biomodels.net/biology-qualifiers/" xmlns:bqmodel="http://biomodels.net/model-qualifiers/">
                        <rdf:Description rdf:about="#metaid_168">
                            <bqbiol:hasPart>
                                <rdf:Bag>
                                    <rdf:li rdf:resource="http://sorger.med.harvard.edu/indra/entities/SOS" />
                                    <rdf:li rdf:resource="http://identifiers.org/ncit/C20425" />
                                    <rdf:li rdf:resource="http://identifiers.org/uniprot/P01133" />
                                    <rdf:li rdf:resource="http://identifiers.org/hgnc/HGNC:3229" />
                                    <rdf:li rdf:resource="http://identifiers.org/ncit/C16981" />
                                    <rdf:li rdf:resource="http://sorger.med.harvard.edu/indra/entities/Phosphatase" />
                                    <rdf:li rdf:resource="http://identifiers.org/ncit/C26222" />
                                    <rdf:li rdf:resource="http://identifiers.org/uniprot/P62993" />
                                    <rdf:li rdf:resource="http://identifiers.org/hgnc/HGNC:4566" />
                                    <rdf:li rdf:resource="http://identifiers.org/ncit/C17068" />
                                    <rdf:li rdf:resource="http://identifiers.org/uniprot/P00533" />
                                    <rdf:li rdf:resource="http://identifiers.org/hgnc/HGNC:3236" />
                                </rdf:Bag>
                            </bqbiol:hasPart>
                        </rdf:Description>
                    </rdf:RDF>
                </annotation>
            </species>
            <species id="__s169" metaid="metaid_169" name="EGFR(egfr_ligand=None, erbb=1, grb2=2) ._br_EGFR(egfr_ligand=None, erbb=1, grb2=3) ._br_GRB2(erbb=3, sos=4) ._br_GRB2(erbb=2, sos=None) ._br_GTP(ras=5) ._br_RAS(sos=6, gtp=5, map3k=None) ._br_SOS(ras=6, S='u', grb2=4, mapk=None, phosphatase=None)" compartment="default" initialAmount="0">
                <annotation>
                    <rdf:RDF xmlns:rdf="http://www.w3.org/1999/02/22-rdf-syntax-ns#" xmlns:bqbiol="http://biomodels.net/biology-qualifiers/" xmlns:bqmodel="http://biomodels.net/model-qualifiers/">
                        <rdf:Description rdf:about="#metaid_169">
                            <bqbiol:hasPart>
                                <rdf:Bag>
                                    <rdf:li rdf:resource="http://sorger.med.harvard.edu/indra/entities/SOS" />
                                    <rdf:li rdf:resource="http://identifiers.org/ncit/C17068" />
                                    <rdf:li rdf:resource="http://identifiers.org/uniprot/P00533" />
                                    <rdf:li rdf:resource="http://identifiers.org/hgnc/HGNC:3236" />
                                    <rdf:li rdf:resource="http://identifiers.org/ncit/C17061" />
                                    <rdf:li rdf:resource="http://sorger.med.harvard.edu/indra/entities/RAS" />
                                    <rdf:li rdf:resource="http://identifiers.org/ncit/C26222" />
                                    <rdf:li rdf:resource="http://identifiers.org/uniprot/P62993" />
                                    <rdf:li rdf:resource="http://identifiers.org/hgnc/HGNC:4566" />
                                    <rdf:li rdf:resource="http://identifiers.org/chebi/15996" />
                                </rdf:Bag>
                            </bqbiol:hasPart>
                        </rdf:Description>
                    </rdf:RDF>
                </annotation>
            </species>
            <species id="__s170" metaid="metaid_170" name="EGFR(egfr_ligand=None, erbb=1, grb2=2) ._br_EGFR(egfr_ligand=None, erbb=1, grb2=3) ._br_GRB2(erbb=2, sos=4) ._br_GRB2(erbb=3, sos=5) ._br_GTP(ras=6) ._br_RAS(sos=7, gtp=6, map3k=None) ._br_SOS(ras=7, S='u', grb2=5, mapk=None, phosphatase=None) ._br_SOS(ras=None, S='u', grb2=4, mapk=None, phosphatase=None)" compartment="default" initialAmount="0">
                <annotation>
                    <rdf:RDF xmlns:rdf="http://www.w3.org/1999/02/22-rdf-syntax-ns#" xmlns:bqbiol="http://biomodels.net/biology-qualifiers/" xmlns:bqmodel="http://biomodels.net/model-qualifiers/">
                        <rdf:Description rdf:about="#metaid_170">
                            <bqbiol:hasPart>
                                <rdf:Bag>
                                    <rdf:li rdf:resource="http://sorger.med.harvard.edu/indra/entities/SOS" />
                                    <rdf:li rdf:resource="http://identifiers.org/ncit/C17068" />
                                    <rdf:li rdf:resource="http://identifiers.org/uniprot/P00533" />
                                    <rdf:li rdf:resource="http://identifiers.org/hgnc/HGNC:3236" />
                                    <rdf:li rdf:resource="http://identifiers.org/ncit/C17061" />
                                    <rdf:li rdf:resource="http://sorger.med.harvard.edu/indra/entities/RAS" />
                                    <rdf:li rdf:resource="http://identifiers.org/ncit/C26222" />
                                    <rdf:li rdf:resource="http://identifiers.org/uniprot/P62993" />
                                    <rdf:li rdf:resource="http://identifiers.org/hgnc/HGNC:4566" />
                                    <rdf:li rdf:resource="http://identifiers.org/chebi/15996" />
                                </rdf:Bag>
                            </bqbiol:hasPart>
                        </rdf:Description>
                    </rdf:RDF>
                </annotation>
            </species>
            <species id="__s171" metaid="metaid_171" name="EGFR(egfr_ligand=None, erbb=1, grb2=2) ._br_EGFR(egfr_ligand=None, erbb=1, grb2=3) ._br_ERK(map2k=None, phospho='p', sos=4, dusp=None) ._br_GRB2(erbb=2, sos=5) ._br_GRB2(erbb=3, sos=6) ._br_RAS(sos=7, gtp=None, map3k=None) ._br_SOS(ras=7, S='u', grb2=6, mapk=4, phosphatase=None) ._br_SOS(ras=None, S='u', grb2=5, mapk=None, phosphatase=None)" compartment="default" initialAmount="0">
                <annotation>
                    <rdf:RDF xmlns:rdf="http://www.w3.org/1999/02/22-rdf-syntax-ns#" xmlns:bqbiol="http://biomodels.net/biology-qualifiers/" xmlns:bqmodel="http://biomodels.net/model-qualifiers/">
                        <rdf:Description rdf:about="#metaid_171">
                            <bqbiol:hasPart>
                                <rdf:Bag>
                                    <rdf:li rdf:resource="http://sorger.med.harvard.edu/indra/entities/SOS" />
                                    <rdf:li rdf:resource="http://identifiers.org/ncit/C17068" />
                                    <rdf:li rdf:resource="http://identifiers.org/uniprot/P00533" />
                                    <rdf:li rdf:resource="http://identifiers.org/hgnc/HGNC:3236" />
                                    <rdf:li rdf:resource="http://identifiers.org/ncit/C17061" />
                                    <rdf:li rdf:resource="http://sorger.med.harvard.edu/indra/entities/RAS" />
                                    <rdf:li rdf:resource="http://identifiers.org/ncit/C26360" />
                                    <rdf:li rdf:resource="http://sorger.med.harvard.edu/indra/entities/ERK" />
                                    <rdf:li rdf:resource="http://identifiers.org/ncit/C26222" />
                                    <rdf:li rdf:resource="http://identifiers.org/uniprot/P62993" />
                                    <rdf:li rdf:resource="http://identifiers.org/hgnc/HGNC:4566" />
                                </rdf:Bag>
                            </bqbiol:hasPart>
                        </rdf:Description>
                    </rdf:RDF>
                </annotation>
            </species>
            <species id="__s172" metaid="metaid_172" name="EGFR(egfr_ligand=None, erbb=1, grb2=2) ._br_EGFR(egfr_ligand=None, erbb=1, grb2=3) ._br_GRB2(erbb=2, sos=4) ._br_GRB2(erbb=3, sos=5) ._br_SOS(ras=None, S='p', grb2=5, mapk=None, phosphatase=None) ._br_SOS(ras=None, S='u', grb2=4, mapk=None, phosphatase=None)" compartment="default" initialAmount="0">
                <annotation>
                    <rdf:RDF xmlns:rdf="http://www.w3.org/1999/02/22-rdf-syntax-ns#" xmlns:bqbiol="http://biomodels.net/biology-qualifiers/" xmlns:bqmodel="http://biomodels.net/model-qualifiers/">
                        <rdf:Description rdf:about="#metaid_172">
                            <bqbiol:hasPart>
                                <rdf:Bag>
                                    <rdf:li rdf:resource="http://identifiers.org/ncit/C17068" />
                                    <rdf:li rdf:resource="http://identifiers.org/uniprot/P00533" />
                                    <rdf:li rdf:resource="http://identifiers.org/hgnc/HGNC:3236" />
                                    <rdf:li rdf:resource="http://identifiers.org/ncit/C26222" />
                                    <rdf:li rdf:resource="http://identifiers.org/uniprot/P62993" />
                                    <rdf:li rdf:resource="http://identifiers.org/hgnc/HGNC:4566" />
                                    <rdf:li rdf:resource="http://sorger.med.harvard.edu/indra/entities/SOS" />
                                </rdf:Bag>
                            </bqbiol:hasPart>
                        </rdf:Description>
                    </rdf:RDF>
                </annotation>
            </species>
            <species id="__s173" metaid="metaid_173" name="EGFR(egfr_ligand=None, erbb=1, grb2=2) ._br_EGFR(egfr_ligand=None, erbb=1, grb2=3) ._br_ERK(map2k=None, phospho='p', sos=4, dusp=None) ._br_GRB2(erbb=2, sos=5) ._br_GRB2(erbb=3, sos=6) ._br_GTP(ras=7) ._br_RAS(sos=8, gtp=7, map3k=None) ._br_SOS(ras=None, S='u', grb2=5, mapk=4, phosphatase=None) ._br_SOS(ras=8, S='u', grb2=6, mapk=None, phosphatase=None)" compartment="default" initialAmount="0">
                <annotation>
                    <rdf:RDF xmlns:rdf="http://www.w3.org/1999/02/22-rdf-syntax-ns#" xmlns:bqbiol="http://biomodels.net/biology-qualifiers/" xmlns:bqmodel="http://biomodels.net/model-qualifiers/">
                        <rdf:Description rdf:about="#metaid_173">
                            <bqbiol:hasPart>
                                <rdf:Bag>
                                    <rdf:li rdf:resource="http://identifiers.org/ncit/C17068" />
                                    <rdf:li rdf:resource="http://identifiers.org/uniprot/P00533" />
                                    <rdf:li rdf:resource="http://identifiers.org/hgnc/HGNC:3236" />
                                    <rdf:li rdf:resource="http://identifiers.org/ncit/C17061" />
                                    <rdf:li rdf:resource="http://sorger.med.harvard.edu/indra/entities/RAS" />
                                    <rdf:li rdf:resource="http://identifiers.org/chebi/15996" />
                                    <rdf:li rdf:resource="http://sorger.med.harvard.edu/indra/entities/SOS" />
                                    <rdf:li rdf:resource="http://identifiers.org/ncit/C26222" />
                                    <rdf:li rdf:resource="http://identifiers.org/uniprot/P62993" />
                                    <rdf:li rdf:resource="http://identifiers.org/hgnc/HGNC:4566" />
                                    <rdf:li rdf:resource="http://identifiers.org/ncit/C26360" />
                                    <rdf:li rdf:resource="http://sorger.med.harvard.edu/indra/entities/ERK" />
                                </rdf:Bag>
                            </bqbiol:hasPart>
                        </rdf:Description>
                    </rdf:RDF>
                </annotation>
            </species>
            <species id="__s174" metaid="metaid_174" name="EGFR(egfr_ligand=None, erbb=1, grb2=2) ._br_EGFR(egfr_ligand=None, erbb=1, grb2=3) ._br_ERK(map2k=None, phospho='p', sos=4, dusp=None) ._br_ERK(map2k=None, phospho='p', sos=5, dusp=None) ._br_GRB2(erbb=2, sos=6) ._br_GRB2(erbb=3, sos=7) ._br_RAS(sos=8, gtp=None, map3k=None) ._br_SOS(ras=8, S='u', grb2=7, mapk=5, phosphatase=None) ._br_SOS(ras=None, S='u', grb2=6, mapk=4, phosphatase=None)" compartment="default" initialAmount="0">
                <annotation>
                    <rdf:RDF xmlns:rdf="http://www.w3.org/1999/02/22-rdf-syntax-ns#" xmlns:bqbiol="http://biomodels.net/biology-qualifiers/" xmlns:bqmodel="http://biomodels.net/model-qualifiers/">
                        <rdf:Description rdf:about="#metaid_174">
                            <bqbiol:hasPart>
                                <rdf:Bag>
                                    <rdf:li rdf:resource="http://sorger.med.harvard.edu/indra/entities/SOS" />
                                    <rdf:li rdf:resource="http://identifiers.org/ncit/C17068" />
                                    <rdf:li rdf:resource="http://identifiers.org/uniprot/P00533" />
                                    <rdf:li rdf:resource="http://identifiers.org/hgnc/HGNC:3236" />
                                    <rdf:li rdf:resource="http://identifiers.org/ncit/C17061" />
                                    <rdf:li rdf:resource="http://sorger.med.harvard.edu/indra/entities/RAS" />
                                    <rdf:li rdf:resource="http://identifiers.org/ncit/C26360" />
                                    <rdf:li rdf:resource="http://sorger.med.harvard.edu/indra/entities/ERK" />
                                    <rdf:li rdf:resource="http://identifiers.org/ncit/C26222" />
                                    <rdf:li rdf:resource="http://identifiers.org/uniprot/P62993" />
                                    <rdf:li rdf:resource="http://identifiers.org/hgnc/HGNC:4566" />
                                </rdf:Bag>
                            </bqbiol:hasPart>
                        </rdf:Description>
                    </rdf:RDF>
                </annotation>
            </species>
            <species id="__s175" metaid="metaid_175" name="EGFR(egfr_ligand=None, erbb=1, grb2=2) ._br_EGFR(egfr_ligand=None, erbb=1, grb2=3) ._br_ERK(map2k=None, phospho='p', sos=4, dusp=None) ._br_GRB2(erbb=2, sos=5) ._br_GRB2(erbb=3, sos=6) ._br_SOS(ras=None, S='p', grb2=6, mapk=None, phosphatase=None) ._br_SOS(ras=None, S='u', grb2=5, mapk=4, phosphatase=None)" compartment="default" initialAmount="0">
                <annotation>
                    <rdf:RDF xmlns:rdf="http://www.w3.org/1999/02/22-rdf-syntax-ns#" xmlns:bqbiol="http://biomodels.net/biology-qualifiers/" xmlns:bqmodel="http://biomodels.net/model-qualifiers/">
                        <rdf:Description rdf:about="#metaid_175">
                            <bqbiol:hasPart>
                                <rdf:Bag>
                                    <rdf:li rdf:resource="http://sorger.med.harvard.edu/indra/entities/SOS" />
                                    <rdf:li rdf:resource="http://identifiers.org/ncit/C17068" />
                                    <rdf:li rdf:resource="http://identifiers.org/uniprot/P00533" />
                                    <rdf:li rdf:resource="http://identifiers.org/hgnc/HGNC:3236" />
                                    <rdf:li rdf:resource="http://identifiers.org/ncit/C26360" />
                                    <rdf:li rdf:resource="http://sorger.med.harvard.edu/indra/entities/ERK" />
                                    <rdf:li rdf:resource="http://identifiers.org/ncit/C26222" />
                                    <rdf:li rdf:resource="http://identifiers.org/uniprot/P62993" />
                                    <rdf:li rdf:resource="http://identifiers.org/hgnc/HGNC:4566" />
                                </rdf:Bag>
                            </bqbiol:hasPart>
                        </rdf:Description>
                    </rdf:RDF>
                </annotation>
            </species>
            <species id="__s176" metaid="metaid_176" name="EGFR(egfr_ligand=None, erbb=1, grb2=2) ._br_EGFR(egfr_ligand=None, erbb=1, grb2=3) ._br_GRB2(erbb=2, sos=4) ._br_GRB2(erbb=3, sos=5) ._br_GTP(ras=6) ._br_RAS(sos=7, gtp=6, map3k=None) ._br_RAS(sos=8, gtp=None, map3k=None) ._br_SOS(ras=8, S='u', grb2=4, mapk=None, phosphatase=None) ._br_SOS(ras=7, S='u', grb2=5, mapk=None, phosphatase=None)" compartment="default" initialAmount="0">
                <annotation>
                    <rdf:RDF xmlns:rdf="http://www.w3.org/1999/02/22-rdf-syntax-ns#" xmlns:bqbiol="http://biomodels.net/biology-qualifiers/" xmlns:bqmodel="http://biomodels.net/model-qualifiers/">
                        <rdf:Description rdf:about="#metaid_176">
                            <bqbiol:hasPart>
                                <rdf:Bag>
                                    <rdf:li rdf:resource="http://sorger.med.harvard.edu/indra/entities/SOS" />
                                    <rdf:li rdf:resource="http://identifiers.org/ncit/C17068" />
                                    <rdf:li rdf:resource="http://identifiers.org/uniprot/P00533" />
                                    <rdf:li rdf:resource="http://identifiers.org/hgnc/HGNC:3236" />
                                    <rdf:li rdf:resource="http://identifiers.org/ncit/C17061" />
                                    <rdf:li rdf:resource="http://sorger.med.harvard.edu/indra/entities/RAS" />
                                    <rdf:li rdf:resource="http://identifiers.org/ncit/C26222" />
                                    <rdf:li rdf:resource="http://identifiers.org/uniprot/P62993" />
                                    <rdf:li rdf:resource="http://identifiers.org/hgnc/HGNC:4566" />
                                    <rdf:li rdf:resource="http://identifiers.org/chebi/15996" />
                                </rdf:Bag>
                            </bqbiol:hasPart>
                        </rdf:Description>
                    </rdf:RDF>
                </annotation>
            </species>
            <species id="__s177" metaid="metaid_177" name="EGFR(egfr_ligand=None, erbb=1, grb2=2) ._br_EGFR(egfr_ligand=None, erbb=1, grb2=3) ._br_ERK(map2k=None, phospho='p', sos=4, dusp=None) ._br_GRB2(erbb=2, sos=5) ._br_GRB2(erbb=3, sos=6) ._br_RAS(sos=7, gtp=None, map3k=None) ._br_RAS(sos=8, gtp=None, map3k=None) ._br_SOS(ras=8, S='u', grb2=6, mapk=4, phosphatase=None) ._br_SOS(ras=7, S='u', grb2=5, mapk=None, phosphatase=None)" compartment="default" initialAmount="0">
                <annotation>
                    <rdf:RDF xmlns:rdf="http://www.w3.org/1999/02/22-rdf-syntax-ns#" xmlns:bqbiol="http://biomodels.net/biology-qualifiers/" xmlns:bqmodel="http://biomodels.net/model-qualifiers/">
                        <rdf:Description rdf:about="#metaid_177">
                            <bqbiol:hasPart>
                                <rdf:Bag>
                                    <rdf:li rdf:resource="http://sorger.med.harvard.edu/indra/entities/SOS" />
                                    <rdf:li rdf:resource="http://identifiers.org/ncit/C17068" />
                                    <rdf:li rdf:resource="http://identifiers.org/uniprot/P00533" />
                                    <rdf:li rdf:resource="http://identifiers.org/hgnc/HGNC:3236" />
                                    <rdf:li rdf:resource="http://identifiers.org/ncit/C17061" />
                                    <rdf:li rdf:resource="http://sorger.med.harvard.edu/indra/entities/RAS" />
                                    <rdf:li rdf:resource="http://identifiers.org/ncit/C26360" />
                                    <rdf:li rdf:resource="http://sorger.med.harvard.edu/indra/entities/ERK" />
                                    <rdf:li rdf:resource="http://identifiers.org/ncit/C26222" />
                                    <rdf:li rdf:resource="http://identifiers.org/uniprot/P62993" />
                                    <rdf:li rdf:resource="http://identifiers.org/hgnc/HGNC:4566" />
                                </rdf:Bag>
                            </bqbiol:hasPart>
                        </rdf:Description>
                    </rdf:RDF>
                </annotation>
            </species>
            <species id="__s178" metaid="metaid_178" name="EGFR(egfr_ligand=None, erbb=1, grb2=2) ._br_EGFR(egfr_ligand=None, erbb=1, grb2=3) ._br_GRB2(erbb=2, sos=4) ._br_GRB2(erbb=3, sos=5) ._br_RAS(sos=6, gtp=None, map3k=None) ._br_SOS(ras=None, S='p', grb2=5, mapk=None, phosphatase=None) ._br_SOS(ras=6, S='u', grb2=4, mapk=None, phosphatase=None)" compartment="default" initialAmount="0">
                <annotation>
                    <rdf:RDF xmlns:rdf="http://www.w3.org/1999/02/22-rdf-syntax-ns#" xmlns:bqbiol="http://biomodels.net/biology-qualifiers/" xmlns:bqmodel="http://biomodels.net/model-qualifiers/">
                        <rdf:Description rdf:about="#metaid_178">
                            <bqbiol:hasPart>
                                <rdf:Bag>
                                    <rdf:li rdf:resource="http://sorger.med.harvard.edu/indra/entities/SOS" />
                                    <rdf:li rdf:resource="http://identifiers.org/ncit/C17068" />
                                    <rdf:li rdf:resource="http://identifiers.org/uniprot/P00533" />
                                    <rdf:li rdf:resource="http://identifiers.org/hgnc/HGNC:3236" />
                                    <rdf:li rdf:resource="http://identifiers.org/ncit/C26222" />
                                    <rdf:li rdf:resource="http://identifiers.org/uniprot/P62993" />
                                    <rdf:li rdf:resource="http://identifiers.org/hgnc/HGNC:4566" />
                                    <rdf:li rdf:resource="http://identifiers.org/ncit/C17061" />
                                    <rdf:li rdf:resource="http://sorger.med.harvard.edu/indra/entities/RAS" />
                                </rdf:Bag>
                            </bqbiol:hasPart>
                        </rdf:Description>
                    </rdf:RDF>
                </annotation>
            </species>
            <species id="__s179" metaid="metaid_179" name="EGF(erbb=1) ._br_EGFR(egfr_ligand=1, erbb=2, grb2=3) ._br_EGFR(egfr_ligand=None, erbb=2, grb2=4) ._br_GRB2(erbb=4, sos=5) ._br_GRB2(erbb=3, sos=6) ._br_GTP(ras=7) ._br_GTP(ras=8) ._br_RAS(sos=9, gtp=7, map3k=None) ._br_RAS(sos=10, gtp=8, map3k=None) ._br_SOS(ras=9, S='u', grb2=5, mapk=None, phosphatase=None) ._br_SOS(ras=10, S='u', grb2=6, mapk=None, phosphatase=None)" compartment="default" initialAmount="0">
                <annotation>
                    <rdf:RDF xmlns:rdf="http://www.w3.org/1999/02/22-rdf-syntax-ns#" xmlns:bqbiol="http://biomodels.net/biology-qualifiers/" xmlns:bqmodel="http://biomodels.net/model-qualifiers/">
                        <rdf:Description rdf:about="#metaid_179">
                            <bqbiol:hasPart>
                                <rdf:Bag>
                                    <rdf:li rdf:resource="http://identifiers.org/ncit/C20425" />
                                    <rdf:li rdf:resource="http://identifiers.org/uniprot/P01133" />
                                    <rdf:li rdf:resource="http://identifiers.org/hgnc/HGNC:3229" />
                                    <rdf:li rdf:resource="http://identifiers.org/ncit/C17061" />
                                    <rdf:li rdf:resource="http://sorger.med.harvard.edu/indra/entities/RAS" />
                                    <rdf:li rdf:resource="http://identifiers.org/ncit/C17068" />
                                    <rdf:li rdf:resource="http://identifiers.org/uniprot/P00533" />
                                    <rdf:li rdf:resource="http://identifiers.org/hgnc/HGNC:3236" />
                                    <rdf:li rdf:resource="http://identifiers.org/chebi/15996" />
                                    <rdf:li rdf:resource="http://sorger.med.harvard.edu/indra/entities/SOS" />
                                    <rdf:li rdf:resource="http://identifiers.org/ncit/C26222" />
                                    <rdf:li rdf:resource="http://identifiers.org/uniprot/P62993" />
                                    <rdf:li rdf:resource="http://identifiers.org/hgnc/HGNC:4566" />
                                </rdf:Bag>
                            </bqbiol:hasPart>
                        </rdf:Description>
                    </rdf:RDF>
                </annotation>
            </species>
            <species id="__s180" metaid="metaid_180" name="EGF(erbb=1) ._br_EGFR(egfr_ligand=1, erbb=2, grb2=3) ._br_EGFR(egfr_ligand=None, erbb=2, grb2=4) ._br_ERK(map2k=None, phospho='p', sos=5, dusp=None) ._br_GRB2(erbb=4, sos=6) ._br_GRB2(erbb=3, sos=7) ._br_GTP(ras=8) ._br_RAS(sos=9, gtp=8, map3k=None) ._br_RAS(sos=10, gtp=None, map3k=None) ._br_SOS(ras=10, S='u', grb2=7, mapk=5, phosphatase=None) ._br_SOS(ras=9, S='u', grb2=6, mapk=None, phosphatase=None)" compartment="default" initialAmount="0">
                <annotation>
                    <rdf:RDF xmlns:rdf="http://www.w3.org/1999/02/22-rdf-syntax-ns#" xmlns:bqbiol="http://biomodels.net/biology-qualifiers/" xmlns:bqmodel="http://biomodels.net/model-qualifiers/">
                        <rdf:Description rdf:about="#metaid_180">
                            <bqbiol:hasPart>
                                <rdf:Bag>
                                    <rdf:li rdf:resource="http://identifiers.org/ncit/C20425" />
                                    <rdf:li rdf:resource="http://identifiers.org/uniprot/P01133" />
                                    <rdf:li rdf:resource="http://identifiers.org/hgnc/HGNC:3229" />
                                    <rdf:li rdf:resource="http://identifiers.org/ncit/C17061" />
                                    <rdf:li rdf:resource="http://sorger.med.harvard.edu/indra/entities/RAS" />
                                    <rdf:li rdf:resource="http://identifiers.org/ncit/C17068" />
                                    <rdf:li rdf:resource="http://identifiers.org/uniprot/P00533" />
                                    <rdf:li rdf:resource="http://identifiers.org/hgnc/HGNC:3236" />
                                    <rdf:li rdf:resource="http://identifiers.org/chebi/15996" />
                                    <rdf:li rdf:resource="http://identifiers.org/ncit/C26360" />
                                    <rdf:li rdf:resource="http://sorger.med.harvard.edu/indra/entities/ERK" />
                                    <rdf:li rdf:resource="http://identifiers.org/ncit/C26222" />
                                    <rdf:li rdf:resource="http://identifiers.org/uniprot/P62993" />
                                    <rdf:li rdf:resource="http://identifiers.org/hgnc/HGNC:4566" />
                                    <rdf:li rdf:resource="http://sorger.med.harvard.edu/indra/entities/SOS" />
                                </rdf:Bag>
                            </bqbiol:hasPart>
                        </rdf:Description>
                    </rdf:RDF>
                </annotation>
            </species>
            <species id="__s181" metaid="metaid_181" name="EGF(erbb=1) ._br_EGFR(egfr_ligand=1, erbb=2, grb2=3) ._br_EGFR(egfr_ligand=None, erbb=2, grb2=4) ._br_GRB2(erbb=4, sos=5) ._br_GRB2(erbb=3, sos=6) ._br_GTP(ras=7) ._br_RAS(sos=8, gtp=7, map3k=None) ._br_SOS(ras=None, S='p', grb2=6, mapk=None, phosphatase=None) ._br_SOS(ras=8, S='u', grb2=5, mapk=None, phosphatase=None)" compartment="default" initialAmount="0">
                <annotation>
                    <rdf:RDF xmlns:rdf="http://www.w3.org/1999/02/22-rdf-syntax-ns#" xmlns:bqbiol="http://biomodels.net/biology-qualifiers/" xmlns:bqmodel="http://biomodels.net/model-qualifiers/">
                        <rdf:Description rdf:about="#metaid_181">
                            <bqbiol:hasPart>
                                <rdf:Bag>
                                    <rdf:li rdf:resource="http://identifiers.org/ncit/C20425" />
                                    <rdf:li rdf:resource="http://identifiers.org/uniprot/P01133" />
                                    <rdf:li rdf:resource="http://identifiers.org/hgnc/HGNC:3229" />
                                    <rdf:li rdf:resource="http://identifiers.org/ncit/C17061" />
                                    <rdf:li rdf:resource="http://sorger.med.harvard.edu/indra/entities/RAS" />
                                    <rdf:li rdf:resource="http://identifiers.org/ncit/C17068" />
                                    <rdf:li rdf:resource="http://identifiers.org/uniprot/P00533" />
                                    <rdf:li rdf:resource="http://identifiers.org/hgnc/HGNC:3236" />
                                    <rdf:li rdf:resource="http://identifiers.org/chebi/15996" />
                                    <rdf:li rdf:resource="http://sorger.med.harvard.edu/indra/entities/SOS" />
                                    <rdf:li rdf:resource="http://identifiers.org/ncit/C26222" />
                                    <rdf:li rdf:resource="http://identifiers.org/uniprot/P62993" />
                                    <rdf:li rdf:resource="http://identifiers.org/hgnc/HGNC:4566" />
                                </rdf:Bag>
                            </bqbiol:hasPart>
                        </rdf:Description>
                    </rdf:RDF>
                </annotation>
            </species>
            <species id="__s182" metaid="metaid_182" name="EGF(erbb=1) ._br_EGFR(egfr_ligand=1, erbb=2, grb2=3) ._br_EGFR(egfr_ligand=None, erbb=2, grb2=4) ._br_ERK(map2k=None, phospho='p', sos=5, dusp=None) ._br_GRB2(erbb=3, sos=6) ._br_GRB2(erbb=4, sos=7) ._br_GTP(ras=8) ._br_RAS(sos=9, gtp=8, map3k=None) ._br_RAS(sos=10, gtp=None, map3k=None) ._br_SOS(ras=10, S='u', grb2=7, mapk=5, phosphatase=None) ._br_SOS(ras=9, S='u', grb2=6, mapk=None, phosphatase=None)" compartment="default" initialAmount="0">
                <annotation>
                    <rdf:RDF xmlns:rdf="http://www.w3.org/1999/02/22-rdf-syntax-ns#" xmlns:bqbiol="http://biomodels.net/biology-qualifiers/" xmlns:bqmodel="http://biomodels.net/model-qualifiers/">
                        <rdf:Description rdf:about="#metaid_182">
                            <bqbiol:hasPart>
                                <rdf:Bag>
                                    <rdf:li rdf:resource="http://identifiers.org/ncit/C20425" />
                                    <rdf:li rdf:resource="http://identifiers.org/uniprot/P01133" />
                                    <rdf:li rdf:resource="http://identifiers.org/hgnc/HGNC:3229" />
                                    <rdf:li rdf:resource="http://identifiers.org/ncit/C17061" />
                                    <rdf:li rdf:resource="http://sorger.med.harvard.edu/indra/entities/RAS" />
                                    <rdf:li rdf:resource="http://identifiers.org/ncit/C17068" />
                                    <rdf:li rdf:resource="http://identifiers.org/uniprot/P00533" />
                                    <rdf:li rdf:resource="http://identifiers.org/hgnc/HGNC:3236" />
                                    <rdf:li rdf:resource="http://identifiers.org/chebi/15996" />
                                    <rdf:li rdf:resource="http://identifiers.org/ncit/C26360" />
                                    <rdf:li rdf:resource="http://sorger.med.harvard.edu/indra/entities/ERK" />
                                    <rdf:li rdf:resource="http://identifiers.org/ncit/C26222" />
                                    <rdf:li rdf:resource="http://identifiers.org/uniprot/P62993" />
                                    <rdf:li rdf:resource="http://identifiers.org/hgnc/HGNC:4566" />
                                    <rdf:li rdf:resource="http://sorger.med.harvard.edu/indra/entities/SOS" />
                                </rdf:Bag>
                            </bqbiol:hasPart>
                        </rdf:Description>
                    </rdf:RDF>
                </annotation>
            </species>
            <species id="__s183" metaid="metaid_183" name="EGF(erbb=1) ._br_EGFR(egfr_ligand=1, erbb=2, grb2=3) ._br_EGFR(egfr_ligand=None, erbb=2, grb2=4) ._br_GRB2(erbb=3, sos=5) ._br_GRB2(erbb=4, sos=6) ._br_GTP(ras=7) ._br_RAS(sos=8, gtp=7, map3k=None) ._br_SOS(ras=None, S='p', grb2=6, mapk=None, phosphatase=None) ._br_SOS(ras=8, S='u', grb2=5, mapk=None, phosphatase=None)" compartment="default" initialAmount="0">
                <annotation>
                    <rdf:RDF xmlns:rdf="http://www.w3.org/1999/02/22-rdf-syntax-ns#" xmlns:bqbiol="http://biomodels.net/biology-qualifiers/" xmlns:bqmodel="http://biomodels.net/model-qualifiers/">
                        <rdf:Description rdf:about="#metaid_183">
                            <bqbiol:hasPart>
                                <rdf:Bag>
                                    <rdf:li rdf:resource="http://identifiers.org/ncit/C20425" />
                                    <rdf:li rdf:resource="http://identifiers.org/uniprot/P01133" />
                                    <rdf:li rdf:resource="http://identifiers.org/hgnc/HGNC:3229" />
                                    <rdf:li rdf:resource="http://identifiers.org/ncit/C17061" />
                                    <rdf:li rdf:resource="http://sorger.med.harvard.edu/indra/entities/RAS" />
                                    <rdf:li rdf:resource="http://identifiers.org/ncit/C17068" />
                                    <rdf:li rdf:resource="http://identifiers.org/uniprot/P00533" />
                                    <rdf:li rdf:resource="http://identifiers.org/hgnc/HGNC:3236" />
                                    <rdf:li rdf:resource="http://identifiers.org/chebi/15996" />
                                    <rdf:li rdf:resource="http://sorger.med.harvard.edu/indra/entities/SOS" />
                                    <rdf:li rdf:resource="http://identifiers.org/ncit/C26222" />
                                    <rdf:li rdf:resource="http://identifiers.org/uniprot/P62993" />
                                    <rdf:li rdf:resource="http://identifiers.org/hgnc/HGNC:4566" />
                                </rdf:Bag>
                            </bqbiol:hasPart>
                        </rdf:Description>
                    </rdf:RDF>
                </annotation>
            </species>
            <species id="__s184" metaid="metaid_184" name="EGF(erbb=1) ._br_EGFR(egfr_ligand=1, erbb=2, grb2=3) ._br_EGFR(egfr_ligand=None, erbb=2, grb2=4) ._br_ERK(map2k=None, phospho='p', sos=5, dusp=None) ._br_ERK(map2k=None, phospho='p', sos=6, dusp=None) ._br_GRB2(erbb=4, sos=7) ._br_GRB2(erbb=3, sos=8) ._br_RAS(sos=9, gtp=None, map3k=None) ._br_RAS(sos=10, gtp=None, map3k=None) ._br_SOS(ras=9, S='u', grb2=7, mapk=5, phosphatase=None) ._br_SOS(ras=10, S='u', grb2=8, mapk=6, phosphatase=None)" compartment="default" initialAmount="0">
                <annotation>
                    <rdf:RDF xmlns:rdf="http://www.w3.org/1999/02/22-rdf-syntax-ns#" xmlns:bqbiol="http://biomodels.net/biology-qualifiers/" xmlns:bqmodel="http://biomodels.net/model-qualifiers/">
                        <rdf:Description rdf:about="#metaid_184">
                            <bqbiol:hasPart>
                                <rdf:Bag>
                                    <rdf:li rdf:resource="http://identifiers.org/ncit/C20425" />
                                    <rdf:li rdf:resource="http://identifiers.org/uniprot/P01133" />
                                    <rdf:li rdf:resource="http://identifiers.org/hgnc/HGNC:3229" />
                                    <rdf:li rdf:resource="http://identifiers.org/ncit/C17061" />
                                    <rdf:li rdf:resource="http://sorger.med.harvard.edu/indra/entities/RAS" />
                                    <rdf:li rdf:resource="http://identifiers.org/ncit/C17068" />
                                    <rdf:li rdf:resource="http://identifiers.org/uniprot/P00533" />
                                    <rdf:li rdf:resource="http://identifiers.org/hgnc/HGNC:3236" />
                                    <rdf:li rdf:resource="http://sorger.med.harvard.edu/indra/entities/SOS" />
                                    <rdf:li rdf:resource="http://identifiers.org/ncit/C26222" />
                                    <rdf:li rdf:resource="http://identifiers.org/uniprot/P62993" />
                                    <rdf:li rdf:resource="http://identifiers.org/hgnc/HGNC:4566" />
                                    <rdf:li rdf:resource="http://identifiers.org/ncit/C26360" />
                                    <rdf:li rdf:resource="http://sorger.med.harvard.edu/indra/entities/ERK" />
                                </rdf:Bag>
                            </bqbiol:hasPart>
                        </rdf:Description>
                    </rdf:RDF>
                </annotation>
            </species>
            <species id="__s185" metaid="metaid_185" name="EGF(erbb=1) ._br_EGFR(egfr_ligand=1, erbb=2, grb2=3) ._br_EGFR(egfr_ligand=None, erbb=2, grb2=4) ._br_ERK(map2k=None, phospho='p', sos=5, dusp=None) ._br_GRB2(erbb=4, sos=6) ._br_GRB2(erbb=3, sos=7) ._br_RAS(sos=8, gtp=None, map3k=None) ._br_SOS(ras=None, S='p', grb2=7, mapk=None, phosphatase=None) ._br_SOS(ras=8, S='u', grb2=6, mapk=5, phosphatase=None)" compartment="default" initialAmount="0">
                <annotation>
                    <rdf:RDF xmlns:rdf="http://www.w3.org/1999/02/22-rdf-syntax-ns#" xmlns:bqbiol="http://biomodels.net/biology-qualifiers/" xmlns:bqmodel="http://biomodels.net/model-qualifiers/">
                        <rdf:Description rdf:about="#metaid_185">
                            <bqbiol:hasPart>
                                <rdf:Bag>
                                    <rdf:li rdf:resource="http://identifiers.org/ncit/C20425" />
                                    <rdf:li rdf:resource="http://identifiers.org/uniprot/P01133" />
                                    <rdf:li rdf:resource="http://identifiers.org/hgnc/HGNC:3229" />
                                    <rdf:li rdf:resource="http://identifiers.org/ncit/C17061" />
                                    <rdf:li rdf:resource="http://sorger.med.harvard.edu/indra/entities/RAS" />
                                    <rdf:li rdf:resource="http://identifiers.org/ncit/C17068" />
                                    <rdf:li rdf:resource="http://identifiers.org/uniprot/P00533" />
                                    <rdf:li rdf:resource="http://identifiers.org/hgnc/HGNC:3236" />
                                    <rdf:li rdf:resource="http://sorger.med.harvard.edu/indra/entities/SOS" />
                                    <rdf:li rdf:resource="http://identifiers.org/ncit/C26222" />
                                    <rdf:li rdf:resource="http://identifiers.org/uniprot/P62993" />
                                    <rdf:li rdf:resource="http://identifiers.org/hgnc/HGNC:4566" />
                                    <rdf:li rdf:resource="http://identifiers.org/ncit/C26360" />
                                    <rdf:li rdf:resource="http://sorger.med.harvard.edu/indra/entities/ERK" />
                                </rdf:Bag>
                            </bqbiol:hasPart>
                        </rdf:Description>
                    </rdf:RDF>
                </annotation>
            </species>
            <species id="__s186" metaid="metaid_186" name="EGF(erbb=1) ._br_EGFR(egfr_ligand=1, erbb=2, grb2=3) ._br_EGFR(egfr_ligand=None, erbb=2, grb2=4) ._br_ERK(map2k=None, phospho='p', sos=5, dusp=None) ._br_GRB2(erbb=3, sos=6) ._br_GRB2(erbb=4, sos=7) ._br_RAS(sos=8, gtp=None, map3k=None) ._br_SOS(ras=None, S='p', grb2=7, mapk=None, phosphatase=None) ._br_SOS(ras=8, S='u', grb2=6, mapk=5, phosphatase=None)" compartment="default" initialAmount="0">
                <annotation>
                    <rdf:RDF xmlns:rdf="http://www.w3.org/1999/02/22-rdf-syntax-ns#" xmlns:bqbiol="http://biomodels.net/biology-qualifiers/" xmlns:bqmodel="http://biomodels.net/model-qualifiers/">
                        <rdf:Description rdf:about="#metaid_186">
                            <bqbiol:hasPart>
                                <rdf:Bag>
                                    <rdf:li rdf:resource="http://identifiers.org/ncit/C20425" />
                                    <rdf:li rdf:resource="http://identifiers.org/uniprot/P01133" />
                                    <rdf:li rdf:resource="http://identifiers.org/hgnc/HGNC:3229" />
                                    <rdf:li rdf:resource="http://identifiers.org/ncit/C17061" />
                                    <rdf:li rdf:resource="http://sorger.med.harvard.edu/indra/entities/RAS" />
                                    <rdf:li rdf:resource="http://identifiers.org/ncit/C17068" />
                                    <rdf:li rdf:resource="http://identifiers.org/uniprot/P00533" />
                                    <rdf:li rdf:resource="http://identifiers.org/hgnc/HGNC:3236" />
                                    <rdf:li rdf:resource="http://sorger.med.harvard.edu/indra/entities/SOS" />
                                    <rdf:li rdf:resource="http://identifiers.org/ncit/C26222" />
                                    <rdf:li rdf:resource="http://identifiers.org/uniprot/P62993" />
                                    <rdf:li rdf:resource="http://identifiers.org/hgnc/HGNC:4566" />
                                    <rdf:li rdf:resource="http://identifiers.org/ncit/C26360" />
                                    <rdf:li rdf:resource="http://sorger.med.harvard.edu/indra/entities/ERK" />
                                </rdf:Bag>
                            </bqbiol:hasPart>
                        </rdf:Description>
                    </rdf:RDF>
                </annotation>
            </species>
            <species id="__s187" metaid="metaid_187" name="EGF(erbb=1) ._br_EGFR(egfr_ligand=1, erbb=2, grb2=3) ._br_EGFR(egfr_ligand=None, erbb=2, grb2=4) ._br_GRB2(erbb=4, sos=5) ._br_GRB2(erbb=3, sos=6) ._br_SOS(ras=None, S='p', grb2=5, mapk=None, phosphatase=None) ._br_SOS(ras=None, S='p', grb2=6, mapk=None, phosphatase=None)" compartment="default" initialAmount="0">
                <annotation>
                    <rdf:RDF xmlns:rdf="http://www.w3.org/1999/02/22-rdf-syntax-ns#" xmlns:bqbiol="http://biomodels.net/biology-qualifiers/" xmlns:bqmodel="http://biomodels.net/model-qualifiers/">
                        <rdf:Description rdf:about="#metaid_187">
                            <bqbiol:hasPart>
                                <rdf:Bag>
                                    <rdf:li rdf:resource="http://sorger.med.harvard.edu/indra/entities/SOS" />
                                    <rdf:li rdf:resource="http://identifiers.org/ncit/C20425" />
                                    <rdf:li rdf:resource="http://identifiers.org/uniprot/P01133" />
                                    <rdf:li rdf:resource="http://identifiers.org/hgnc/HGNC:3229" />
                                    <rdf:li rdf:resource="http://identifiers.org/ncit/C26222" />
                                    <rdf:li rdf:resource="http://identifiers.org/uniprot/P62993" />
                                    <rdf:li rdf:resource="http://identifiers.org/hgnc/HGNC:4566" />
                                    <rdf:li rdf:resource="http://identifiers.org/ncit/C17068" />
                                    <rdf:li rdf:resource="http://identifiers.org/uniprot/P00533" />
                                    <rdf:li rdf:resource="http://identifiers.org/hgnc/HGNC:3236" />
                                </rdf:Bag>
                            </bqbiol:hasPart>
                        </rdf:Description>
                    </rdf:RDF>
                </annotation>
            </species>
            <species id="__s188" metaid="metaid_188" name="EGF(erbb=1) ._br_EGF(erbb=2) ._br_EGFR(egfr_ligand=1, erbb=3, grb2=4) ._br_EGFR(egfr_ligand=2, erbb=3, grb2=5) ._br_ERK(map2k=None, phospho='p', sos=6, dusp=None) ._br_GRB2(erbb=4, sos=7) ._br_GRB2(erbb=5, sos=None) ._br_GTP(ras=8) ._br_RAS(sos=9, gtp=8, map3k=None) ._br_SOS(ras=9, S='u', grb2=7, mapk=6, phosphatase=None)" compartment="default" initialAmount="0">
                <annotation>
                    <rdf:RDF xmlns:rdf="http://www.w3.org/1999/02/22-rdf-syntax-ns#" xmlns:bqbiol="http://biomodels.net/biology-qualifiers/" xmlns:bqmodel="http://biomodels.net/model-qualifiers/">
                        <rdf:Description rdf:about="#metaid_188">
                            <bqbiol:hasPart>
                                <rdf:Bag>
                                    <rdf:li rdf:resource="http://identifiers.org/ncit/C20425" />
                                    <rdf:li rdf:resource="http://identifiers.org/uniprot/P01133" />
                                    <rdf:li rdf:resource="http://identifiers.org/hgnc/HGNC:3229" />
                                    <rdf:li rdf:resource="http://identifiers.org/ncit/C17061" />
                                    <rdf:li rdf:resource="http://sorger.med.harvard.edu/indra/entities/RAS" />
                                    <rdf:li rdf:resource="http://identifiers.org/ncit/C17068" />
                                    <rdf:li rdf:resource="http://identifiers.org/uniprot/P00533" />
                                    <rdf:li rdf:resource="http://identifiers.org/hgnc/HGNC:3236" />
                                    <rdf:li rdf:resource="http://identifiers.org/chebi/15996" />
                                    <rdf:li rdf:resource="http://identifiers.org/ncit/C26360" />
                                    <rdf:li rdf:resource="http://sorger.med.harvard.edu/indra/entities/ERK" />
                                    <rdf:li rdf:resource="http://identifiers.org/ncit/C26222" />
                                    <rdf:li rdf:resource="http://identifiers.org/uniprot/P62993" />
                                    <rdf:li rdf:resource="http://identifiers.org/hgnc/HGNC:4566" />
                                    <rdf:li rdf:resource="http://sorger.med.harvard.edu/indra/entities/SOS" />
                                </rdf:Bag>
                            </bqbiol:hasPart>
                        </rdf:Description>
                    </rdf:RDF>
                </annotation>
            </species>
            <species id="__s189" metaid="metaid_189" name="EGF(erbb=1) ._br_EGF(erbb=2) ._br_EGFR(egfr_ligand=1, erbb=3, grb2=4) ._br_EGFR(egfr_ligand=2, erbb=3, grb2=5) ._br_ERK(map2k=None, phospho='p', sos=6, dusp=None) ._br_GRB2(erbb=4, sos=7) ._br_GRB2(erbb=5, sos=8) ._br_GTP(ras=9) ._br_RAS(sos=10, gtp=9, map3k=None) ._br_SOS(ras=10, S='u', grb2=7, mapk=6, phosphatase=None) ._br_SOS(ras=None, S='u', grb2=8, mapk=None, phosphatase=None)" compartment="default" initialAmount="0">
                <annotation>
                    <rdf:RDF xmlns:rdf="http://www.w3.org/1999/02/22-rdf-syntax-ns#" xmlns:bqbiol="http://biomodels.net/biology-qualifiers/" xmlns:bqmodel="http://biomodels.net/model-qualifiers/">
                        <rdf:Description rdf:about="#metaid_189">
                            <bqbiol:hasPart>
                                <rdf:Bag>
                                    <rdf:li rdf:resource="http://identifiers.org/ncit/C20425" />
                                    <rdf:li rdf:resource="http://identifiers.org/uniprot/P01133" />
                                    <rdf:li rdf:resource="http://identifiers.org/hgnc/HGNC:3229" />
                                    <rdf:li rdf:resource="http://identifiers.org/ncit/C17061" />
                                    <rdf:li rdf:resource="http://sorger.med.harvard.edu/indra/entities/RAS" />
                                    <rdf:li rdf:resource="http://identifiers.org/ncit/C17068" />
                                    <rdf:li rdf:resource="http://identifiers.org/uniprot/P00533" />
                                    <rdf:li rdf:resource="http://identifiers.org/hgnc/HGNC:3236" />
                                    <rdf:li rdf:resource="http://identifiers.org/chebi/15996" />
                                    <rdf:li rdf:resource="http://identifiers.org/ncit/C26360" />
                                    <rdf:li rdf:resource="http://sorger.med.harvard.edu/indra/entities/ERK" />
                                    <rdf:li rdf:resource="http://identifiers.org/ncit/C26222" />
                                    <rdf:li rdf:resource="http://identifiers.org/uniprot/P62993" />
                                    <rdf:li rdf:resource="http://identifiers.org/hgnc/HGNC:4566" />
                                    <rdf:li rdf:resource="http://sorger.med.harvard.edu/indra/entities/SOS" />
                                </rdf:Bag>
                            </bqbiol:hasPart>
                        </rdf:Description>
                    </rdf:RDF>
                </annotation>
            </species>
            <species id="__s190" metaid="metaid_190" name="EGF(erbb=1) ._br_EGF(erbb=2) ._br_EGFR(egfr_ligand=1, erbb=3, grb2=4) ._br_EGFR(egfr_ligand=2, erbb=3, grb2=5) ._br_ERK(map2k=None, phospho='p', sos=6, dusp=None) ._br_GRB2(erbb=4, sos=7) ._br_GRB2(erbb=5, sos=8) ._br_GTP(ras=9) ._br_RAS(sos=10, gtp=9, map3k=None) ._br_RAS(sos=11, gtp=None, map3k=None) ._br_SOS(ras=10, S='u', grb2=7, mapk=6, phosphatase=None) ._br_SOS(ras=11, S='u', grb2=8, mapk=None, phosphatase=None)" compartment="default" initialAmount="0">
                <annotation>
                    <rdf:RDF xmlns:rdf="http://www.w3.org/1999/02/22-rdf-syntax-ns#" xmlns:bqbiol="http://biomodels.net/biology-qualifiers/" xmlns:bqmodel="http://biomodels.net/model-qualifiers/">
                        <rdf:Description rdf:about="#metaid_190">
                            <bqbiol:hasPart>
                                <rdf:Bag>
                                    <rdf:li rdf:resource="http://identifiers.org/ncit/C20425" />
                                    <rdf:li rdf:resource="http://identifiers.org/uniprot/P01133" />
                                    <rdf:li rdf:resource="http://identifiers.org/hgnc/HGNC:3229" />
                                    <rdf:li rdf:resource="http://identifiers.org/ncit/C17061" />
                                    <rdf:li rdf:resource="http://sorger.med.harvard.edu/indra/entities/RAS" />
                                    <rdf:li rdf:resource="http://identifiers.org/ncit/C17068" />
                                    <rdf:li rdf:resource="http://identifiers.org/uniprot/P00533" />
                                    <rdf:li rdf:resource="http://identifiers.org/hgnc/HGNC:3236" />
                                    <rdf:li rdf:resource="http://identifiers.org/chebi/15996" />
                                    <rdf:li rdf:resource="http://identifiers.org/ncit/C26360" />
                                    <rdf:li rdf:resource="http://sorger.med.harvard.edu/indra/entities/ERK" />
                                    <rdf:li rdf:resource="http://identifiers.org/ncit/C26222" />
                                    <rdf:li rdf:resource="http://identifiers.org/uniprot/P62993" />
                                    <rdf:li rdf:resource="http://identifiers.org/hgnc/HGNC:4566" />
                                    <rdf:li rdf:resource="http://sorger.med.harvard.edu/indra/entities/SOS" />
                                </rdf:Bag>
                            </bqbiol:hasPart>
                        </rdf:Description>
                    </rdf:RDF>
                </annotation>
            </species>
            <species id="__s191" metaid="metaid_191" name="EGF(erbb=1) ._br_EGF(erbb=2) ._br_EGFR(egfr_ligand=1, erbb=3, grb2=4) ._br_EGFR(egfr_ligand=2, erbb=3, grb2=5) ._br_ERK(map2k=None, phospho='p', sos=6, dusp=None) ._br_ERK(map2k=None, phospho='p', sos=7, dusp=None) ._br_GRB2(erbb=4, sos=8) ._br_GRB2(erbb=5, sos=9) ._br_GTP(ras=10) ._br_RAS(sos=11, gtp=10, map3k=None) ._br_SOS(ras=11, S='u', grb2=8, mapk=6, phosphatase=None) ._br_SOS(ras=None, S='u', grb2=9, mapk=7, phosphatase=None)" compartment="default" initialAmount="0">
                <annotation>
                    <rdf:RDF xmlns:rdf="http://www.w3.org/1999/02/22-rdf-syntax-ns#" xmlns:bqbiol="http://biomodels.net/biology-qualifiers/" xmlns:bqmodel="http://biomodels.net/model-qualifiers/">
                        <rdf:Description rdf:about="#metaid_191">
                            <bqbiol:hasPart>
                                <rdf:Bag>
                                    <rdf:li rdf:resource="http://identifiers.org/ncit/C20425" />
                                    <rdf:li rdf:resource="http://identifiers.org/uniprot/P01133" />
                                    <rdf:li rdf:resource="http://identifiers.org/hgnc/HGNC:3229" />
                                    <rdf:li rdf:resource="http://identifiers.org/ncit/C17061" />
                                    <rdf:li rdf:resource="http://sorger.med.harvard.edu/indra/entities/RAS" />
                                    <rdf:li rdf:resource="http://identifiers.org/ncit/C17068" />
                                    <rdf:li rdf:resource="http://identifiers.org/uniprot/P00533" />
                                    <rdf:li rdf:resource="http://identifiers.org/hgnc/HGNC:3236" />
                                    <rdf:li rdf:resource="http://identifiers.org/chebi/15996" />
                                    <rdf:li rdf:resource="http://identifiers.org/ncit/C26360" />
                                    <rdf:li rdf:resource="http://sorger.med.harvard.edu/indra/entities/ERK" />
                                    <rdf:li rdf:resource="http://identifiers.org/ncit/C26222" />
                                    <rdf:li rdf:resource="http://identifiers.org/uniprot/P62993" />
                                    <rdf:li rdf:resource="http://identifiers.org/hgnc/HGNC:4566" />
                                    <rdf:li rdf:resource="http://sorger.med.harvard.edu/indra/entities/SOS" />
                                </rdf:Bag>
                            </bqbiol:hasPart>
                        </rdf:Description>
                    </rdf:RDF>
                </annotation>
            </species>
            <species id="__s192" metaid="metaid_192" name="EGF(erbb=1) ._br_EGF(erbb=2) ._br_EGFR(egfr_ligand=1, erbb=3, grb2=4) ._br_EGFR(egfr_ligand=2, erbb=3, grb2=5) ._br_ERK(map2k=None, phospho='p', sos=6, dusp=None) ._br_GRB2(erbb=4, sos=7) ._br_GRB2(erbb=5, sos=8) ._br_GTP(ras=9) ._br_GTP(ras=10) ._br_RAS(sos=11, gtp=9, map3k=None) ._br_RAS(sos=12, gtp=10, map3k=None) ._br_SOS(ras=11, S='u', grb2=7, mapk=6, phosphatase=None) ._br_SOS(ras=12, S='u', grb2=8, mapk=None, phosphatase=None)" compartment="default" initialAmount="0">
                <annotation>
                    <rdf:RDF xmlns:rdf="http://www.w3.org/1999/02/22-rdf-syntax-ns#" xmlns:bqbiol="http://biomodels.net/biology-qualifiers/" xmlns:bqmodel="http://biomodels.net/model-qualifiers/">
                        <rdf:Description rdf:about="#metaid_192">
                            <bqbiol:hasPart>
                                <rdf:Bag>
                                    <rdf:li rdf:resource="http://identifiers.org/ncit/C20425" />
                                    <rdf:li rdf:resource="http://identifiers.org/uniprot/P01133" />
                                    <rdf:li rdf:resource="http://identifiers.org/hgnc/HGNC:3229" />
                                    <rdf:li rdf:resource="http://identifiers.org/ncit/C17061" />
                                    <rdf:li rdf:resource="http://sorger.med.harvard.edu/indra/entities/RAS" />
                                    <rdf:li rdf:resource="http://identifiers.org/ncit/C17068" />
                                    <rdf:li rdf:resource="http://identifiers.org/uniprot/P00533" />
                                    <rdf:li rdf:resource="http://identifiers.org/hgnc/HGNC:3236" />
                                    <rdf:li rdf:resource="http://identifiers.org/chebi/15996" />
                                    <rdf:li rdf:resource="http://identifiers.org/ncit/C26360" />
                                    <rdf:li rdf:resource="http://sorger.med.harvard.edu/indra/entities/ERK" />
                                    <rdf:li rdf:resource="http://identifiers.org/ncit/C26222" />
                                    <rdf:li rdf:resource="http://identifiers.org/uniprot/P62993" />
                                    <rdf:li rdf:resource="http://identifiers.org/hgnc/HGNC:4566" />
                                    <rdf:li rdf:resource="http://sorger.med.harvard.edu/indra/entities/SOS" />
                                </rdf:Bag>
                            </bqbiol:hasPart>
                        </rdf:Description>
                    </rdf:RDF>
                </annotation>
            </species>
            <species id="__s193" metaid="metaid_193" name="EGF(erbb=1) ._br_EGF(erbb=2) ._br_EGFR(egfr_ligand=1, erbb=3, grb2=4) ._br_EGFR(egfr_ligand=2, erbb=3, grb2=5) ._br_ERK(map2k=None, phospho='p', sos=6, dusp=None) ._br_ERK(map2k=None, phospho='p', sos=7, dusp=None) ._br_GRB2(erbb=4, sos=8) ._br_GRB2(erbb=5, sos=9) ._br_GTP(ras=10) ._br_RAS(sos=11, gtp=10, map3k=None) ._br_RAS(sos=12, gtp=None, map3k=None) ._br_SOS(ras=11, S='u', grb2=8, mapk=6, phosphatase=None) ._br_SOS(ras=12, S='u', grb2=9, mapk=7, phosphatase=None)" compartment="default" initialAmount="0">
                <annotation>
                    <rdf:RDF xmlns:rdf="http://www.w3.org/1999/02/22-rdf-syntax-ns#" xmlns:bqbiol="http://biomodels.net/biology-qualifiers/" xmlns:bqmodel="http://biomodels.net/model-qualifiers/">
                        <rdf:Description rdf:about="#metaid_193">
                            <bqbiol:hasPart>
                                <rdf:Bag>
                                    <rdf:li rdf:resource="http://identifiers.org/ncit/C20425" />
                                    <rdf:li rdf:resource="http://identifiers.org/uniprot/P01133" />
                                    <rdf:li rdf:resource="http://identifiers.org/hgnc/HGNC:3229" />
                                    <rdf:li rdf:resource="http://identifiers.org/ncit/C17061" />
                                    <rdf:li rdf:resource="http://sorger.med.harvard.edu/indra/entities/RAS" />
                                    <rdf:li rdf:resource="http://identifiers.org/ncit/C17068" />
                                    <rdf:li rdf:resource="http://identifiers.org/uniprot/P00533" />
                                    <rdf:li rdf:resource="http://identifiers.org/hgnc/HGNC:3236" />
                                    <rdf:li rdf:resource="http://identifiers.org/chebi/15996" />
                                    <rdf:li rdf:resource="http://identifiers.org/ncit/C26360" />
                                    <rdf:li rdf:resource="http://sorger.med.harvard.edu/indra/entities/ERK" />
                                    <rdf:li rdf:resource="http://identifiers.org/ncit/C26222" />
                                    <rdf:li rdf:resource="http://identifiers.org/uniprot/P62993" />
                                    <rdf:li rdf:resource="http://identifiers.org/hgnc/HGNC:4566" />
                                    <rdf:li rdf:resource="http://sorger.med.harvard.edu/indra/entities/SOS" />
                                </rdf:Bag>
                            </bqbiol:hasPart>
                        </rdf:Description>
                    </rdf:RDF>
                </annotation>
            </species>
            <species id="__s194" metaid="metaid_194" name="EGF(erbb=1) ._br_EGF(erbb=2) ._br_EGFR(egfr_ligand=1, erbb=3, grb2=4) ._br_EGFR(egfr_ligand=2, erbb=3, grb2=5) ._br_ERK(map2k=None, phospho='p', sos=6, dusp=None) ._br_GRB2(erbb=4, sos=7) ._br_GRB2(erbb=5, sos=8) ._br_GTP(ras=9) ._br_RAS(sos=10, gtp=9, map3k=None) ._br_SOS(ras=None, S='p', grb2=8, mapk=None, phosphatase=None) ._br_SOS(ras=10, S='u', grb2=7, mapk=6, phosphatase=None)" compartment="default" initialAmount="0">
                <annotation>
                    <rdf:RDF xmlns:rdf="http://www.w3.org/1999/02/22-rdf-syntax-ns#" xmlns:bqbiol="http://biomodels.net/biology-qualifiers/" xmlns:bqmodel="http://biomodels.net/model-qualifiers/">
                        <rdf:Description rdf:about="#metaid_194">
                            <bqbiol:hasPart>
                                <rdf:Bag>
                                    <rdf:li rdf:resource="http://identifiers.org/ncit/C20425" />
                                    <rdf:li rdf:resource="http://identifiers.org/uniprot/P01133" />
                                    <rdf:li rdf:resource="http://identifiers.org/hgnc/HGNC:3229" />
                                    <rdf:li rdf:resource="http://identifiers.org/ncit/C17061" />
                                    <rdf:li rdf:resource="http://sorger.med.harvard.edu/indra/entities/RAS" />
                                    <rdf:li rdf:resource="http://identifiers.org/ncit/C17068" />
                                    <rdf:li rdf:resource="http://identifiers.org/uniprot/P00533" />
                                    <rdf:li rdf:resource="http://identifiers.org/hgnc/HGNC:3236" />
                                    <rdf:li rdf:resource="http://identifiers.org/chebi/15996" />
                                    <rdf:li rdf:resource="http://identifiers.org/ncit/C26360" />
                                    <rdf:li rdf:resource="http://sorger.med.harvard.edu/indra/entities/ERK" />
                                    <rdf:li rdf:resource="http://identifiers.org/ncit/C26222" />
                                    <rdf:li rdf:resource="http://identifiers.org/uniprot/P62993" />
                                    <rdf:li rdf:resource="http://identifiers.org/hgnc/HGNC:4566" />
                                    <rdf:li rdf:resource="http://sorger.med.harvard.edu/indra/entities/SOS" />
                                </rdf:Bag>
                            </bqbiol:hasPart>
                        </rdf:Description>
                    </rdf:RDF>
                </annotation>
            </species>
            <species id="__s195" metaid="metaid_195" name="EGFR(egfr_ligand=None, erbb=1, grb2=2) ._br_EGFR(egfr_ligand=None, erbb=1, grb2=3) ._br_ERK(map2k=None, phospho='p', sos=4, dusp=None) ._br_GRB2(erbb=2, sos=5) ._br_GRB2(erbb=3, sos=6) ._br_GTP(ras=7) ._br_RAS(sos=8, gtp=7, map3k=None) ._br_RAS(sos=9, gtp=None, map3k=None) ._br_SOS(ras=9, S='u', grb2=5, mapk=4, phosphatase=None) ._br_SOS(ras=8, S='u', grb2=6, mapk=None, phosphatase=None)" compartment="default" initialAmount="0">
                <annotation>
                    <rdf:RDF xmlns:rdf="http://www.w3.org/1999/02/22-rdf-syntax-ns#" xmlns:bqbiol="http://biomodels.net/biology-qualifiers/" xmlns:bqmodel="http://biomodels.net/model-qualifiers/">
                        <rdf:Description rdf:about="#metaid_195">
                            <bqbiol:hasPart>
                                <rdf:Bag>
                                    <rdf:li rdf:resource="http://identifiers.org/ncit/C17068" />
                                    <rdf:li rdf:resource="http://identifiers.org/uniprot/P00533" />
                                    <rdf:li rdf:resource="http://identifiers.org/hgnc/HGNC:3236" />
                                    <rdf:li rdf:resource="http://identifiers.org/ncit/C17061" />
                                    <rdf:li rdf:resource="http://sorger.med.harvard.edu/indra/entities/RAS" />
                                    <rdf:li rdf:resource="http://identifiers.org/chebi/15996" />
                                    <rdf:li rdf:resource="http://sorger.med.harvard.edu/indra/entities/SOS" />
                                    <rdf:li rdf:resource="http://identifiers.org/ncit/C26222" />
                                    <rdf:li rdf:resource="http://identifiers.org/uniprot/P62993" />
                                    <rdf:li rdf:resource="http://identifiers.org/hgnc/HGNC:4566" />
                                    <rdf:li rdf:resource="http://identifiers.org/ncit/C26360" />
                                    <rdf:li rdf:resource="http://sorger.med.harvard.edu/indra/entities/ERK" />
                                </rdf:Bag>
                            </bqbiol:hasPart>
                        </rdf:Description>
                    </rdf:RDF>
                </annotation>
            </species>
            <species id="__s196" metaid="metaid_196" name="EGFR(egfr_ligand=None, erbb=1, grb2=2) ._br_EGFR(egfr_ligand=None, erbb=1, grb2=3) ._br_ERK(map2k=None, phospho='p', sos=4, dusp=None) ._br_ERK(map2k=None, phospho='p', sos=5, dusp=None) ._br_GRB2(erbb=2, sos=6) ._br_GRB2(erbb=3, sos=7) ._br_RAS(sos=8, gtp=None, map3k=None) ._br_RAS(sos=9, gtp=None, map3k=None) ._br_SOS(ras=8, S='u', grb2=6, mapk=4, phosphatase=None) ._br_SOS(ras=9, S='u', grb2=7, mapk=5, phosphatase=None)" compartment="default" initialAmount="0">
                <annotation>
                    <rdf:RDF xmlns:rdf="http://www.w3.org/1999/02/22-rdf-syntax-ns#" xmlns:bqbiol="http://biomodels.net/biology-qualifiers/" xmlns:bqmodel="http://biomodels.net/model-qualifiers/">
                        <rdf:Description rdf:about="#metaid_196">
                            <bqbiol:hasPart>
                                <rdf:Bag>
                                    <rdf:li rdf:resource="http://sorger.med.harvard.edu/indra/entities/SOS" />
                                    <rdf:li rdf:resource="http://identifiers.org/ncit/C17068" />
                                    <rdf:li rdf:resource="http://identifiers.org/uniprot/P00533" />
                                    <rdf:li rdf:resource="http://identifiers.org/hgnc/HGNC:3236" />
                                    <rdf:li rdf:resource="http://identifiers.org/ncit/C17061" />
                                    <rdf:li rdf:resource="http://sorger.med.harvard.edu/indra/entities/RAS" />
                                    <rdf:li rdf:resource="http://identifiers.org/ncit/C26360" />
                                    <rdf:li rdf:resource="http://sorger.med.harvard.edu/indra/entities/ERK" />
                                    <rdf:li rdf:resource="http://identifiers.org/ncit/C26222" />
                                    <rdf:li rdf:resource="http://identifiers.org/uniprot/P62993" />
                                    <rdf:li rdf:resource="http://identifiers.org/hgnc/HGNC:4566" />
                                </rdf:Bag>
                            </bqbiol:hasPart>
                        </rdf:Description>
                    </rdf:RDF>
                </annotation>
            </species>
            <species id="__s197" metaid="metaid_197" name="EGFR(egfr_ligand=None, erbb=1, grb2=2) ._br_EGFR(egfr_ligand=None, erbb=1, grb2=3) ._br_ERK(map2k=None, phospho='p', sos=4, dusp=None) ._br_GRB2(erbb=2, sos=5) ._br_GRB2(erbb=3, sos=6) ._br_RAS(sos=7, gtp=None, map3k=None) ._br_SOS(ras=None, S='p', grb2=6, mapk=None, phosphatase=None) ._br_SOS(ras=7, S='u', grb2=5, mapk=4, phosphatase=None)" compartment="default" initialAmount="0">
                <annotation>
                    <rdf:RDF xmlns:rdf="http://www.w3.org/1999/02/22-rdf-syntax-ns#" xmlns:bqbiol="http://biomodels.net/biology-qualifiers/" xmlns:bqmodel="http://biomodels.net/model-qualifiers/">
                        <rdf:Description rdf:about="#metaid_197">
                            <bqbiol:hasPart>
                                <rdf:Bag>
                                    <rdf:li rdf:resource="http://sorger.med.harvard.edu/indra/entities/SOS" />
                                    <rdf:li rdf:resource="http://identifiers.org/ncit/C17068" />
                                    <rdf:li rdf:resource="http://identifiers.org/uniprot/P00533" />
                                    <rdf:li rdf:resource="http://identifiers.org/hgnc/HGNC:3236" />
                                    <rdf:li rdf:resource="http://identifiers.org/ncit/C17061" />
                                    <rdf:li rdf:resource="http://sorger.med.harvard.edu/indra/entities/RAS" />
                                    <rdf:li rdf:resource="http://identifiers.org/ncit/C26360" />
                                    <rdf:li rdf:resource="http://sorger.med.harvard.edu/indra/entities/ERK" />
                                    <rdf:li rdf:resource="http://identifiers.org/ncit/C26222" />
                                    <rdf:li rdf:resource="http://identifiers.org/uniprot/P62993" />
                                    <rdf:li rdf:resource="http://identifiers.org/hgnc/HGNC:4566" />
                                </rdf:Bag>
                            </bqbiol:hasPart>
                        </rdf:Description>
                    </rdf:RDF>
                </annotation>
            </species>
            <species id="__s198" metaid="metaid_198" name="EGFR(egfr_ligand=None, erbb=1, grb2=2) ._br_EGFR(egfr_ligand=None, erbb=1, grb2=3) ._br_GRB2(erbb=2, sos=4) ._br_GRB2(erbb=3, sos=5) ._br_GTP(ras=6) ._br_RAS(sos=7, gtp=6, map3k=None) ._br_SOS(ras=None, S='p', grb2=4, mapk=None, phosphatase=None) ._br_SOS(ras=7, S='u', grb2=5, mapk=None, phosphatase=None)" compartment="default" initialAmount="0">
                <annotation>
                    <rdf:RDF xmlns:rdf="http://www.w3.org/1999/02/22-rdf-syntax-ns#" xmlns:bqbiol="http://biomodels.net/biology-qualifiers/" xmlns:bqmodel="http://biomodels.net/model-qualifiers/">
                        <rdf:Description rdf:about="#metaid_198">
                            <bqbiol:hasPart>
                                <rdf:Bag>
                                    <rdf:li rdf:resource="http://sorger.med.harvard.edu/indra/entities/SOS" />
                                    <rdf:li rdf:resource="http://identifiers.org/ncit/C17068" />
                                    <rdf:li rdf:resource="http://identifiers.org/uniprot/P00533" />
                                    <rdf:li rdf:resource="http://identifiers.org/hgnc/HGNC:3236" />
                                    <rdf:li rdf:resource="http://identifiers.org/ncit/C17061" />
                                    <rdf:li rdf:resource="http://sorger.med.harvard.edu/indra/entities/RAS" />
                                    <rdf:li rdf:resource="http://identifiers.org/ncit/C26222" />
                                    <rdf:li rdf:resource="http://identifiers.org/uniprot/P62993" />
                                    <rdf:li rdf:resource="http://identifiers.org/hgnc/HGNC:4566" />
                                    <rdf:li rdf:resource="http://identifiers.org/chebi/15996" />
                                </rdf:Bag>
                            </bqbiol:hasPart>
                        </rdf:Description>
                    </rdf:RDF>
                </annotation>
            </species>
            <species id="__s199" metaid="metaid_199" name="EGFR(egfr_ligand=None, erbb=1, grb2=2) ._br_EGFR(egfr_ligand=None, erbb=1, grb2=3) ._br_GRB2(erbb=2, sos=4) ._br_GRB2(erbb=3, sos=5) ._br_SOS(ras=None, S='p', grb2=4, mapk=None, phosphatase=None) ._br_SOS(ras=None, S='p', grb2=5, mapk=None, phosphatase=None)" compartment="default" initialAmount="0">
                <annotation>
                    <rdf:RDF xmlns:rdf="http://www.w3.org/1999/02/22-rdf-syntax-ns#" xmlns:bqbiol="http://biomodels.net/biology-qualifiers/" xmlns:bqmodel="http://biomodels.net/model-qualifiers/">
                        <rdf:Description rdf:about="#metaid_199">
                            <bqbiol:hasPart>
                                <rdf:Bag>
                                    <rdf:li rdf:resource="http://identifiers.org/ncit/C17068" />
                                    <rdf:li rdf:resource="http://identifiers.org/uniprot/P00533" />
                                    <rdf:li rdf:resource="http://identifiers.org/hgnc/HGNC:3236" />
                                    <rdf:li rdf:resource="http://identifiers.org/ncit/C26222" />
                                    <rdf:li rdf:resource="http://identifiers.org/uniprot/P62993" />
                                    <rdf:li rdf:resource="http://identifiers.org/hgnc/HGNC:4566" />
                                    <rdf:li rdf:resource="http://sorger.med.harvard.edu/indra/entities/SOS" />
                                </rdf:Bag>
                            </bqbiol:hasPart>
                        </rdf:Description>
                    </rdf:RDF>
                </annotation>
            </species>
            <species id="__s200" metaid="metaid_200" name="EGF(erbb=1) ._br_EGF(erbb=2) ._br_EGFR(egfr_ligand=1, erbb=3, grb2=4) ._br_EGFR(egfr_ligand=2, erbb=3, grb2=5) ._br_GRB2(erbb=4, sos=6) ._br_GRB2(erbb=5, sos=None) ._br_Phosphatase(sos=7) ._br_SOS(ras=None, S='p', grb2=6, mapk=None, phosphatase=7)" compartment="default" initialAmount="0">
                <annotation>
                    <rdf:RDF xmlns:rdf="http://www.w3.org/1999/02/22-rdf-syntax-ns#" xmlns:bqbiol="http://biomodels.net/biology-qualifiers/" xmlns:bqmodel="http://biomodels.net/model-qualifiers/">
                        <rdf:Description rdf:about="#metaid_200">
                            <bqbiol:hasPart>
                                <rdf:Bag>
                                    <rdf:li rdf:resource="http://sorger.med.harvard.edu/indra/entities/SOS" />
                                    <rdf:li rdf:resource="http://identifiers.org/ncit/C20425" />
                                    <rdf:li rdf:resource="http://identifiers.org/uniprot/P01133" />
                                    <rdf:li rdf:resource="http://identifiers.org/hgnc/HGNC:3229" />
                                    <rdf:li rdf:resource="http://identifiers.org/ncit/C16981" />
                                    <rdf:li rdf:resource="http://sorger.med.harvard.edu/indra/entities/Phosphatase" />
                                    <rdf:li rdf:resource="http://identifiers.org/ncit/C26222" />
                                    <rdf:li rdf:resource="http://identifiers.org/uniprot/P62993" />
                                    <rdf:li rdf:resource="http://identifiers.org/hgnc/HGNC:4566" />
                                    <rdf:li rdf:resource="http://identifiers.org/ncit/C17068" />
                                    <rdf:li rdf:resource="http://identifiers.org/uniprot/P00533" />
                                    <rdf:li rdf:resource="http://identifiers.org/hgnc/HGNC:3236" />
                                </rdf:Bag>
                            </bqbiol:hasPart>
                        </rdf:Description>
                    </rdf:RDF>
                </annotation>
            </species>
            <species id="__s201" metaid="metaid_201" name="EGF(erbb=1) ._br_EGF(erbb=2) ._br_EGFR(egfr_ligand=1, erbb=3, grb2=4) ._br_EGFR(egfr_ligand=2, erbb=3, grb2=5) ._br_GRB2(erbb=4, sos=6) ._br_GRB2(erbb=5, sos=7) ._br_Phosphatase(sos=8) ._br_SOS(ras=None, S='p', grb2=6, mapk=None, phosphatase=8) ._br_SOS(ras=None, S='u', grb2=7, mapk=None, phosphatase=None)" compartment="default" initialAmount="0">
                <annotation>
                    <rdf:RDF xmlns:rdf="http://www.w3.org/1999/02/22-rdf-syntax-ns#" xmlns:bqbiol="http://biomodels.net/biology-qualifiers/" xmlns:bqmodel="http://biomodels.net/model-qualifiers/">
                        <rdf:Description rdf:about="#metaid_201">
                            <bqbiol:hasPart>
                                <rdf:Bag>
                                    <rdf:li rdf:resource="http://sorger.med.harvard.edu/indra/entities/SOS" />
                                    <rdf:li rdf:resource="http://identifiers.org/ncit/C20425" />
                                    <rdf:li rdf:resource="http://identifiers.org/uniprot/P01133" />
                                    <rdf:li rdf:resource="http://identifiers.org/hgnc/HGNC:3229" />
                                    <rdf:li rdf:resource="http://identifiers.org/ncit/C16981" />
                                    <rdf:li rdf:resource="http://sorger.med.harvard.edu/indra/entities/Phosphatase" />
                                    <rdf:li rdf:resource="http://identifiers.org/ncit/C26222" />
                                    <rdf:li rdf:resource="http://identifiers.org/uniprot/P62993" />
                                    <rdf:li rdf:resource="http://identifiers.org/hgnc/HGNC:4566" />
                                    <rdf:li rdf:resource="http://identifiers.org/ncit/C17068" />
                                    <rdf:li rdf:resource="http://identifiers.org/uniprot/P00533" />
                                    <rdf:li rdf:resource="http://identifiers.org/hgnc/HGNC:3236" />
                                </rdf:Bag>
                            </bqbiol:hasPart>
                        </rdf:Description>
                    </rdf:RDF>
                </annotation>
            </species>
            <species id="__s202" metaid="metaid_202" name="EGF(erbb=1) ._br_EGF(erbb=2) ._br_EGFR(egfr_ligand=1, erbb=3, grb2=4) ._br_EGFR(egfr_ligand=2, erbb=3, grb2=5) ._br_GRB2(erbb=4, sos=6) ._br_GRB2(erbb=5, sos=7) ._br_Phosphatase(sos=8) ._br_RAS(sos=9, gtp=None, map3k=None) ._br_SOS(ras=None, S='p', grb2=6, mapk=None, phosphatase=8) ._br_SOS(ras=9, S='u', grb2=7, mapk=None, phosphatase=None)" compartment="default" initialAmount="0">
                <annotation>
                    <rdf:RDF xmlns:rdf="http://www.w3.org/1999/02/22-rdf-syntax-ns#" xmlns:bqbiol="http://biomodels.net/biology-qualifiers/" xmlns:bqmodel="http://biomodels.net/model-qualifiers/">
                        <rdf:Description rdf:about="#metaid_202">
                            <bqbiol:hasPart>
                                <rdf:Bag>
                                    <rdf:li rdf:resource="http://identifiers.org/ncit/C20425" />
                                    <rdf:li rdf:resource="http://identifiers.org/uniprot/P01133" />
                                    <rdf:li rdf:resource="http://identifiers.org/hgnc/HGNC:3229" />
                                    <rdf:li rdf:resource="http://identifiers.org/ncit/C17061" />
                                    <rdf:li rdf:resource="http://sorger.med.harvard.edu/indra/entities/RAS" />
                                    <rdf:li rdf:resource="http://identifiers.org/ncit/C17068" />
                                    <rdf:li rdf:resource="http://identifiers.org/uniprot/P00533" />
                                    <rdf:li rdf:resource="http://identifiers.org/hgnc/HGNC:3236" />
                                    <rdf:li rdf:resource="http://identifiers.org/ncit/C16981" />
                                    <rdf:li rdf:resource="http://sorger.med.harvard.edu/indra/entities/Phosphatase" />
                                    <rdf:li rdf:resource="http://sorger.med.harvard.edu/indra/entities/SOS" />
                                    <rdf:li rdf:resource="http://identifiers.org/ncit/C26222" />
                                    <rdf:li rdf:resource="http://identifiers.org/uniprot/P62993" />
                                    <rdf:li rdf:resource="http://identifiers.org/hgnc/HGNC:4566" />
                                </rdf:Bag>
                            </bqbiol:hasPart>
                        </rdf:Description>
                    </rdf:RDF>
                </annotation>
            </species>
            <species id="__s203" metaid="metaid_203" name="EGF(erbb=1) ._br_EGF(erbb=2) ._br_EGFR(egfr_ligand=1, erbb=3, grb2=4) ._br_EGFR(egfr_ligand=2, erbb=3, grb2=5) ._br_ERK(map2k=None, phospho='p', sos=6, dusp=None) ._br_GRB2(erbb=4, sos=7) ._br_GRB2(erbb=5, sos=8) ._br_Phosphatase(sos=9) ._br_SOS(ras=None, S='p', grb2=7, mapk=None, phosphatase=9) ._br_SOS(ras=None, S='u', grb2=8, mapk=6, phosphatase=None)" compartment="default" initialAmount="0">
                <annotation>
                    <rdf:RDF xmlns:rdf="http://www.w3.org/1999/02/22-rdf-syntax-ns#" xmlns:bqbiol="http://biomodels.net/biology-qualifiers/" xmlns:bqmodel="http://biomodels.net/model-qualifiers/">
                        <rdf:Description rdf:about="#metaid_203">
                            <bqbiol:hasPart>
                                <rdf:Bag>
                                    <rdf:li rdf:resource="http://identifiers.org/ncit/C20425" />
                                    <rdf:li rdf:resource="http://identifiers.org/uniprot/P01133" />
                                    <rdf:li rdf:resource="http://identifiers.org/hgnc/HGNC:3229" />
                                    <rdf:li rdf:resource="http://identifiers.org/ncit/C17068" />
                                    <rdf:li rdf:resource="http://identifiers.org/uniprot/P00533" />
                                    <rdf:li rdf:resource="http://identifiers.org/hgnc/HGNC:3236" />
                                    <rdf:li rdf:resource="http://identifiers.org/ncit/C16981" />
                                    <rdf:li rdf:resource="http://sorger.med.harvard.edu/indra/entities/Phosphatase" />
                                    <rdf:li rdf:resource="http://sorger.med.harvard.edu/indra/entities/SOS" />
                                    <rdf:li rdf:resource="http://identifiers.org/ncit/C26222" />
                                    <rdf:li rdf:resource="http://identifiers.org/uniprot/P62993" />
                                    <rdf:li rdf:resource="http://identifiers.org/hgnc/HGNC:4566" />
                                    <rdf:li rdf:resource="http://identifiers.org/ncit/C26360" />
                                    <rdf:li rdf:resource="http://sorger.med.harvard.edu/indra/entities/ERK" />
                                </rdf:Bag>
                            </bqbiol:hasPart>
                        </rdf:Description>
                    </rdf:RDF>
                </annotation>
            </species>
[truncated: 1,264,759 more chars]
