# Supplementary material for: From word models to executable models of signaling networks using automated assembly
Source: Mol Syst Biol. 2017 Nov 24;13(11):954. doi: 10.15252/msb.20177651 (PMC5731347; doi:10.15252/msb.20177651)
Supplement: Supplementary file 2 — Model Files EV1 [file MSB-13-954-s002.zip › MEMI1.1_from_1.0.txt]

< EGFR-bound GRB2 binds SOS.
< GRB2-bound SOS binds RAS that is not bound to BRAF V600E.
> EGFR-bound GRB2 binds SOS that is not phosphorylated on a Serine.
> GRB2-bound SOS that is not phosphorylated on Serine binds RAS that is not bound to BRAF V600E.
> SOS not bound to RAS is phosphorylated on Serine by active ERK not bound to DUSP6.
> A phosphatase dephosphorylates SOS on a Serine.
