# Supplementary material for: From word models to executable models of signaling networks using automated assembly
Source: Mol Syst Biol. 2017 Nov 24;13(11):954. doi: 10.15252/msb.20177651 (PMC5731347; doi:10.15252/msb.20177651)
Supplement: Supplementary file 2 — Model Files EV1 [file MSB-13-954-s002.zip › MEMI1.2.bngl]

begin model
begin parameters
  kf_ee_bind_1                1.000000e+00
  kr_ee_bind_1                1.000000e-01
  kf_ee_bind_2                1.000000e+00
  kr_ee_bind_2                1.000000e-01
  kf_eg_bind_1                1.000000e+00
  kr_eg_bind_1                1.000000e-01
  kf_rg_bind_1                5.000000e+01
  kr_rg_bind_1                5.000000e-01
  kf_rb_bind_1                1.000000e+00
  kr_rb_bind_1                5.000000e-01
  kf_gs_bind_1                1.000000e+00
  kr_gs_bind_1                1.000000e-01
  kf_sr_bind_1                1.000000e+00
  kr_sr_bind_1                5.000000e+01
  kf_bb_bind_1                1.000000e+01
  kr_bb_bind_1                1.000000e+00
  kf_vb_bind_1                1.000000e+01
  kr_vb_bind_1                1.000000e+00
  kf_vb_bind_2                1.000000e-04
  kr_vb_bind_2                1.000000e-01
  kf_pm_bind_1                1.000000e+00
  kr_pm_bind_1                1.000000e-03
  kc_pm_dephosphorylation_1   1.000000e+01
  kf_me_bind_1                1.000000e+00
  kr_me_bind_1                1.000000e-01
  kc_me_phosphorylation_1     1.000000e+01
  kf_de_bind_1                1.000000e+00
  kr_de_bind_1                1.000000e-03
  kc_de_dephosphorylation_1   1.000000e+01
  kf_bm_bind_1                1.000000e+00
  kr_bm_bind_1                1.000000e-01
  kc_bm_phosphorylation_1     3.000000e+00
  kf_es_bind_1                1.000000e-05
  kr_es_bind_1                1.000000e-04
  kc_es_phosphorylation_1     1.000000e+00
  kf_ps_bind_1                1.000000e+00
  kr_ps_bind_1                1.000000e-01
  kc_ps_dephosphorylation_1   1.000000e-04
  VEMURAFENIB_0               0.000000e+00
  PPP2CA_0                    1.000000e+05
  DUSP6_0                     1.000000e+03
  EGFR_0                      1.000000e+05
  Phosphatase_0               1.000000e+02
  MEK_0                       1.000000e+05
  GTP_0                       1.000000e+07
  SOS_0                       1.000000e+03
  GRB2_0                      1.000000e+05
  RAS_0                       2.000000e+05
  ERK_0                       1.000000e+05
  EGF_0                       1.000000e+04
  BRAF_0                      0.000000e+00
  BRAF_mut_0                  1.000000e+05
end parameters

begin molecule types
  VEMURAFENIB(map3k)
  PPP2CA(map2k)
  DUSP6(mapk)
  EGFR(egfr_ligand,erbb,grb2)
  Phosphatase(sos)
  MEK(mapk,phospho~u~p,ppp2,map3k)
  GTP(ras)
  SOS(ras,S~u~p,grb2,mapk,phosphatase)
  GRB2(erbb,sos)
  RAS(sos,gtp,map3k)
  ERK(map2k,phospho~u~p,sos,dusp)
  EGF(erbb)
  BRAF(V600~WT~E,ras,map3k,vemurafenib,map2k)
end molecule types

begin observables
  Molecules ERK_p         ERK(phospho~p)
  Molecules Vem_free      VEMURAFENIB(map3k)
  Molecules RAS_active    RAS(gtp!+)
  Molecules BRAF_active   BRAF(vemurafenib)
  Molecules EGF_free      EGF(erbb)
end observables

begin species
  VEMURAFENIB(map3k)                          VEMURAFENIB_0
  PPP2CA(map2k)                               PPP2CA_0
  DUSP6(mapk)                                 DUSP6_0
  EGFR(egfr_ligand,erbb,grb2)                 EGFR_0
  Phosphatase(sos)                            Phosphatase_0
  MEK(mapk,phospho~u,ppp2,map3k)              MEK_0
  GTP(ras)                                    GTP_0
  SOS(ras,S~u,grb2,mapk,phosphatase)          SOS_0
  GRB2(erbb,sos)                              GRB2_0
  RAS(sos,gtp,map3k)                          RAS_0
  ERK(map2k,phospho~u,sos,dusp)               ERK_0
  EGF(erbb)                                   EGF_0
  BRAF(V600~WT,ras,map3k,vemurafenib,map2k)   BRAF_0
  BRAF(V600~E,ras,map3k,vemurafenib,map2k)    BRAF_mut_0
end species

begin reaction rules
  EGF_EGFR_bind:                                             EGF(erbb) + EGFR(egfr_ligand) -> EGF(erbb!1).EGFR(egfr_ligand!1)    kf_ee_bind_1
  EGF_EGFR_dissociate:                                       EGF(erbb!1).EGFR(egfr_ligand!1) -> EGF(erbb) + EGFR(egfr_ligand)    kr_ee_bind_1
  EGFR_EGF_EGFR_EGF_bind:                                    EGFR(egfr_ligand!+,erbb) + EGFR(egfr_ligand!+,erbb) -> EGFR(egfr_ligand!+,erbb!1).EGFR(egfr_ligand!+,erbb!1)    kf_ee_bind_2
  EGFR_EGFR_dissociate:                                      EGFR(erbb!1).EGFR(erbb!1) -> EGFR(erbb) + EGFR(erbb)    kr_ee_bind_2
  EGFR_EGFR_GRB2_bind:                                       EGFR(erbb!+,grb2) + GRB2(erbb) -> EGFR(erbb!+,grb2!1).GRB2(erbb!1)    kf_eg_bind_1
  EGFR_GRB2_dissociate:                                      EGFR(grb2!1).GRB2(erbb!1) -> EGFR(grb2) + GRB2(erbb)    kr_eg_bind_1
  RAS_SOS_GTP_bind:                                          RAS(sos!+,gtp) + GTP(ras) -> RAS(sos!+,gtp!1).GTP(ras!1)    kf_rg_bind_1
  RAS_GTP_dissociate:                                        RAS(gtp!1).GTP(ras!1) -> RAS(gtp) + GTP(ras)    kr_rg_bind_1
  RAS_GTP_nSOS_BRAF_V600E_bind:                              RAS(sos,gtp!+,map3k) + BRAF(V600~E,ras) -> RAS(sos,gtp!+,map3k!1).BRAF(V600~E,ras!1)    kf_rb_bind_1
  RAS_BRAF_V600E_dissociate:                                 RAS(map3k!1).BRAF(V600~E,ras!1) -> RAS(map3k) + BRAF(V600~E,ras)    kr_rb_bind_1
  GRB2_EGFR_SOS_phosphoS_bind:                               GRB2(erbb!+,sos) + SOS(S~u!?,grb2) -> GRB2(erbb!+,sos!1).SOS(S~u!?,grb2!1)    kf_gs_bind_1
  GRB2_SOS_dissociate:                                       GRB2(sos!1).SOS(grb2!1) -> GRB2(sos) + SOS(grb2)    kr_gs_bind_1
  SOS_phosphoS_GRB2_RAS_nBRAF_bind:                          SOS(ras,S~u!?,grb2!+) + RAS(sos,map3k) -> SOS(ras!1,S~u!?,grb2!+).RAS(sos!1,map3k)    kf_sr_bind_1
  SOS_RAS_dissociate:                                        SOS(ras!1).RAS(sos!1) -> SOS(ras) + RAS(sos)    kr_sr_bind_1
  BRAF_V600E_RAS_BRAF_V600E_RAS_bind:                        BRAF(V600~E,ras!+,map3k) + BRAF(V600~E,ras!+,map3k) -> BRAF(V600~E,ras!+,map3k!1).BRAF(V600~E,ras!+,map3k!1)    kf_bb_bind_1
  BRAF_V600E_BRAF_V600E_dissociate:                          BRAF(V600~E,map3k!1).BRAF(V600~E,map3k!1) -> BRAF(V600~E,map3k) + BRAF(V600~E,map3k)    kr_bb_bind_1
  VEMURAFENIB_BRAF_V600E_nBRAF_bind:                         VEMURAFENIB(map3k) + BRAF(V600~E,map3k,vemurafenib) -> VEMURAFENIB(map3k!1).BRAF(V600~E,map3k,vemurafenib!1)    kf_vb_bind_1
  VEMURAFENIB_BRAF_V600E_dissociate:                         VEMURAFENIB(map3k!1).BRAF(V600~E,vemurafenib!1) -> VEMURAFENIB(map3k) + BRAF(V600~E,vemurafenib)    kr_vb_bind_1
  VEMURAFENIB_BRAF_V600E_BRAF_bind:                          VEMURAFENIB(map3k) + BRAF(V600~E,map3k!+,vemurafenib) -> VEMURAFENIB(map3k!1).BRAF(V600~E,map3k!+,vemurafenib!1)    kf_vb_bind_2
  PPP2CA_dephosphorylation_bind_MEK_nERK_phospho:            PPP2CA(map2k) + MEK(mapk,phospho~p,ppp2) -> PPP2CA(map2k!1).MEK(mapk,phospho~p,ppp2!1)    kf_pm_bind_1
  PPP2CA_dephosphorylation_MEK_nERK_phospho:                 PPP2CA(map2k!1).MEK(mapk,phospho~p,ppp2!1) -> PPP2CA(map2k) + MEK(mapk,phospho~u,ppp2)    kc_pm_dephosphorylation_1
  PPP2CA_dissoc_MEK:                                         PPP2CA(map2k!1).MEK(ppp2!1) -> PPP2CA(map2k) + MEK(ppp2)    kr_pm_bind_1
  MEK_phospho_nPPP2CA_phosphorylation_bind_ERK_phospho:      MEK(mapk,phospho~p!?,ppp2) + ERK(map2k,phospho~u) -> MEK(mapk!1,phospho~p!?,ppp2).ERK(map2k!1,phospho~u)    kf_me_bind_1
  MEK_phospho_nPPP2CA_phosphorylation_ERK_phospho:           MEK(mapk!1,phospho~p!?,ppp2).ERK(map2k!1,phospho~u) -> MEK(mapk,phospho~p!?,ppp2) + ERK(map2k,phospho~p)    kc_me_phosphorylation_1
  MEK_dissoc_ERK:                                            MEK(mapk!1).ERK(map2k!1) -> MEK(mapk) + ERK(map2k)    kr_me_bind_1
  DUSP6_dephosphorylation_bind_ERK_nSOS_phospho:             DUSP6(mapk) + ERK(phospho~p,sos,dusp) -> DUSP6(mapk!1).ERK(phospho~p,sos,dusp!1)    kf_de_bind_1
  DUSP6_dephosphorylation_ERK_nSOS_phospho:                  DUSP6(mapk!1).ERK(phospho~p,sos,dusp!1) -> DUSP6(mapk) + ERK(phospho~u,sos,dusp)    kc_de_dephosphorylation_1
  DUSP6_dissoc_ERK:                                          DUSP6(mapk!1).ERK(dusp!1) -> DUSP6(mapk) + ERK(dusp)    kr_de_bind_1
  BRAF_V600E_nVEMURAFENIB_phosphorylation_bind_MEK_phospho:  BRAF(V600~E,vemurafenib,map2k) + MEK(phospho~u,map3k) -> BRAF(V600~E,vemurafenib,map2k!1).MEK(phospho~u,map3k!1)    kf_bm_bind_1
  BRAF_V600E_nVEMURAFENIB_phosphorylation_MEK_phospho:       BRAF(V600~E,vemurafenib,map2k!1).MEK(phospho~u,map3k!1) -> BRAF(V600~E,vemurafenib,map2k) + MEK(phospho~p,map3k)    kc_bm_phosphorylation_1
  BRAF_V600E_dissoc_MEK:                                     BRAF(V600~E,map2k!1).MEK(map3k!1) -> BRAF(V600~E,map2k) + MEK(map3k)    kr_bm_bind_1
  ERK_phospho_nDUSP6_phosphorylation_bind_SOS_nRAS_S:        ERK(phospho~p!?,sos,dusp) + SOS(ras,S~u,mapk) -> ERK(phospho~p!?,sos!1,dusp).SOS(ras,S~u,mapk!1)    kf_es_bind_1
  ERK_phospho_nDUSP6_phosphorylation_SOS_nRAS_S:             ERK(phospho~p!?,sos!1,dusp).SOS(ras,S~u,mapk!1) -> ERK(phospho~p!?,sos,dusp) + SOS(ras,S~p,mapk)    kc_es_phosphorylation_1
  ERK_dissoc_SOS:                                            ERK(sos!1).SOS(mapk!1) -> ERK(sos) + SOS(mapk)    kr_es_bind_1
  Phosphatase_dephosphorylation_bind_SOS_S:                  Phosphatase(sos) + SOS(S~p,phosphatase) -> Phosphatase(sos!1).SOS(S~p,phosphatase!1)    kf_ps_bind_1
  Phosphatase_dephosphorylation_SOS_S:                       Phosphatase(sos!1).SOS(S~p,phosphatase!1) -> Phosphatase(sos) + SOS(S~u,phosphatase)    kc_ps_dephosphorylation_1
  Phosphatase_dissoc_SOS:                                    Phosphatase(sos!1).SOS(phosphatase!1) -> Phosphatase(sos) + SOS(phosphatase)    kr_ps_bind_1
end reaction rules

end model
