# Supplementary material for: From word models to executable models of signaling networks using automated assembly
Source: Mol Syst Biol. 2017 Nov 24;13(11):954. doi: 10.15252/msb.20177651 (PMC5731347; doi:10.15252/msb.20177651)
Supplement: Supplementary file 2 — Model Files EV1 [file MSB-13-954-s002.zip › MEMI1.2_from_1.1.txt]

> RAS-bound BRAF V600E binds RAS-bound BRAF V600E.
< Vemurafenib binds BRAF V600E.
> Vemurafenib binds BRAF V600E that is not bound to BRAF V600E.
> Vemurafenib binds BRAF V600E that is bound to BRAF V600E.
