# Supplementary material for: From word models to executable models of signaling networks using automated assembly
Source: Mol Syst Biol. 2017 Nov 24;13(11):954. doi: 10.15252/msb.20177651 (PMC5731347; doi:10.15252/msb.20177651)
Supplement: Supplementary file 2 — Model Files EV1 [file MSB-13-954-s002.zip › POMI1.0.bngl]

begin model
begin parameters
  kf_aa_phosphorylation_1     5.000000e-07
  kf_pa_dephosphorylation_1   1.000000e-05
  kf_mt_ubiquitination_1      1.000000e-06
  kf_at_act_1                 1.000000e-07
  kf_tp_act_1                 1.000000e-07
  kf_pt_act_1                 5.000000e-07
  kf_hp_act_1                 1.000000e-07
  kf_m_deg_1                  8.000000e-02
  kf_t_deg_1                  2.000000e-05
  kf_t_synth_1                2.000000e+00
  kf_tm_synth_1               2.000000e-02
  HIPK2_0                     1.000000e+04
  MDM2_0                      0.000000e+00
  ATM_0                       1.000000e+04
  TP53_0                      1.000000e+04
  PPM1D_0                     1.000000e+04
  ATMa_0                      1.000000e+00
  __source_0                  1.000000e+00
end parameters

begin molecule types
  HIPK2()
  MDM2()
  ATM(phospho~u~p)
  TP53(ub~n~y,activity~inactive~active)
  PPM1D(activity~inactive~active)
  __source()
  __sink()
end molecule types

begin observables
  Molecules p53_active   TP53(activity~active)
end observables

begin species
  HIPK2()                        HIPK2_0
  MDM2()                         MDM2_0
  ATM(phospho~u)                 ATM_0
  TP53(ub~n,activity~inactive)   TP53_0
  PPM1D(activity~inactive)       PPM1D_0
  ATM(phospho~p)                 ATMa_0
  __source()                     __source_0
end species

begin reaction rules
  ATM_phospho_phosphorylation_ATM_phospho:  ATM(phospho~p!?) + ATM(phospho~u) -> ATM(phospho~p!?) + ATM(phospho~p)    kf_aa_phosphorylation_1
  PPM1D_dephosphorylation_ATM_phospho:      PPM1D(activity~active) + ATM(phospho~p) -> PPM1D(activity~active) + ATM(phospho~u)    kf_pa_dephosphorylation_1
  MDM2_ubiquitination_TP53_ub:              MDM2() + TP53(ub~n) -> MDM2() + TP53(ub~y)    kf_mt_ubiquitination_1
  ATM_phospho_activates_TP53_activity:      ATM(phospho~p!?) + TP53(activity~inactive) -> ATM(phospho~p!?) + TP53(activity~active)    kf_at_act_1
  TP53_activates_PPM1D_activity:            TP53(activity~active) + PPM1D(activity~inactive) -> TP53(activity~active) + PPM1D(activity~active)    kf_tp_act_1
  PPM1D_deactivates_TP53_activity:          PPM1D(activity~active) + TP53(activity~active) -> PPM1D(activity~active) + TP53(activity~inactive)    kf_pt_act_1
  HIPK2_deactivates_PPM1D_activity:         HIPK2() + PPM1D(activity~active) -> HIPK2() + PPM1D(activity~inactive)    kf_hp_act_1
  MDM2_degraded:                            MDM2() -> __sink()    kf_m_deg_1
  TP53_ub_degraded:                         TP53(ub~y!?) -> __sink()    kf_t_deg_1
  TP53_synthesized:                         __source() -> TP53(ub~n,activity~inactive) + __source()    kf_t_synth_1
  TP53_synthesizes_MDM2:                    TP53(activity~active) -> TP53(activity~active) + MDM2()    kf_tm_synth_1
end reaction rules

end model
