# Supplementary material for: From word models to executable models of signaling networks using automated assembly
Source: Mol Syst Biol. 2017 Nov 24;13(11):954. doi: 10.15252/msb.20177651 (PMC5731347; doi:10.15252/msb.20177651)
Supplement: Supplementary file 2 — Model Files EV1 [file MSB-13-954-s002.zip › POMI1.0.kappa]

%agent: HIPK2()
%agent: MDM2()
%agent: ATM(phospho~u~p)
%agent: TP53(ub~n~y,activity~inactive~active)
%agent: PPM1D(activity~inactive~active)
%agent: __source()
%agent: __sink()

%var: 'kf_aa_phosphorylation_1' 5.000000e-07
%var: 'kf_pa_dephosphorylation_1' 1.000000e-05
%var: 'kf_mt_ubiquitination_1' 1.000000e-06
%var: 'kf_at_act_1' 1.000000e-07
%var: 'kf_tp_act_1' 1.000000e-07
%var: 'kf_pt_act_1' 5.000000e-07
%var: 'kf_hp_act_1' 1.000000e-07
%var: 'kf_m_deg_1' 8.000000e-02
%var: 'kf_t_deg_1' 2.000000e-05
%var: 'kf_t_synth_1' 2.000000e+00
%var: 'kf_tm_synth_1' 2.000000e-02
%var: 'HIPK2_0' 1.000000e+04
%var: 'MDM2_0' 0.000000e+00
%var: 'ATM_0' 1.000000e+04
%var: 'TP53_0' 1.000000e+04
%var: 'PPM1D_0' 1.000000e+04
%var: 'ATMa_0' 1.000000e+00
%var: '__source_0' 1.000000e+00

'ATM_phospho_phosphorylation_ATM_phospho' ATM(phospho~p?),ATM(phospho~u) -> ATM(phospho~p?),ATM(phospho~p) @ 'kf_aa_phosphorylation_1'
'PPM1D_dephosphorylation_ATM_phospho' PPM1D(activity~active),ATM(phospho~p) -> PPM1D(activity~active),ATM(phospho~u) @ 'kf_pa_dephosphorylation_1'
'MDM2_ubiquitination_TP53_ub' MDM2(),TP53(ub~n) -> MDM2(),TP53(ub~y) @ 'kf_mt_ubiquitination_1'
'ATM_phospho_activates_TP53_activity' ATM(phospho~p?),TP53(activity~inactive) -> ATM(phospho~p?),TP53(activity~active) @ 'kf_at_act_1'
'TP53_activates_PPM1D_activity' TP53(activity~active),PPM1D(activity~inactive) -> TP53(activity~active),PPM1D(activity~active) @ 'kf_tp_act_1'
'PPM1D_deactivates_TP53_activity' PPM1D(activity~active),TP53(activity~active) -> PPM1D(activity~active),TP53(activity~inactive) @ 'kf_pt_act_1'
'HIPK2_deactivates_PPM1D_activity' HIPK2(),PPM1D(activity~active) -> HIPK2(),PPM1D(activity~inactive) @ 'kf_hp_act_1'
'MDM2_degraded' MDM2() ->  @ 'kf_m_deg_1'
'TP53_ub_degraded' TP53(ub~y?) ->  @ 'kf_t_deg_1'
'TP53_synthesized'  -> TP53(ub~n,activity~inactive) @ 'kf_t_synth_1'
'TP53_synthesizes_MDM2' TP53(activity~active) -> TP53(activity~active),MDM2() @ 'kf_tm_synth_1'

%obs: 'p53_active' TP53(activity~active)

%init: 'HIPK2_0' HIPK2()
%init: 'MDM2_0' MDM2()
%init: 'ATM_0' ATM(phospho~u)
%init: 'TP53_0' TP53(ub~n,activity~inactive)
%init: 'PPM1D_0' PPM1D(activity~inactive)
%init: 'ATMa_0' ATM(phospho~p)
%init: '__source_0' __source()
