# Supplementary material for: From word models to executable models of signaling networks using automated assembly
Source: Mol Syst Biol. 2017 Nov 24;13(11):954. doi: 10.15252/msb.20177651 (PMC5731347; doi:10.15252/msb.20177651)
Supplement: Supplementary file 2 — Model Files EV1 [file MSB-13-954-s002.zip › POMI1.0.sbml]

<?xml version="1.0" encoding="UTF-8"?>
    <sbml xmlns="http://www.sbml.org/sbml/level2" level="2" version="1">
        <model name="ATM_v4b">
            <listOfCompartments>
                <compartment id="default" name="default" spatialDimensions="3" size="1"/>
            </listOfCompartments>
            <listOfSpecies>
            <species id="__s0" metaid="metaid_0" name="HIPK2()" compartment="default" initialAmount="10000">
                <annotation>
                    <rdf:RDF xmlns:rdf="http://www.w3.org/1999/02/22-rdf-syntax-ns#" xmlns:bqbiol="http://biomodels.net/biology-qualifiers/" xmlns:bqmodel="http://biomodels.net/model-qualifiers/">
                        <rdf:Description rdf:about="#metaid_0">
                            <bqbiol:is>
                                <rdf:Bag>
                                    <rdf:li rdf:resource="http://identifiers.org/ncit/C102957" />
                                    <rdf:li rdf:resource="http://identifiers.org/uniprot/Q9H2X6" />
                                    <rdf:li rdf:resource="http://identifiers.org/hgnc/HGNC:14402" />
                                </rdf:Bag>
                            </bqbiol:is>
                        </rdf:Description>
                    </rdf:RDF>
                </annotation>
            </species>
            <species id="__s1" metaid="metaid_1" name="MDM2()" compartment="default" initialAmount="0">
                <annotation>
                    <rdf:RDF xmlns:rdf="http://www.w3.org/1999/02/22-rdf-syntax-ns#" xmlns:bqbiol="http://biomodels.net/biology-qualifiers/" xmlns:bqmodel="http://biomodels.net/model-qualifiers/">
                        <rdf:Description rdf:about="#metaid_1">
                            <bqbiol:is>
                                <rdf:Bag>
                                    <rdf:li rdf:resource="http://identifiers.org/ncit/C17515" />
                                    <rdf:li rdf:resource="http://identifiers.org/uniprot/Q00987" />
                                    <rdf:li rdf:resource="http://identifiers.org/hgnc/HGNC:6973" />
                                </rdf:Bag>
                            </bqbiol:is>
                        </rdf:Description>
                    </rdf:RDF>
                </annotation>
            </species>
            <species id="__s2" metaid="metaid_2" name="ATM(phospho='u')" compartment="default" initialAmount="10000">
                <annotation>
                    <rdf:RDF xmlns:rdf="http://www.w3.org/1999/02/22-rdf-syntax-ns#" xmlns:bqbiol="http://biomodels.net/biology-qualifiers/" xmlns:bqmodel="http://biomodels.net/model-qualifiers/">
                        <rdf:Description rdf:about="#metaid_2">
                            <bqbiol:is>
                                <rdf:Bag>
                                    <rdf:li rdf:resource="http://identifiers.org/hgnc/HGNC:795" />
                                    <rdf:li rdf:resource="http://identifiers.org/uniprot/Q13315" />
                                    <rdf:li rdf:resource="http://identifiers.org/ncit/C17924" />
                                </rdf:Bag>
                            </bqbiol:is>
                        </rdf:Description>
                    </rdf:RDF>
                </annotation>
            </species>
            <species id="__s3" metaid="metaid_3" name="TP53(ub='n', activity='inactive')" compartment="default" initialAmount="10000">
                <annotation>
                    <rdf:RDF xmlns:rdf="http://www.w3.org/1999/02/22-rdf-syntax-ns#" xmlns:bqbiol="http://biomodels.net/biology-qualifiers/" xmlns:bqmodel="http://biomodels.net/model-qualifiers/">
                        <rdf:Description rdf:about="#metaid_3">
                            <bqbiol:is>
                                <rdf:Bag>
                                    <rdf:li rdf:resource="http://identifiers.org/hgnc/HGNC:11998" />
                                    <rdf:li rdf:resource="http://identifiers.org/ncit/C52271" />
                                    <rdf:li rdf:resource="http://identifiers.org/uniprot/P04637" />
                                </rdf:Bag>
                            </bqbiol:is>
                        </rdf:Description>
                    </rdf:RDF>
                </annotation>
            </species>
            <species id="__s4" metaid="metaid_4" name="PPM1D(activity='inactive')" compartment="default" initialAmount="10000">
                <annotation>
                    <rdf:RDF xmlns:rdf="http://www.w3.org/1999/02/22-rdf-syntax-ns#" xmlns:bqbiol="http://biomodels.net/biology-qualifiers/" xmlns:bqmodel="http://biomodels.net/model-qualifiers/">
                        <rdf:Description rdf:about="#metaid_4">
                            <bqbiol:is>
                                <rdf:Bag>
                                    <rdf:li rdf:resource="http://identifiers.org/ncit/C88180" />
                                    <rdf:li rdf:resource="http://identifiers.org/hgnc/HGNC:9277" />
                                    <rdf:li rdf:resource="http://identifiers.org/uniprot/O15297" />
                                </rdf:Bag>
                            </bqbiol:is>
                        </rdf:Description>
                    </rdf:RDF>
                </annotation>
            </species>
            <species id="__s5" metaid="metaid_5" name="ATM(phospho='p')" compartment="default" initialAmount="1">
                <annotation>
                    <rdf:RDF xmlns:rdf="http://www.w3.org/1999/02/22-rdf-syntax-ns#" xmlns:bqbiol="http://biomodels.net/biology-qualifiers/" xmlns:bqmodel="http://biomodels.net/model-qualifiers/">
                        <rdf:Description rdf:about="#metaid_5">
                            <bqbiol:is>
                                <rdf:Bag>
                                    <rdf:li rdf:resource="http://identifiers.org/hgnc/HGNC:795" />
                                    <rdf:li rdf:resource="http://identifiers.org/uniprot/Q13315" />
                                    <rdf:li rdf:resource="http://identifiers.org/ncit/C17924" />
                                </rdf:Bag>
                            </bqbiol:is>
                        </rdf:Description>
                    </rdf:RDF>
                </annotation>
            </species>
            <species id="__s6" metaid="metaid_6" name="__source()" compartment="default" initialAmount="1">
                <annotation>
                    <rdf:RDF xmlns:rdf="http://www.w3.org/1999/02/22-rdf-syntax-ns#" xmlns:bqbiol="http://biomodels.net/biology-qualifiers/" xmlns:bqmodel="http://biomodels.net/model-qualifiers/">
                        <rdf:Description rdf:about="#metaid_6">
                        </rdf:Description>
                    </rdf:RDF>
                </annotation>
            </species>
            <species id="__s7" metaid="metaid_7" name="TP53(ub='y', activity='inactive')" compartment="default" initialAmount="0">
                <annotation>
                    <rdf:RDF xmlns:rdf="http://www.w3.org/1999/02/22-rdf-syntax-ns#" xmlns:bqbiol="http://biomodels.net/biology-qualifiers/" xmlns:bqmodel="http://biomodels.net/model-qualifiers/">
                        <rdf:Description rdf:about="#metaid_7">
                            <bqbiol:is>
                                <rdf:Bag>
                                    <rdf:li rdf:resource="http://identifiers.org/hgnc/HGNC:11998" />
                                    <rdf:li rdf:resource="http://identifiers.org/ncit/C52271" />
                                    <rdf:li rdf:resource="http://identifiers.org/uniprot/P04637" />
                                </rdf:Bag>
                            </bqbiol:is>
                        </rdf:Description>
                    </rdf:RDF>
                </annotation>
            </species>
            <species id="__s8" metaid="metaid_8" name="TP53(ub='n', activity='active')" compartment="default" initialAmount="0">
                <annotation>
                    <rdf:RDF xmlns:rdf="http://www.w3.org/1999/02/22-rdf-syntax-ns#" xmlns:bqbiol="http://biomodels.net/biology-qualifiers/" xmlns:bqmodel="http://biomodels.net/model-qualifiers/">
                        <rdf:Description rdf:about="#metaid_8">
                            <bqbiol:is>
                                <rdf:Bag>
                                    <rdf:li rdf:resource="http://identifiers.org/hgnc/HGNC:11998" />
                                    <rdf:li rdf:resource="http://identifiers.org/ncit/C52271" />
                                    <rdf:li rdf:resource="http://identifiers.org/uniprot/P04637" />
                                </rdf:Bag>
                            </bqbiol:is>
                        </rdf:Description>
                    </rdf:RDF>
                </annotation>
            </species>
            <species id="__s9" metaid="metaid_9" name="__sink()" compartment="default" initialAmount="0">
                <annotation>
                    <rdf:RDF xmlns:rdf="http://www.w3.org/1999/02/22-rdf-syntax-ns#" xmlns:bqbiol="http://biomodels.net/biology-qualifiers/" xmlns:bqmodel="http://biomodels.net/model-qualifiers/">
                        <rdf:Description rdf:about="#metaid_9">
                        </rdf:Description>
                    </rdf:RDF>
                </annotation>
            </species>
            <species id="__s10" metaid="metaid_10" name="TP53(ub='y', activity='active')" compartment="default" initialAmount="0">
                <annotation>
                    <rdf:RDF xmlns:rdf="http://www.w3.org/1999/02/22-rdf-syntax-ns#" xmlns:bqbiol="http://biomodels.net/biology-qualifiers/" xmlns:bqmodel="http://biomodels.net/model-qualifiers/">
                        <rdf:Description rdf:about="#metaid_10">
                            <bqbiol:is>
                                <rdf:Bag>
                                    <rdf:li rdf:resource="http://identifiers.org/hgnc/HGNC:11998" />
                                    <rdf:li rdf:resource="http://identifiers.org/ncit/C52271" />
                                    <rdf:li rdf:resource="http://identifiers.org/uniprot/P04637" />
                                </rdf:Bag>
                            </bqbiol:is>
                        </rdf:Description>
                    </rdf:RDF>
                </annotation>
            </species>
            <species id="__s11" metaid="metaid_11" name="PPM1D(activity='active')" compartment="default" initialAmount="0">
                <annotation>
                    <rdf:RDF xmlns:rdf="http://www.w3.org/1999/02/22-rdf-syntax-ns#" xmlns:bqbiol="http://biomodels.net/biology-qualifiers/" xmlns:bqmodel="http://biomodels.net/model-qualifiers/">
                        <rdf:Description rdf:about="#metaid_11">
                            <bqbiol:is>
                                <rdf:Bag>
                                    <rdf:li rdf:resource="http://identifiers.org/ncit/C88180" />
                                    <rdf:li rdf:resource="http://identifiers.org/hgnc/HGNC:9277" />
                                    <rdf:li rdf:resource="http://identifiers.org/uniprot/O15297" />
                                </rdf:Bag>
                            </bqbiol:is>
                        </rdf:Description>
                    </rdf:RDF>
                </annotation>
            </species>
        </listOfSpecies>
        <listOfParameters>
            <parameter id="kf_aa_phosphorylation_1" metaid="metaid_kf_aa_phosphorylation_1" name="kf_aa_phosphorylation_1" value="4.9999999999999998e-07"/>
            <parameter id="kf_pa_dephosphorylation_1" metaid="metaid_kf_pa_dephosphorylation_1" name="kf_pa_dephosphorylation_1" value="1.0000000000000001e-05"/>
            <parameter id="kf_mt_ubiquitination_1" metaid="metaid_kf_mt_ubiquitination_1" name="kf_mt_ubiquitination_1" value="9.9999999999999995e-07"/>
            <parameter id="kf_at_act_1" metaid="metaid_kf_at_act_1" name="kf_at_act_1" value="9.9999999999999995e-08"/>
            <parameter id="kf_tp_act_1" metaid="metaid_kf_tp_act_1" name="kf_tp_act_1" value="9.9999999999999995e-08"/>
            <parameter id="kf_pt_act_1" metaid="metaid_kf_pt_act_1" name="kf_pt_act_1" value="4.9999999999999998e-07"/>
            <parameter id="kf_hp_act_1" metaid="metaid_kf_hp_act_1" name="kf_hp_act_1" value="9.9999999999999995e-08"/>
            <parameter id="kf_m_deg_1" metaid="metaid_kf_m_deg_1" name="kf_m_deg_1" value="0.080000000000000002"/>
            <parameter id="kf_t_deg_1" metaid="metaid_kf_t_deg_1" name="kf_t_deg_1" value="2.0000000000000002e-05"/>
            <parameter id="kf_t_synth_1" metaid="metaid_kf_t_synth_1" name="kf_t_synth_1" value="2"/>
            <parameter id="kf_tm_synth_1" metaid="metaid_kf_tm_synth_1" name="kf_tm_synth_1" value="0.02"/>
        </listOfParameters>
        <listOfReactions>
            <reaction id="r0" metaid="metaid_r0" name="r0" reversible="false">
                <listOfReactants>
                    <speciesReference species="__s2"/>
                    <speciesReference species="__s5"/>
                </listOfReactants>
                <listOfProducts>
                    <speciesReference species="__s5"/>
                    <speciesReference species="__s5"/>
                </listOfProducts>
                <kineticLaw><math xmlns="http://www.w3.org/1998/Math/MathML"><apply><times/><ci>__s2</ci><ci>__s5</ci><ci>kf_aa_phosphorylation_1</ci></apply></math></kineticLaw>
            </reaction>
            <reaction id="r1" metaid="metaid_r1" name="r1" reversible="false">
                <listOfReactants>
                    <speciesReference species="__s1"/>
                    <speciesReference species="__s3"/>
                </listOfReactants>
                <listOfProducts>
                    <speciesReference species="__s1"/>
                    <speciesReference species="__s7"/>
                </listOfProducts>
                <kineticLaw><math xmlns="http://www.w3.org/1998/Math/MathML"><apply><times/><ci>__s1</ci><ci>__s3</ci><ci>kf_mt_ubiquitination_1</ci></apply></math></kineticLaw>
            </reaction>
            <reaction id="r2" metaid="metaid_r2" name="r2" reversible="false">
                <listOfReactants>
                    <speciesReference species="__s3"/>
                    <speciesReference species="__s5"/>
                </listOfReactants>
                <listOfProducts>
                    <speciesReference species="__s5"/>
                    <speciesReference species="__s8"/>
                </listOfProducts>
                <kineticLaw><math xmlns="http://www.w3.org/1998/Math/MathML"><apply><times/><ci>__s3</ci><ci>__s5</ci><ci>kf_at_act_1</ci></apply></math></kineticLaw>
            </reaction>
            <reaction id="r3" metaid="metaid_r3" name="r3" reversible="false">
                <listOfReactants>
                    <speciesReference species="__s1"/>
                </listOfReactants>
                <listOfProducts>
                    <speciesReference species="__s9"/>
                </listOfProducts>
                <kineticLaw><math xmlns="http://www.w3.org/1998/Math/MathML"><apply><times/><ci>__s1</ci><ci>kf_m_deg_1</ci></apply></math></kineticLaw>
            </reaction>
            <reaction id="r4" metaid="metaid_r4" name="r4" reversible="false">
                <listOfReactants>
                    <speciesReference species="__s6"/>
                </listOfReactants>
                <listOfProducts>
                    <speciesReference species="__s3"/>
                    <speciesReference species="__s6"/>
                </listOfProducts>
                <kineticLaw><math xmlns="http://www.w3.org/1998/Math/MathML"><apply><times/><ci>__s6</ci><ci>kf_t_synth_1</ci></apply></math></kineticLaw>
            </reaction>
            <reaction id="r5" metaid="metaid_r5" name="r5" reversible="false">
                <listOfReactants>
                    <speciesReference species="__s1"/>
                    <speciesReference species="__s8"/>
                </listOfReactants>
                <listOfProducts>
                    <speciesReference species="__s1"/>
                    <speciesReference species="__s10"/>
                </listOfProducts>
                <kineticLaw><math xmlns="http://www.w3.org/1998/Math/MathML"><apply><times/><ci>__s1</ci><ci>__s8</ci><ci>kf_mt_ubiquitination_1</ci></apply></math></kineticLaw>
            </reaction>
            <reaction id="r6" metaid="metaid_r6" name="r6" reversible="false">
                <listOfReactants>
                    <speciesReference species="__s5"/>
                    <speciesReference species="__s7"/>
                </listOfReactants>
                <listOfProducts>
                    <speciesReference species="__s5"/>
                    <speciesReference species="__s10"/>
                </listOfProducts>
                <kineticLaw><math xmlns="http://www.w3.org/1998/Math/MathML"><apply><times/><ci>__s5</ci><ci>__s7</ci><ci>kf_at_act_1</ci></apply></math></kineticLaw>
            </reaction>
            <reaction id="r7" metaid="metaid_r7" name="r7" reversible="false">
                <listOfReactants>
                    <speciesReference species="__s4"/>
                    <speciesReference species="__s8"/>
                </listOfReactants>
                <listOfProducts>
                    <speciesReference species="__s8"/>
                    <speciesReference species="__s11"/>
                </listOfProducts>
                <kineticLaw><math xmlns="http://www.w3.org/1998/Math/MathML"><apply><times/><ci>__s4</ci><ci>__s8</ci><ci>kf_tp_act_1</ci></apply></math></kineticLaw>
            </reaction>
            <reaction id="r8" metaid="metaid_r8" name="r8" reversible="false">
                <listOfReactants>
                    <speciesReference species="__s7"/>
                </listOfReactants>
                <listOfProducts>
                    <speciesReference species="__s9"/>
                </listOfProducts>
                <kineticLaw><math xmlns="http://www.w3.org/1998/Math/MathML"><apply><times/><ci>__s7</ci><ci>kf_t_deg_1</ci></apply></math></kineticLaw>
            </reaction>
            <reaction id="r9" metaid="metaid_r9" name="r9" reversible="false">
                <listOfReactants>
                    <speciesReference species="__s8"/>
                </listOfReactants>
                <listOfProducts>
                    <speciesReference species="__s1"/>
                    <speciesReference species="__s8"/>
                </listOfProducts>
                <kineticLaw><math xmlns="http://www.w3.org/1998/Math/MathML"><apply><times/><ci>__s8</ci><ci>kf_tm_synth_1</ci></apply></math></kineticLaw>
            </reaction>
            <reaction id="r10" metaid="metaid_r10" name="r10" reversible="false">
                <listOfReactants>
                    <speciesReference species="__s5"/>
                    <speciesReference species="__s11"/>
                </listOfReactants>
                <listOfProducts>
                    <speciesReference species="__s2"/>
                    <speciesReference species="__s11"/>
                </listOfProducts>
                <kineticLaw><math xmlns="http://www.w3.org/1998/Math/MathML"><apply><times/><ci>__s11</ci><ci>__s5</ci><ci>kf_pa_dephosphorylation_1</ci></apply></math></kineticLaw>
            </reaction>
            <reaction id="r11" metaid="metaid_r11" name="r11" reversible="false">
                <listOfReactants>
                    <speciesReference species="__s4"/>
                    <speciesReference species="__s10"/>
                </listOfReactants>
                <listOfProducts>
                    <speciesReference species="__s10"/>
                    <speciesReference species="__s11"/>
                </listOfProducts>
                <kineticLaw><math xmlns="http://www.w3.org/1998/Math/MathML"><apply><times/><ci>__s10</ci><ci>__s4</ci><ci>kf_tp_act_1</ci></apply></math></kineticLaw>
            </reaction>
            <reaction id="r12" metaid="metaid_r12" name="r12" reversible="false">
                <listOfReactants>
                    <speciesReference species="__s8"/>
                    <speciesReference species="__s11"/>
                </listOfReactants>
                <listOfProducts>
                    <speciesReference species="__s3"/>
                    <speciesReference species="__s11"/>
                </listOfProducts>
                <kineticLaw><math xmlns="http://www.w3.org/1998/Math/MathML"><apply><times/><ci>__s11</ci><ci>__s8</ci><ci>kf_pt_act_1</ci></apply></math></kineticLaw>
            </reaction>
            <reaction id="r13" metaid="metaid_r13" name="r13" reversible="false">
                <listOfReactants>
                    <speciesReference species="__s10"/>
                    <speciesReference species="__s11"/>
                </listOfReactants>
                <listOfProducts>
                    <speciesReference species="__s7"/>
                    <speciesReference species="__s11"/>
                </listOfProducts>
                <kineticLaw><math xmlns="http://www.w3.org/1998/Math/MathML"><apply><times/><ci>__s10</ci><ci>__s11</ci><ci>kf_pt_act_1</ci></apply></math></kineticLaw>
            </reaction>
            <reaction id="r14" metaid="metaid_r14" name="r14" reversible="false">
                <listOfReactants>
                    <speciesReference species="__s0"/>
                    <speciesReference species="__s11"/>
                </listOfReactants>
                <listOfProducts>
                    <speciesReference species="__s0"/>
                    <speciesReference species="__s4"/>
                </listOfProducts>
                <kineticLaw><math xmlns="http://www.w3.org/1998/Math/MathML"><apply><times/><ci>__s0</ci><ci>__s11</ci><ci>kf_hp_act_1</ci></apply></math></kineticLaw>
            </reaction>
            <reaction id="r15" metaid="metaid_r15" name="r15" reversible="false">
                <listOfReactants>
                    <speciesReference species="__s10"/>
                </listOfReactants>
                <listOfProducts>
                    <speciesReference species="__s9"/>
                </listOfProducts>
                <kineticLaw><math xmlns="http://www.w3.org/1998/Math/MathML"><apply><times/><ci>__s10</ci><ci>kf_t_deg_1</ci></apply></math></kineticLaw>
            </reaction>
            <reaction id="r16" metaid="metaid_r16" name="r16" reversible="false">
                <listOfReactants>
                    <speciesReference species="__s10"/>
                </listOfReactants>
                <listOfProducts>
                    <speciesReference species="__s1"/>
                    <speciesReference species="__s10"/>
                </listOfProducts>
                <kineticLaw><math xmlns="http://www.w3.org/1998/Math/MathML"><apply><times/><ci>__s10</ci><ci>kf_tm_synth_1</ci></apply></math></kineticLaw>
            </reaction>
        </listOfReactions>
    </model>
</sbml>
