# Supplementary material for: From word models to executable models of signaling networks using automated assembly
Source: Mol Syst Biol. 2017 Nov 24;13(11):954. doi: 10.15252/msb.20177651 (PMC5731347; doi:10.15252/msb.20177651)
Supplement: Supplementary file 2 — Model Files EV1 [file MSB-13-954-s002.zip › ras_pathway.sif]

ETS 1 CCND1
ETS 1 MDM2
ETS 1 DUSP
JUN 1 CCND1
JUN 1 MDM2
JUN 1 DUSP
HRAS 1 ARAF
HRAS 1 PI3K
HRAS 1 RAF1
HRAS 1 RALGDS
HRAS 1 BRAF
STK11 1 AMPK
EGFR 1 GRB2
EGFR 1 SHC
mTORC2 1 P90RSK
mTORC2 -1 EIF4EBP1
AKT -1 TSC2
AKT -1 TSC1
MAP2K2 1 MAPK3
MAP2K2 1 MAPK1
MAP2K1 1 MAPK3
MAP2K1 1 MAPK1
TIAM 1 RAC
ARAF 1 MAP2K2
ARAF 1 MAP2K1
GROWTH-FACTOR 1 ERBB2
GROWTH-FACTOR 1 ALK
GROWTH-FACTOR 1 EGFR
GROWTH-FACTOR 1 ROS1
GROWTH-FACTOR 1 MET
GROWTH-FACTOR 1 PDGFR
GROWTH-FACTOR 1 FGFR
RAF1 1 MAP2K2
RAF1 1 MAP2K1
ROS1 1 GRB2
ROS1 1 SHC
TSC1 -1 RHEB
RASAL -1 HRAS
RASAL -1 NRAS
RASAL -1 RHOC
RASAL -1 RHOB
RASAL -1 RHOA
RASAL -1 KRAS
RASGRP 1 HRAS
RASGRP 1 NRAS
RASGRP 1 KRAS
PIP-3 1 PDPK1
PIP-3 1 TIAM
PIP-3 1 AKT
RAC 1 PAK
PTEN -1 PIP-3
TSC2 -1 RHEB
PI3K 1 PIP-3
NRAS 1 ARAF
NRAS 1 PI3K
NRAS 1 RAF1
NRAS 1 RALGDS
NRAS 1 BRAF
MAPK3 1 ETS
MAPK3 1 JUN
MAPK3 1 FOS
SOS 1 HRAS
SOS 1 NRAS
SOS 1 RHOC
SOS 1 RHOB
SOS 1 RHOA
SOS 1 KRAS
MAPK1 1 ETS
MAPK1 1 JUN
MAPK1 1 FOS
RASGRF 1 HRAS
RASGRF 1 NRAS
RASGRF 1 RHOC
RASGRF 1 RHOB
RASGRF 1 RHOA
RASGRF 1 KRAS
CDK4 -1 RB1
SPRED -1 HRAS
SPRED -1 NRAS
SPRED -1 RHOC
SPRED -1 RHOB
SPRED -1 RHOA
SPRED -1 KRAS
FGFR 1 GRB2
FGFR 1 SHC
ERBB2 1 GRB2
ERBB2 1 SHC
RALGDS 1 RALB
RALGDS 1 RALA
FOS 1 CCND1
FOS 1 MDM2
FOS 1 DUSP
PDGFR 1 GRB2
PDGFR 1 SHC
SHC 1 SOS
SHC 1 RASGRF
RHOC 1 ROCK1
RHOC 1 ROCK2
RHOB 1 ROCK1
RHOB 1 ROCK2
RHOA 1 ROCK1
RHOA 1 ROCK2
DUSP -1 MAPK3
DUSP -1 MAPK1
KRAS 1 ARAF
KRAS 1 PI3K
KRAS 1 RAF1
KRAS 1 RALGDS
KRAS 1 BRAF
AMPK -1 mTORC2
ALK 1 GRB2
ALK 1 SHC
SPRY -1 HRAS
SPRY -1 NRAS
SPRY -1 KRAS
RASA -1 HRAS
RASA -1 NRAS
RASA -1 RHOC
RASA -1 RHOB
RASA -1 RHOA
RASA -1 KRAS
CCND1 1 CDK4
CCND1 1 CDK6
MET 1 GRB2
MET 1 SHC
GRB2 1 SOS
GRB2 1 RASGRF
MDM2 -1 TP53
BRAF 1 MAP2K2
BRAF 1 MAP2K1
CDK6 -1 RB1
PDPK1 1 AKT
RHEB 1 mTORC2
