# Supplementary material for: From word models to executable models of signaling networks using automated assembly
Source: Mol Syst Biol. 2017 Nov 24;13(11):954. doi: 10.15252/msb.20177651 (PMC5731347; doi:10.15252/msb.20177651)
Supplement: Supplementary file 2 — Model Files EV1 [file MSB-13-954-s002.zip › ras_pathway.txt]

Growth-factor proteins activate EGFR, ERBB2 and FGFR.
Growth-factor proteins activate PDGFR.
Growth-factor proteins activate MET, ROS1 and ALK.
EGFR, ERBB2, PDGFR, MET, ROS1, ALK and FGFR activate GRB2 and SHC.
GRB2 and SHC activate RASGRF and SOS.
GRB2 binds SHC.
SOS and RASGRF activate HRAS, NRAS and KRAS.
RASGRP activates HRAS, KRAS and NRAS.
SPRY deactivates HRAS, KRAS and NRAS.
The RASA-ARHGAP35 complex deactivates HRAS, NRAS and KRAS.
RASAL deactivates HRAS, NRAS and KRAS.
The SPRED-NF1 complex deactivates HRAS, NRAS and KRAS.
The RASA-ARHGAP35 complex deactivates RHOA, RHOB and RHOC.
RASAL deactivates RHOA, RHOB and RHOC.
The SPRED-NF1 complex deactivates RHOA, RHOB and RHOC.
HRAS, NRAS and KRAS activate RALGDS.
RALGDS activates RALA and RALB.
HRAS, NRAS and KRAS activate ARAF, BRAF and RAF1.
ARAF, BRAF and RAF1 activate MAP2K1 and MAP2K2.
MAP2K1 and MAP2K2 activate MAPK1 and MAPK3.
MAPK1 and MAPK3 activate ETS, JUN and FOS.
KSR binds ARAF, BRAF and RAF1.
KSR binds MAP2K1 and MAP2K2.
KSR binds MAPK1 and MAPK3.
ETS, FOS and JUN activate MDM2, CCND1 and DUSP.
MDM2 deactivates TP53.
CCND1 activates CDK4 and CDK6.
CDK4 and CDK6 deactivate pRB.
DUSP deactivates MAPK1 and MAPK3.
SOS and RASGRF activate RHOA and RHOB.
SOS and RASGRF activate RHOC.
RHOA activates ROCK1 and ROCK2.
RHOB and RHOC activate ROCK1 and ROCK2.
HRAS, NRAS and KRAS activate PI3K.
PI3K activates PIP3.
PTEN deactivates PIP3.
PIP3 activates PDPK1, AKT and TIAM.
PDPK1 activates AKT.
AKT deactivates TSC1 and TSC2.
TSC1 and TSC2 deactivate RHEB.
RHEB activates mTORC2.
STK11 activates AMPK.
AMPK deactivates mTORC2.
mTORC2 deactivates EIF4EBP1.
mTORC2 activates P90RSK.
TIAM activates RAC and RAC activates PAK.
