# Supplementary material for: From word models to executable models of signaling networks using automated assembly
Source: Mol Syst Biol. 2017 Nov 24;13(11):954. doi: 10.15252/msb.20177651 (PMC5731347; doi:10.15252/msb.20177651)
Supplement: Supplementary file 2 — Model Files EV1 [file MSB-13-954-s002.zip › ras_pathway_bn.txt]

ETS = False
JUN = False
HRAS = False
STK11 = False
EGFR = False
mTORC2 = False
AKT = False
MAP2K2 = False
MAP2K1 = False
TIAM = False
ARAF = False
P90RSK = False
GROWTH-FACTOR = False
PAK = False
RAF1 = False
ROS1 = False
TSC1 = False
RASAL = False
RASGRP = False
PIP-3 = False
RAC = False
PTEN = False
TSC2 = False
PI3K = False
NRAS = False
RB1 = False
MAPK3 = False
SOS = False
MAPK1 = False
RASGRF = False
CDK4 = False
SPRED = False
FGFR = False
ERBB2 = False
RALGDS = False
FOS = False
PDGFR = False
SHC = False
RHOC = False
RHOB = False
RHOA = False
DUSP = False
KRAS = False
AMPK = False
EIF4EBP1 = False
TP53 = False
ALK = False
SPRY = False
RASA = False
CCND1 = False
ROCK1 = False
ROCK2 = False
MET = False
GRB2 = False
MDM2 = False
BRAF = False
CDK6 = False
PDPK1 = False
RHEB = False
RALB = False
RALA = False

ETS* = MAPK3 or MAPK1
JUN* = MAPK3 or MAPK1
HRAS* = (RASGRP or SOS or RASGRF) and not (RASAL or SPRY or RASA or SPRED)
EGFR* = GROWTH-FACTOR
mTORC2* = (RHEB) and not (AMPK)
AKT* = PDPK1 or PIP-3
MAP2K2* = ARAF or RAF1 or BRAF
MAP2K1* = ARAF or RAF1 or BRAF
TIAM* = PIP-3
ARAF* = HRAS or NRAS or KRAS
P90RSK* = mTORC2
PAK* = RAC
RAF1* = HRAS or NRAS or KRAS
ROS1* = GROWTH-FACTOR
TSC1* = not (AKT)
PIP-3* = (PI3K) and not (PTEN)
RAC* = TIAM
TSC2* = not (AKT)
PI3K* = HRAS or NRAS or KRAS
NRAS* = (RASGRP or SOS or RASGRF) and not (RASAL or SPRY or RASA or SPRED)
RB1* = not (CDK4 or CDK6)
MAPK3* = (MAP2K2 or MAP2K1) and not (DUSP)
SOS* = GRB2 or SHC
MAPK1* = (MAP2K2 or MAP2K1) and not (DUSP)
RASGRF* = GRB2 or SHC
CDK4* = CCND1
FGFR* = GROWTH-FACTOR
ERBB2* = GROWTH-FACTOR
RALGDS* = HRAS or NRAS or KRAS
FOS* = MAPK3 or MAPK1
PDGFR* = GROWTH-FACTOR
SHC* = ERBB2 or ALK or EGFR or FGFR or MET or PDGFR or ROS1
RHOC* = (SOS or RASGRF) and not (RASAL or SPRED or RASA)
RHOB* = (SOS or RASGRF) and not (RASAL or SPRED or RASA)
RHOA* = (SOS or RASGRF) and not (RASAL or SPRED or RASA)
DUSP* = ETS or JUN or FOS
KRAS* = (RASGRP or SOS or RASGRF) and not (RASAL or SPRY or RASA or SPRED)
AMPK* = STK11
EIF4EBP1* = not (mTORC2)
TP53* = not (MDM2)
ALK* = GROWTH-FACTOR
CCND1* = ETS or JUN or FOS
ROCK1* = RHOC or RHOB or RHOA
ROCK2* = RHOC or RHOB or RHOA
MET* = GROWTH-FACTOR
GRB2* = ERBB2 or ALK or EGFR or FGFR or MET or PDGFR or ROS1
MDM2* = ETS or JUN or FOS
BRAF* = HRAS or NRAS or KRAS
CDK6* = CCND1
PDPK1* = PIP-3
RHEB* = not (TSC2 or TSC1)
RALB* = RALGDS
RALA* = RALGDS
