# Supplementary material for: From word models to executable models of signaling networks using automated assembly
Source: Mol Syst Biol. 2017 Nov 24;13(11):954. doi: 10.15252/msb.20177651 (PMC5731347; doi:10.15252/msb.20177651)
Supplement: Supplementary file 2 — Model Files EV1 [file MSB-13-954-s002.zip › ras_pathway_extension.txt]

EGFR activates GRB2.
GRB2 activates HPK1, and HPK1 activates MAP3K7.
MAP3K7 activates MKK4 and MKK7. MKK4 and MKK7 activate JNK1 and JNK2.
JNK1 and JNK2 activate JUN.
