# Supplementary material for: From word models to executable models of signaling networks using automated assembly
Source: Mol Syst Biol. 2017 Nov 24;13(11):954. doi: 10.15252/msb.20177651 (PMC5731347; doi:10.15252/msb.20177651)
Supplement: Supplementary file 2 — Model Files EV1 [file MSB-13-954-s002.zip › README.txt]

This folder contains the following files:

MEMI1.0.txt - The natural language defining the MEMI1.0 model
MEMI1.0.sbml - The MEMI1.0 model in SBML format
MEMI1.0.bngl - The MEMI1.0 model in BNGL format
MEMI1.0.kappa - The MEMI1.0 model in Kappa format
MEMI1.0.py - The MEMI1.0 model in PySB format

MEMI1.1_from_1.0.txt - The differences in natural language defining the MEMI1.1 model
                from the MEMI1.0 model. "<" shows sentences taken out and ">" shows
                sentences added.
MEMI1.1.sbml - The MEMI1.1 model in SBML format
MEMI1.1.bngl - The MEMI1.1 model in BNGL format
MEMI1.1.kappa - The MEMI1.1 model in Kappa format
MEMI1.1.py - The MEMI1.1 model in PySB format

MEMI1.2_from_1.1.txt - The differences in natural language defining the MEMI1.2 model
                from the MEMI1.1 model. "<" shows sentences taken out and ">" shows
                sentences added.
MEMI1.2.sbml - The MEMI1.2 model in SBML format
MEMI1.2.bngl - The MEMI1.2 model in BNGL format
MEMI1.2.kappa - The MEMI1.2 model in Kappa format
MEMI1.2.py - The MEMI1.2 model in PySB format

POMI1.0.sbml - The POMI1.0 model in SBML format
POMI1.0.bngl - The POMI1.0 model in BNGL format
POMI1.0.kappa - The POMI1.0 model in Kappa format
POMI1.0.py - The POMI1.0 model in PySB format

ras_pathway.txt - The natural language text defining the Ras pathway map
ras_pathway.sif - The Ras pathway map in SIF format
ras_pathway_bn.txt - The Ras pathway map in Boolean network format
ras_pathway_extension.txt - The natural language text defining the extension of the Ras pathway map
ras_pathway_extension.sif - The extended Ras pathway map in SIF format
ras_pathway_extension_bn.txt - The extended Ras pathway map in Boolean network format

notebook1_indra_statements.ipynb - An iPython Notebook showing how INDRA Statements and other intermediate modeling steps can be inspected
notebook2_model_complexity.ipynb - An iPython Notebook showing how model definition and policies can be used to control the complexity of model implementation, and how this can be transparently monitored
